# Supplementary material for: Expression partitioning of homeologs and tandem duplications contribute to salt tolerance in wheat (Triticum aestivum L.)
Source: Sci Rep. 2016 Feb 19;6:21476. doi: 10.1038/srep21476 (PMC4759826; doi:10.1038/srep21476)
Supplement: Supplementary Dataset 1 [file srep21476-s2.xls]

## Sheet: CS-CK-6h
Triplet	Homeolog A-expression	Homeolog B-expression	Homeolog D-expression	Fold(max/min)	P-Value(Chi square analysis)	Balenced expression
triple_1133	4	8	5	1.97561	0.465471	N/A
triple_2112	327	340.267	304.733	1.11657	0.36967	Y
triple_3038	0	0	0	1	#DIV/0!	N/A
triple_2422	92.5744	105.673	96.7524	1.14134	0.634271	Y
triple_508	16.1452	35.3081	48.5467	2.99453	0.000348574	N
triple_2248	68.4215	66.2455	52.333	1.30684	0.294558	Y
triple_785	0	1	1	11	0.606531	N/A
triple_1986	3119.04	3280.92	2624.04	1.25032	1.23133e-17	Y
triple_3694	19	26	13	1.99237	0.111955	Y
triple_56	163.341	151.836	198.823	1.30925	0.0301661	Y
triple_2128	28.8487	16.6607	13.4906	2.13005	0.0353329	Y
triple_3402	43.4742	25.688	42.8378	1.68971	0.0654102	Y
triple_3047	342.616	369.839	203.545	1.81658	4.8291e-12	N
triple_3850	0	0	0	1	#DIV/0!	N/A
triple_417	31	16.1429	11.8571	2.60096	0.00590599	N
triple_3533	3	1	1	2.81818	0.449329	N/A
triple_2414	426.57	528.403	534.027	1.25185	0.000629727	Y
triple_2804	67.7824	88.2962	78.9214	1.3022	0.260189	Y
triple_3226	7.53846	12.6667	5.79487	2.16572	0.229395	N/A
triple_177	2163.33	1674.61	2180.05	1.30181	1.424e-18	Y
triple_3390	4.25	2.15	11.6	5.2	0.0165106	N/A
triple_3583	117.196	128.526	152.278	1.29908	0.0892674	Y
triple_1629	12	4.625	2.375	4.88889	0.0182705	N/A
triple_4718	0	0	0	1	#DIV/0!	N/A
triple_1763	156.462	71.2124	146.325	2.19544	2.78609e-08	N
triple_3391	0	0	0	1	#DIV/0!	N/A
triple_1813	135.082	84.7378	95.18	1.59342	0.00120236	N
triple_2	116	283	125	2.43842	1.15874e-22	N
triple_3276	33.8581	44.1944	34.9474	1.30438	0.424713	Y
triple_4402	7	7	7	1	1	N/A
triple_3932	82.1111	94.543	86.3458	1.15122	0.634026	Y
triple_20	82.4321	84.2893	71.2786	1.18228	0.535676	Y
triple_4542	116.495	159.395	80.1108	1.98844	1.721e-06	N
triple_3315	95.3182	84.5132	80.1686	1.18874	0.495505	Y
triple_1685	78.2985	76.9235	81.778	1.06303	0.923812	Y
triple_2341	59.5946	76.9212	95.4842	1.60122	0.0155197	Y
triple_1930	0	1	3	31	0.173774	N/A
triple_3281	65.65	50	34.35	1.90856	0.00745813	N
triple_1666	105.934	123.67	133.396	1.259	0.201409	Y
triple_96	15.4985	15.7631	8.73834	1.79481	0.304533	N/A
triple_2520	0	0	0	1	#DIV/0!	N/A
triple_1733	4.4	11	5.6	2.46667	0.171065	N/A
triple_692	523.381	744.289	456.33	1.6309	6.96177e-18	N
triple_3234	2	0	0	21	0.135335	N/A
triple_2537	12	6	10	1.98361	0.367879	N/A
triple_3884	1	14	0	141	5.03046e-06	N/A
triple_2844	27.4058	40.5942	22	1.84137	0.047385	Y
triple_3862	67.739	79.2567	134.004	1.9768	1.54163e-06	N
triple_2024	0	0	0	1	#DIV/0!	N/A
triple_1793	0	0	0	1	#DIV/0!	N/A
triple_102	71.7609	9.9071	49.332	7.18099	1.76935e-10	N
triple_2942	9.8	4.575	9.625	2.11765	0.332637	N/A
triple_2153	59.2649	36.8294	99.9057	2.70803	1.60166e-07	N
triple_4232	4	5.6	3.4	1.62857	0.741959	N/A
triple_3989	90	103.545	55.4545	1.86565	0.000605872	N
triple_890	150.084	185.107	239.81	1.59744	2.3245e-05	N
triple_4297	0	0	0	1	#DIV/0!	N/A
triple_2645	0	3.66667	1.33333	37.6667	0.126607	N/A
triple_4453	230.065	146.043	145.892	1.57656	1.30575e-06	N
triple_3684	299.938	283.718	426.344	1.50253	1.36327e-08	N
triple_1071	145.733	79.3574	106.91	1.83536	4.32634e-05	N
triple_2965	118.714	151.93	178.356	1.50198	0.00256041	N
triple_1033	0	0	0	1	#DIV/0!	N/A
triple_1012	15.8889	1.11111	1	14.5354	4.90979e-06	N/A
triple_3397	3	0	2	31	0.246597	N/A
triple_895	0	0	0	1	#DIV/0!	N/A
triple_2100	0.0130625	114.489	113.498	1013.5	1.7878e-25	N
triple_2773	12.9928	21.6222	28.3849	2.17561	0.0587614	Y
triple_1724	59.0212	115.291	72.6883	1.95176	2.86176e-05	N
triple_3701	103.061	88.6662	79.273	1.2997	0.204108	Y
triple_3268	75.322	105.881	110.797	1.47036	0.0224742	Y
triple_381	128.176	107.05	110.774	1.19716	0.332014	Y
triple_2976	12.4194	5	17.5806	3.46679	0.0324525	Y
triple_1747	27.2925	33.1132	46.5944	1.70464	0.0640218	Y
triple_2043	725.356	428.466	403.178	1.7989	1.38499e-27	N
triple_1726	213.007	109	139.993	1.95332	9.08765e-09	N
triple_3336	9.92239	38.6382	2.43939	15.2549	4.69252e-10	N
triple_1427	75.946	78.4897	76.5643	1.03345	0.977401	Y
triple_1901	24.2727	13.1634	54.5639	4.12143	3.1436e-07	N
triple_1632	0	1	1	11	0.606531	N/A
triple_1789	0.25	0.25	3.5	10.2857	0.0713167	N/A
triple_4733	0	0	0	1	#DIV/0!	N/A
triple_2811	45.7127	59.8932	68.3941	1.49509	0.103957	Y
triple_1563	125.812	101.872	90.3164	1.39258	0.0454041	Y
triple_1996	113.82	82	166.18	2.02534	3.14306e-07	N
triple_3729	134.221	145.187	103.592	1.40115	0.0262393	Y
triple_2103	57.1712	47.2931	74.5357	1.57482	0.0412588	Y
triple_2304	144.906	173.002	183.092	1.26334	0.0958806	Y
triple_1648	0	19	32	321	2.41766e-07	N
triple_1010	0	4.6	0.4	47	0.020323	N/A
triple_4137	1153.41	1306.16	1661.43	1.44041	3.31931e-22	Y
triple_4391	161.319	134.781	134.9	1.19676	0.196554	Y
triple_262	65.7531	21.6252	50.6217	3.03118	1.78902e-05	N
triple_2190	4.16129	21.9529	5.88586	5.17516	0.000120246	N/A
triple_141	30.246	86	94.754	3.12575	2.75144e-08	N
triple_1817	186.181	215.613	281.206	1.51011	3.06123e-05	N
triple_2517	0	0	0	1	#DIV/0!	N/A
triple_253	0	0	0	1	#DIV/0!	N/A
triple_3669	0	0	0	1	#DIV/0!	N/A
triple_3367	56.8475	48.869	65.2836	1.3352	0.306648	Y
triple_1174	116.811	48.7227	13.4659	8.61803	8.1581e-21	N
triple_4574	1.33333	0.833333	2.83333	3.14286	0.522046	N/A
triple_537	853.141	902.889	1089.97	1.27756	7.26667e-08	Y
triple_3543	17.8182	26.1818	0	262.818	5.06915e-06	N
triple_1596	224.668	123.002	213.33	1.82587	6.18502e-08	N
triple_1231	96.1738	324.773	146.054	3.37447	6.3297e-34	N
triple_2798	74.9221	81.0779	61	1.32861	0.231594	Y
triple_3288	48.175	45.775	32.05	1.50156	0.164938	Y
triple_4313	81	58	76	1.39587	0.129787	Y
triple_686	5.21429	28	22.7857	5.28763	0.000483184	N
triple_1238	2.5	2.5	5	1.96154	0.535261	N/A
triple_3925	73.122	63.9542	61.9238	1.18055	0.584725	Y
triple_4303	85.2452	133.74	107.015	1.56822	0.00438654	N
triple_1806	107.4	156	161.6	1.50419	0.00188898	N
triple_3152	2	7	0	71	0.0131237	N/A
triple_3654	143.679	133.783	122.538	1.17239	0.432051	Y
triple_3967	0	0	0	1	#DIV/0!	N/A
triple_3766	15.3721	25	70.6279	4.57132	5.9284e-11	N
triple_3185	132.182	118.421	203.398	1.71698	1.07088e-06	N
triple_2260	1	2	3	2.81818	0.606531	N/A
triple_775	1385.94	2034.36	2176.71	1.57053	4.37538e-42	N
triple_1464	4	33	46	11.2439	5.52806e-08	N
triple_931	1512.52	726.976	1162.5	2.08042	4.84229e-60	N
triple_2838	337.203	431.886	412.911	1.28071	0.00171361	Y
triple_1587	1669.59	474.953	949.459	3.51474	4.35679e-153	N
triple_3191	68.5829	51.9392	55.4779	1.31983	0.269703	Y
triple_4468	12	0	3	121	0.000409735	N/A
triple_467	49.5769	60.2561	55.167	1.21497	0.595255	Y
triple_3823	23.3582	30.4627	11.1791	2.70967	0.0124045	Y
triple_1535	166	178.52	164.48	1.08531	0.704749	Y
triple_762	0	0	0	1	#DIV/0!	N/A
triple_1450	57.963	79.4545	65.5825	1.37014	0.172971	Y
triple_3712	36.7705	34.5085	33.721	1.09016	0.930903	Y
triple_2727	38.0956	17.5768	12.3276	3.07345	0.000280021	N
triple_1950	6.95588	19.855	20.1891	2.87548	0.0264043	N/A
triple_1412	123.96	160.478	142.562	1.29436	0.0960717	Y
triple_583	93.962	162.005	69.033	2.34483	5.2006e-10	N
triple_731	578.204	211.559	245.237	2.73225	1.98572e-52	N
triple_1353	339.559	460.641	369.8	1.35648	3.78155e-05	Y
triple_1216	268.532	190.587	186.88	1.43669	5.15376e-05	Y
triple_829	8	7.59259	19.4074	2.53587	0.0211631	Y
triple_1773	0	0	0	1	#DIV/0!	N/A
triple_2504	0	0	1	11	0.367879	N/A
triple_2379	447.868	523.251	650.882	1.45319	3.47362e-09	Y
triple_1060	53.4522	147.043	53.5048	2.74765	1.07567e-15	N
triple_3384	142.444	110.519	169.037	1.52901	0.00223636	N
triple_3300	79.4848	84.1274	117.388	1.47626	0.0104299	Y
triple_1472	22.6054	29.032	22.3626	1.29691	0.559899	Y
triple_2704	31.2105	83.5461	36.2434	2.6715	6.41203e-08	N
triple_1006	60.1833	267.167	90.6496	4.43352	1.18883e-39	N
triple_3574	36	54.7826	14.2174	3.83328	7.69251e-06	N
triple_2580	406.389	616.404	600.207	1.51666	1.09065e-11	N
triple_3405	46.6578	41.9868	59.3554	1.41269	0.194453	Y
triple_1168	236.254	105.075	113.671	2.24725	3.8092e-16	N
triple_1094	230.779	211.312	145.908	1.58128	4.17046e-05	N
triple_1978	0	0	0	1	#DIV/0!	N/A
triple_4629	34.0699	41.4088	29.5213	1.40132	0.357753	Y
triple_3255	5	3	10	3.25806	0.114559	N/A
triple_565	62.9181	65.958	43.1239	1.52827	0.0684587	Y
triple_699	15.5333	13.4667	1	14.2121	0.00206675	N/A
triple_4520	0.159314	6.29167	18.549	71.9168	2.69751e-05	N/A
triple_3305	4	2	10	4.80952	0.0387742	N/A
triple_27	41.1884	98.8116	1	89.9196	4.6257e-23	N
triple_4664	208.795	194.812	158.393	1.31801	0.0269431	Y
triple_514	192.596	261.005	210.4	1.35501	0.00337608	Y
triple_3171	22.4259	26.931	32.643	1.45357	0.383191	Y
triple_540	297.289	311.076	339.634	1.14239	0.228521	Y
triple_2788	0	0	0	1	#DIV/0!	N/A
triple_3028	96.446	75.463	68.091	1.41582	0.0668363	Y
triple_4116	1166.21	1486.91	1280.88	1.27497	1.79558e-09	Y
triple_1545	2	0	0	21	0.135335	N/A
triple_1279	14	7	17	2.40845	0.125062	Y
triple_2568	175.611	233.519	198.871	1.32957	0.0151483	Y
triple_1580	59.4519	38.5445	48.0035	1.54102	0.105162	Y
triple_619	60	34	33	1.81571	0.0039445	N
triple_2166	23.1639	41.8361	40	1.80262	0.0485063	Y
triple_1839	0	0.5	0.5	6	0.778801	N/A
triple_1126	117.776	112.785	110.439	1.06637	0.883821	Y
triple_4130	139.801	106.028	167.171	1.57613	0.00109834	N
triple_1009	70.6237	51.3364	41.04	1.7191	0.0157494	Y
triple_3325	0	1.13333	12.8667	129.667	1.8921e-05	N/A
triple_3033	807.671	635.778	646.551	1.27032	1.66303e-06	Y
triple_4166	13.6087	18	32.3913	2.37012	0.0108364	Y
triple_2887	59.2831	49.8049	47.912	1.23684	0.491987	Y
triple_603	5939.41	5924.68	6774.92	1.14351	2.77166e-17	Y
triple_3818	0	0	0	1	#DIV/0!	N/A
triple_3381	485.941	549.586	706.473	1.45373	2.31434e-10	Y
triple_2561	0	0	0	1	#DIV/0!	N/A
triple_2657	56.1243	23.4378	22.4378	2.49466	2.03014e-05	N
triple_1525	115.85	166.471	166.679	1.43837	0.00324478	Y
triple_4243	171.39	121.14	150.47	1.41447	0.0133672	Y
triple_2294	248.648	217.634	260.719	1.19788	0.130229	Y
triple_2109	519.589	502.949	464.461	1.11867	0.199272	Y
triple_2946	59.2469	34	182.753	5.36226	1.22527e-30	N
triple_975	20	19	1	18.2727	0.000188766	N
triple_3348	5	9	10	1.98039	0.416862	N/A
triple_1003	13.1778	5.37222	17.45	3.20711	0.0439056	N/A
triple_1949	11	11.0645	20.9355	1.89509	0.102196	Y
triple_707	19.1922	14.4412	10.3667	1.8432	0.264409	Y
triple_4054	10	0	0	101	4.53999e-05	N/A
triple_803	693.454	144.768	491.778	4.78749	3.51749e-76	N
triple_149	0	3	0	31	0.0497871	N/A
triple_3805	226.35	202.608	279.042	1.37706	0.00152667	Y
triple_279	401.246	752.868	656.886	1.87611	1.71651e-24	N
triple_2661	6	12	8	1.98361	0.340642	N/A
triple_2468	571.068	552.685	438.247	1.303	4.78604e-05	Y
triple_2639	108.836	82.9701	74.1935	1.4663	0.0257761	Y
triple_115	107.478	75.84	111.682	1.47198	0.0201635	Y
triple_2406	18.137	82.307	20.5559	4.51866	5.70853e-15	N
triple_1438	373	332	166	2.24624	1.06754e-18	N
triple_573	12	16	20	1.66116	0.367879	Y
triple_1078	27	15	24	1.7947	0.169869	Y
triple_4625	1102.47	1122.2	1804.33	1.63656	2.24556e-52	N
triple_1082	30.1224	18	28.8776	1.66975	0.176819	Y
triple_3378	134.173	118.593	185.234	1.56145	0.000242893	N
triple_4041	710.707	719.487	712.807	1.01235	0.971	Y
triple_3975	89	76.531	67.469	1.31865	0.222088	Y
triple_3898	4	6	6	1.4878	0.778801	N/A
triple_3993	1021.29	1004.85	907.858	1.12493	0.0214505	Y
triple_3147	25.512	47.8181	64.6699	2.52889	0.000227752	N
triple_2372	62.1411	39.4492	22.4098	2.76507	6.69034e-05	N
triple_412	36	49.9804	52.0196	1.44376	0.191468	Y
triple_4095	302.71	304.503	372.786	1.23142	0.00755208	Y
triple_2148	115.826	112.92	131.254	1.16222	0.445241	Y
triple_1862	12	67	19	5.54545	1.21197e-12	N
triple_4665	36	25.6087	23.3913	1.53674	0.202045	Y
triple_2031	106.198	78.5512	98.2508	1.35151	0.116757	Y
triple_4772	34.8072	43.2443	34.9485	1.2417	0.538172	Y
triple_1101	565.962	795.645	837.393	1.47951	2.20389e-13	Y
triple_2810	43.5366	33	37.4634	1.31833	0.47899	Y
triple_821	361.95	360.892	412.158	1.14201	0.10344	Y
triple_2822	1	0	0	11	0.367879	N/A
triple_3131	14.8824	14.8485	20.2692	1.36262	0.557649	Y
triple_2850	37.8372	17.1613	30.0015	2.19782	0.0213722	Y
triple_1869	132.049	105.255	195.696	1.85845	3.20881e-07	N
triple_4758	3.66667	1.33333	2	2.62791	0.538457	N/A
triple_4369	18	27	11	2.44144	0.0318592	Y
triple_2855	97.1801	72.1894	50.6305	1.91759	0.000610982	N
triple_4185	125.241	120.54	166.219	1.37863	0.0100838	Y
triple_2389	79.7568	28.5729	49.6702	2.78509	3.49714e-06	N
triple_831	91.1766	66.7879	112.035	1.67647	0.00335068	N
triple_951	81.3388	159.661	79	2.01974	2.62156e-09	N
triple_3955	1025.39	655.364	97.2417	10.535	1.05467e-160	N
triple_2078	2841.96	2682.47	2906.58	1.08354	0.00878542	Y
triple_3945	88.44	99.2484	103.312	1.16796	0.543842	Y
triple_753	1235.36	1162.8	1357.84	1.16772	0.000425684	Y
triple_3016	107.094	289.525	218.382	2.70189	1.22713e-18	N
triple_1415	0	0	0	1	#DIV/0!	N/A
triple_524	416.924	407.135	376.941	1.10605	0.337896	Y
triple_4102	66.09	78.5952	51.3148	1.5306	0.0575926	Y
triple_394	65	36	34	1.90909	0.00124466	N
triple_658	830.659	653.58	640.76	1.29632	1.24138e-07	Y
triple_4273	3	3.75	0.25	11	0.233317	N/A
triple_493	45.7622	59.8438	107.394	2.34385	4.1722e-07	N
triple_3198	128.793	157.06	82.1472	1.91083	8.57312e-06	N
triple_4156	88.1993	65.9048	53.8959	1.6353	0.0126492	Y
triple_681	181.527	368.992	211.481	2.03214	4.5664e-18	N
triple_4257	26.948	21.2785	34.7735	1.63124	0.190212	Y
triple_2071	13	30	27	2.29771	0.0293468	Y
triple_2699	164.119	196.227	192.654	1.19552	0.186395	Y
triple_1517	286.378	467.182	240.44	1.94264	1.46654e-19	N
triple_1288	90.159	112.068	124.773	1.3835	0.0600359	Y
triple_2227	231.898	164.643	284.459	1.72729	1.25644e-07	N
triple_3218	66.4676	75	73.5324	1.12818	0.747975	Y
triple_2929	79.233	97.9107	91.8563	1.23543	0.363221	Y
triple_1264	120.965	80.9124	100.123	1.4944	0.0185706	Y
triple_244	1.25	3	5.75	4.33333	0.213579	N/A
triple_3562	5	21	18	4.13725	0.00721338	N
triple_1956	298.948	274.995	342.057	1.24378	0.022768	Y
triple_1115	56.024	50	73.976	1.47856	0.0748096	Y
triple_487	4	1.5	1.5	2.5625	0.409484	N/A
triple_1186	0	0	2	21	0.135335	N/A
triple_3425	22.1038	7.77419	8.12202	2.81982	0.00511472	N/A
triple_3891	6	20	15	3.29508	0.0251493	Y
triple_1959	28.5993	36.7195	30.6813	1.28294	0.573557	Y
triple_1627	2500.74	2874.87	1996.39	1.44001	4.4947e-35	Y
triple_2084	44.0451	53.1984	32.7564	1.62216	0.0889584	Y
triple_200	47.2818	80	63.7182	1.69052	0.0149434	Y
triple_1270	246.323	242.026	251.651	1.03975	0.910058	Y
triple_1510	184.616	147.689	70.6953	2.60916	1.19735e-11	N
triple_3203	0	0	0	1	#DIV/0!	N/A
triple_2456	502.834	462.689	449.477	1.11868	0.194531	Y
triple_4239	79.8723	63.9869	58.1408	1.37313	0.15287	Y
triple_1043	0	0.5	0.5	6	0.778801	N/A
triple_4363	18.7037	6	7.2963	3.08257	0.0102431	Y
triple_304	18.9038	75.4724	16.6239	4.51884	9.01202e-14	N
triple_1966	25.152	39.4972	30.3508	1.56808	0.189075	Y
triple_2234	150.205	98.7952	24	6.23671	6.01102e-20	N
triple_3123	50.709	3.89955	30.3914	12.7037	3.58826e-09	N
triple_4067	16	20	24	1.49689	0.449329	Y
triple_1147	201.281	110.931	155.789	1.81373	2.08231e-06	N
triple_4193	41.3889	76.0294	66.5817	1.83493	0.00536426	N
triple_3735	2261.56	2247.9	2438.54	1.0848	0.00757587	Y
triple_1252	66.1429	79.933	109.924	1.66092	0.00281734	N
triple_1247	0.333333	1.66667	2	4.84615	0.558035	N/A
triple_3961	365.727	256.748	296.525	1.42429	4.87917e-05	Y
triple_1449	43.5129	366.257	29.2296	12.491	1.54941e-108	N
triple_3792	8.69394	21.4249	11.8812	2.4477	0.0435108	N/A
triple_713	6	4.33333	2.66667	2.20482	0.526752	N/A
triple_12	297.98	321.662	323.358	1.08514	0.527084	Y
triple_4534	4.90909	6.75758	3.33333	1.99735	0.555708	N/A
triple_3318	9	8	14	1.74074	0.367879	Y
triple_4779	317.737	291.619	289.644	1.09696	0.44021	Y
triple_4283	145.278	125.223	119.5	1.21553	0.244251	Y
triple_1077	1	2	4	3.72727	0.367879	N/A
triple_4013	12	29.9091	3.09091	9.40456	3.96932e-06	N
triple_730	28.0168	12.5238	27.4594	2.22728	0.0331251	Y
triple_2209	3.5	0.125	2.375	16	0.228422	N/A
triple_3750	15	13	21	1.61069	0.346032	Y
triple_3377	75.7442	72.2558	110	1.52165	0.00635426	N
triple_191	77.7907	75.4456	66.7637	1.16492	0.63118	Y
triple_1505	77.7509	95.0633	63.1858	1.50371	0.0392669	Y
triple_4503	0	0	0	1	#DIV/0!	N/A
triple_1696	190.544	164.511	235.945	1.43395	0.00131459	Y
triple_2615	5	13.4667	15.5333	3.06536	0.0640157	Y
triple_328	490.136	365.994	430.871	1.3391	0.000125024	Y
triple_3456	546.149	531.358	778.493	1.46501	3.25614e-14	Y
triple_3485	208.546	247.701	162.752	1.52163	0.000156683	N
triple_3770	612.906	815.84	658.254	1.33105	8.26569e-08	Y
triple_245	79.4107	152.143	52.446	2.89733	6.30194e-13	N
triple_3914	26.2277	16.3892	66.3831	4.03192	4.12709e-09	N
triple_3595	324.341	273.44	268.219	1.20916	0.0357847	Y
triple_2713	110.621	60.8913	100.487	1.81536	0.00049203	N
triple_395	24	9.5	9.5	2.51042	0.00752492	N
triple_1331	15.4	7	23.6	3.33803	0.0111865	Y
triple_1369	16	19	14	1.35461	0.678579	Y
triple_3787	41.2253	38.8968	43.8779	1.12773	0.860469	Y
triple_2722	40.4766	29.2581	16.2653	2.47943	0.00596852	N
triple_621	0	5	4	51	0.096972	N/A
triple_10	1	0	0	11	0.367879	N/A
triple_990	34.4468	76.0276	51.5256	2.2036	0.000306752	N
triple_3837	120	61.6122	92.3878	1.94613	8.77789e-05	N
triple_3501	83.1201	106.764	51.116	2.08653	6.07034e-05	N
triple_1750	27.8235	5.17647	9	5.29208	2.75909e-05	N
triple_4167	274.551	405.561	332.888	1.47701	2.87822e-06	Y
triple_3540	61.3358	13.3246	68.3397	5.0981	6.74837e-09	N
triple_387	67.3158	68	62.6842	1.08467	0.880989	Y
triple_2741	87.8542	45.6136	35.5322	2.46839	1.14634e-06	N
triple_1253	425.703	430.979	461.318	1.08364	0.431297	Y
triple_3857	114.676	88.3374	86.9867	1.31795	0.0803712	Y
triple_4766	115	70.4567	92.5433	1.63131	0.00473427	N
triple_229	131.92	96.8232	85.257	1.54668	0.00354697	N
triple_4080	237.207	202.188	209.605	1.17311	0.20719	Y
triple_3608	26	43.9241	45.0759	1.73088	0.0505526	Y
triple_3549	108.064	148.93	171.007	1.58193	0.0007859	N
triple_4210	155.583	265.226	153.191	1.73086	5.0312e-10	N
triple_2141	0	0	0	1	#DIV/0!	N/A
triple_154	102.362	71.2545	106.384	1.49232	0.0190529	Y
triple_989	23.3467	23	58.6533	2.54343	6.2077e-06	N
triple_2062	17	0	13	171	0.000370744	N
triple_4764	492.677	299.641	413.682	1.64401	6.68859e-11	N
triple_293	425.584	504.885	471.531	1.18629	0.033627	Y
triple_1302	95.6946	48.6428	53.6626	1.96531	4.04446e-05	N
triple_3431	204.884	201.163	179.953	1.13847	0.396129	Y
triple_4330	131.351	83.8563	106.793	1.5657	0.00521609	N
triple_2751	129.368	137.59	160.043	1.23693	0.170116	Y
triple_1038	10.6667	11	8.33333	1.31621	0.809684	N/A
triple_285	56.6786	73.3967	111.925	1.97301	4.77046e-05	N
triple_375	46.4176	52.7395	26.8428	1.96117	0.0130315	Y
triple_462	112.497	139.073	157.431	1.39907	0.0236671	Y
triple_950	213.632	260.484	249.883	1.21921	0.0819936	Y
triple_627	13	22.8636	0.136364	97.1538	1.99253e-05	N
triple_4141	128.956	147.516	155.528	1.20589	0.275222	Y
triple_4607	865.462	581.092	720.446	1.48929	6.9722e-13	Y
triple_1859	133	125	204	1.63149	4.64732e-06	N
triple_3927	307.665	291.591	296.744	1.0551	0.798087	Y
triple_1290	2	0	5	51	0.0662523	N/A
triple_2312	53.2921	42.2283	47.4796	1.26138	0.525945	Y
triple_2703	66.4781	90.1145	56.4074	1.59651	0.0147489	Y
triple_378	0	0	0	1	#DIV/0!	N/A
triple_3922	512.652	424.266	451.082	1.20828	0.011811	Y
triple_3103	77.7699	162.821	70.4091	2.31064	8.88521e-12	N
triple_1657	0	0	1	11	0.367879	N/A
triple_850	42.193	19.8509	21.9561	2.11986	0.0043599	N
triple_2597	309.225	264.735	296.039	1.16799	0.165189	Y
triple_941	168.085	162	191.915	1.18455	0.237725	Y
triple_120	3.63179	33.2208	29.1474	8.9289	8.37281e-06	N
triple_3158	249.124	233.364	212.512	1.1722	0.233207	Y
triple_4636	153.508	135.606	157.886	1.16419	0.392492	Y
triple_3913	0.117647	11.4265	6.45588	52.9595	0.00472585	N/A
triple_3524	118.224	68.992	97.7841	1.71256	0.00159706	N
triple_1367	0	0	0	1	#DIV/0!	N/A
triple_634	810.668	1089.2	1307.13	1.61234	6.95105e-26	N
triple_4173	60	27	31	2.21771	0.000262368	N
triple_2820	167.752	246.251	120.997	2.03432	1.75381e-10	N
triple_3909	19	0	33	331	1.338e-07	N
triple_3032	688.365	613.266	610.369	1.12776	0.0465173	Y
triple_2485	814.128	476.903	543.969	1.70697	2.36361e-23	N
triple_2309	0.21267	17.052	4.73529	54.8567	3.17606e-05	N/A
triple_4448	59.9091	23.7768	57.3141	2.51329	0.000176539	N
triple_3676	27.1489	21.6844	3.16667	8.34151	0.000110049	N
triple_3326	23.5882	0	31.4118	315.118	4.63412e-07	N
triple_207	322.58	398.711	354.709	1.23593	0.0170324	Y
triple_2357	0	0	0	1	#DIV/0!	N/A
triple_2214	1827.47	370.211	828.323	4.93522	8.16862e-240	N
triple_4583	165.238	240.232	171.529	1.45358	0.000123662	Y
triple_1678	71.359	20.2121	11.4289	6.19825	5.62743e-14	N
triple_4441	0.5	0	0.5	6	0.778801	N/A
triple_2004	74.8708	104.581	90.5482	1.39629	0.0859114	Y
triple_859	18.5278	8.64	17.8322	2.13132	0.131264	Y
triple_607	76.9598	115.394	113.647	1.49875	0.00987383	Y
triple_2631	69.4878	46.1494	38.3628	1.80923	0.00603216	N
triple_1338	0	0	0	1	#DIV/0!	N/A
triple_4158	174.35	263.928	138.722	1.90191	4.00725e-10	N
triple_1607	319.918	315.448	383.635	1.21609	0.0137976	Y
triple_4491	28.04	19.4286	24.5314	1.44097	0.457815	Y
triple_3253	62.2149	85.2569	44.5281	1.91263	0.00147786	N
triple_77	49.7012	33.6514	22.6473	2.18932	0.00530731	N
triple_4326	28	9	10	3.08791	0.000676978	N
triple_357	1070.83	861.787	1047.38	1.24254	1.84361e-06	Y
triple_4174	92.1635	78.034	78.8025	1.18084	0.467412	Y
triple_3110	145.979	146.475	174.545	1.19555	0.179502	Y
triple_4711	20.5	10.7273	13.7727	1.9026	0.188798	Y
triple_4377	1186.09	818.901	729.006	1.62691	1.13596e-28	N
triple_1424	265.088	124.805	244.106	2.12312	1.71473e-12	N
triple_654	0	0	1	11	0.367879	N/A
triple_4739	5.5	6.75	6.75	1.22321	0.921054	N/A
triple_4706	142.105	188.926	118.969	1.58753	0.000210051	N
triple_1414	5	15	10	2.96078	0.082085	Y
triple_2009	3	8	9	2.93548	0.212248	N/A
triple_1081	22.7931	17	36.2069	2.12321	0.0216761	Y
triple_2693	7	13.5652	9.43478	1.92468	0.332368	N/A
triple_1714	1065.05	1093.66	1158.29	1.08754	0.126983	Y
triple_2868	106.701	58.1987	88.1007	1.83196	0.000825215	N
triple_4411	58.281	82.3952	67.3238	1.41305	0.117604	Y
triple_3493	0	0	0	1	#DIV/0!	N/A
triple_1554	20.6176	26	12.3824	2.09095	0.0914667	Y
triple_2609	33.5725	4.68673	26.7408	7.03455	2.70243e-05	N
triple_3515	73.2468	89.704	96.0492	1.31088	0.201023	Y
triple_2185	32.3938	57.6395	28.9667	1.98645	0.00206707	N
triple_4340	1478.57	918.818	1179.61	1.60914	2.66081e-29	N
triple_820	5.53333	0.224242	11.2424	34.9813	0.00470914	N/A
triple_974	139.233	117.117	171.649	1.46522	0.00512826	Y
triple_4657	24	20	24	1.199	0.790338	Y
triple_3310	133.303	137.192	125.505	1.09305	0.764638	Y
triple_3748	105.966	73.9723	92.0612	1.43193	0.058509	Y
triple_3190	102	63	157	2.4897	9.45315e-10	N
triple_1920	71.2603	147.491	104.249	2.06825	1.2723e-06	N
triple_1160	239.891	216.708	145.401	1.64941	5.64328e-06	N
triple_4336	30.1481	25.8519	31	1.19837	0.769072	Y
triple_3782	49.8838	52.5904	62.5259	1.25292	0.446798	Y
triple_1853	17	15	6	2.80328	0.0665018	Y
triple_1048	129	94.4476	115.552	1.36545	0.0682527	Y
triple_3090	29.8234	33.7502	29.4264	1.14644	0.831719	Y
triple_270	267.114	207.492	223.394	1.28721	0.0166251	Y
triple_3799	43.4884	44.9899	47.5217	1.09253	0.912411	Y
triple_3140	67.0464	106.106	57.8476	1.8328	0.000198185	N
triple_4510	0	2	0	21	0.135335	N/A
triple_2269	98.63	89.221	110.149	1.2343	0.330867	Y
triple_138	45.9277	67.8274	38.2449	1.77148	0.00955716	N
triple_3612	134.632	104.877	129.491	1.28345	0.127903	Y
triple_3900	40.8397	19.9198	20.2405	2.04496	0.00488589	N
triple_3636	28.4745	84.1558	46.3697	2.94864	2.39027e-07	N
triple_729	758.999	706.425	699.576	1.08493	0.231149	Y
triple_4541	1	2	6	5.54545	0.096972	N/A
triple_3757	2.23077	4.9375	18.8317	8.12252	0.000105877	N/A
triple_1777	124.553	129.916	131.531	1.05598	0.901504	Y
triple_615	0	1	0	11	0.367879	N/A
triple_198	109.494	156.063	164.443	1.50139	0.00221097	N
triple_1577	0	0	0	1	#DIV/0!	N/A
triple_103	173.045	144.296	170.66	1.1991	0.209129	Y
triple_1273	3	2	24	11.4762	1.16483e-07	N/A
triple_2989	4.83333	0	0.166667	49.3333	0.0109254	N/A
triple_1222	61.9904	63.9281	28.0815	2.27199	0.000364372	N
triple_3668	32	20	23	1.59701	0.210136	Y
triple_263	366.077	515.423	367.501	1.40785	2.07854e-08	Y
triple_4556	11.486	10.4091	4.1049	2.75536	0.159725	N/A
triple_4744	10.1636	69.4804	9.35593	7.35839	3.92494e-18	N
triple_3885	37	44.493	35.507	1.25236	0.551822	Y
triple_622	2379.2	2386.33	2443.47	1.02701	0.596627	Y
triple_4337	218.848	205.333	229.819	1.11919	0.501576	Y
triple_4421	18.425	38.4375	28.1375	2.0803	0.0291634	Y
triple_2571	17	36	1	32.8182	3.91621e-08	N
triple_60	99.6319	96.6794	70.6887	1.40887	0.0578396	Y
triple_4372	88.0248	99.8859	95.0893	1.1346	0.685648	Y
triple_1709	50.8493	24.7354	35.4153	2.05148	0.00948013	N
triple_145	218.063	158	191.937	1.37991	0.00830897	Y
triple_3848	265.644	188.701	212.655	1.40753	0.000937052	Y
triple_2191	125.921	187.271	118.807	1.57578	5.32744e-05	N
triple_35	193.344	189.188	230.468	1.21808	0.0798099	Y
triple_2574	316.316	301.829	343.854	1.13919	0.241432	Y
triple_2335	136.364	156.987	140.649	1.15113	0.441014	Y
triple_3053	41.2635	62.9951	65.7414	1.59178	0.0418586	Y
triple_551	32.5831	103.007	39.4099	3.15476	5.88099e-12	N
triple_837	18.8511	41.5217	13.6271	3.03208	0.000134417	N
triple_2759	3	0	1	31	0.173774	N/A
triple_9	237.453	223.696	198.852	1.19402	0.175563	Y
triple_3870	100.669	107.719	80.6125	1.33584	0.128333	Y
triple_4487	456.576	506.412	441.012	1.14826	0.0825856	Y
triple_3292	55.7949	296.859	190.346	5.31281	9.64043e-36	N
triple_3004	25.8966	19	38.1034	2.00018	0.0339589	Y
triple_2758	314.927	269.868	330.205	1.2235	0.0397023	Y
triple_4695	65.0936	91.4244	19.482	4.67391	1.55613e-10	N
triple_2350	375.56	346.378	420.062	1.21267	0.026861	Y
triple_3720	10.2432	1	39.7568	36.2334	3.40347e-11	N
triple_2555	152.016	173.251	220.733	1.45175	0.0011117	Y
triple_906	14.5607	37.0482	26.3912	2.53387	0.00769794	N
triple_322	189.673	139.241	147.086	1.36193	0.00964372	Y
triple_2330	31.2425	84.3393	62.4183	2.69409	6.14879e-06	N
triple_1882	72.7158	47.4991	73.7851	1.55224	0.0326266	Y
triple_1409	56.4573	79.3855	81.1572	1.43672	0.0724942	Y
triple_2583	195.983	80.1244	159.893	2.44418	3.13977e-11	N
triple_1873	234.485	276.851	214.665	1.28955	0.0154532	Y
triple_1753	237.284	221.412	204.304	1.16135	0.292013	Y
triple_4267	10.0714	2.14286	19.7857	8.86624	0.000661955	N/A
triple_3670	3	0	0	31	0.0497871	N/A
triple_881	2	0	0	21	0.135335	N/A
triple_4005	57.5687	71.6959	89.7353	1.55778	0.0284126	Y
triple_4122	435.791	413.299	345.91	1.25977	0.00411957	Y
triple_1193	82	113	165	2.01096	4.30494e-07	N
triple_1056	120.471	105.393	106.136	1.14293	0.520635	Y
triple_3554	63.1498	92.2713	101.579	1.60757	0.00917208	N
triple_2827	9	12	15	1.65934	0.472367	Y
triple_4475	587.103	479.824	486.073	1.22353	0.000908076	Y
triple_1312	12.4225	12.11	8.4675	1.46163	0.644354	N/A
triple_319	294.031	269.943	282.026	1.0892	0.597865	Y
triple_1894	13.7	5.3	11	2.55556	0.158976	N/A
triple_4720	2.64865	23.4633	45.888	16.7311	3.45149e-09	N
triple_341	123.161	143.302	157.537	1.27889	0.121132	Y
triple_513	164.062	121.84	130.099	1.34626	0.0270214	Y
triple_2550	0	0	0	1	#DIV/0!	N/A
triple_260	237.011	309.702	233.287	1.32741	0.000793516	Y
triple_421	7.28889	10.219	14.4921	1.97487	0.292246	N/A
triple_2878	147.775	157.837	100.388	1.5717	0.000954229	N
triple_4087	167.76	191.359	177.881	1.14058	0.457017	Y
triple_3746	38.1735	64.2722	47.5542	1.6819	0.0303355	Y
triple_351	113.83	114.199	165.971	1.45765	0.00105769	Y
triple_3438	82.3333	82.3333	86.3333	1.04852	0.938244	N/A
triple_2415	43.6663	45.1107	15.223	2.95051	0.000276268	N
triple_2368	19.7218	2.51	26.7682	10.2943	7.23302e-05	N
triple_737	6.28	4	17.72	4.34634	0.00305414	N/A
triple_3275	3	3	2	1.47619	0.882497	N/A
triple_1824	50.6713	98.3256	74.003	1.93861	0.00048142	N
triple_4347	405.674	599.818	528.508	1.47845	6.43883e-09	Y
triple_4488	96.9526	127.333	168.714	1.73941	4.99426e-05	N
triple_4203	33.3934	55.9762	58.6304	1.75349	0.0202735	Y
triple_4650	26	12	17	2.15702	0.0642191	Y
triple_3072	404.917	339.688	374.394	1.19197	0.0575159	Y
triple_1940	1015.25	1198.49	816.257	1.46822	1.92817e-16	Y
triple_3797	79.9408	45.6538	38.4054	2.07869	0.000122913	N
triple_46	19.9091	15.6667	16.4242	1.26908	0.744272	Y
triple_4217	2	4	5	2.42857	0.529213	N/A
triple_593	0.173611	28.8889	19.9375	105.949	1.81867e-06	N
triple_69	125.85	100.15	103	1.25635	0.163725	Y
triple_4403	1615.5	1260.99	2166.5	1.71804	1.61858e-54	N
triple_1432	160.946	115.186	143.868	1.39693	0.0219398	Y
triple_865	772.991	828.97	1018.04	1.31697	6.31989e-09	Y
triple_360	652.117	797.608	1287.27	1.97384	1.9531e-53	N
triple_2361	79.9197	59.9328	74.1474	1.33293	0.226889	Y
triple_2493	3.7	2.13333	0.166667	14.25	0.208624	N/A
triple_1465	134.288	68.211	184.501	2.70236	3.52645e-12	N
triple_2952	4.97324	35.9481	26.0787	7.10553	1.35235e-05	N
triple_2752	549.7	674.015	565.285	1.22611	0.000456798	Y
triple_182	2.6	0	1.4	27	0.280832	N/A
triple_3601	262.687	228.421	157.892	1.6633	1.85475e-06	N
triple_918	52.9217	54	62.0783	1.17269	0.641103	Y
triple_2793	340.382	180.335	199.283	1.88701	1.45223e-14	N
triple_2211	318.918	200.821	148.261	2.15028	1.26183e-15	N
triple_4434	100.418	150.351	94.2309	1.59493	0.00026561	N
triple_1902	43.2787	37.25	22.4713	1.92185	0.0354952	Y
triple_2898	143.305	68.4772	75.2176	2.09115	1.66566e-08	N
triple_2957	57.9205	76.7984	75.2811	1.32536	0.207717	Y
triple_313	108.023	98.8547	82.1218	1.31502	0.166866	Y
triple_4600	129.871	178.957	166.172	1.37768	0.0166465	Y
triple_2172	7.91429	29.0857	2	13.898	1.67788e-07	N
triple_4566	2	4	2	1.95238	0.606531	N/A
triple_1384	94.1392	97.8913	66.9695	1.46104	0.0369523	Y
triple_4309	272.187	288.939	234.874	1.23009	0.055751	Y
triple_445	0	0	0	1	#DIV/0!	N/A
triple_1617	75.3488	109.271	78.3806	1.4496	0.0179682	Y
triple_578	336.964	439.688	323.348	1.35969	1.61593e-05	Y
triple_4262	25.5758	80.8484	23.5758	3.41904	2.57759e-11	N
triple_4399	116.542	112.493	107.964	1.07938	0.848803	Y
triple_3467	35.8333	27.6667	46.5	1.67827	0.0878104	Y
triple_1548	59.9328	108.603	65.4642	1.81073	0.000111299	N
triple_3717	1	3	7	6.45455	0.0784374	N/A
triple_936	1	0	0	11	0.367879	N/A
triple_2274	222.782	304.517	251.701	1.36672	0.00133998	Y
triple_3362	199.45	327.531	463.019	2.32082	1.3738e-23	N
triple_2434	216.601	127.678	264.721	2.07252	4.55279e-11	N
triple_1087	103.432	129.322	114.246	1.25006	0.231821	Y
triple_742	99.1979	184.941	145.861	1.86349	2.60912e-06	N
triple_1354	15.9292	15.2514	19.8194	1.29756	0.69946	Y
triple_30	0	0	0	1	#DIV/0!	N/A
triple_409	268.246	252.739	282.015	1.11579	0.448671	Y
triple_3139	40.1387	57.1983	48.663	1.42396	0.224243	Y
triple_660	12	4	14	3.43902	0.0608101	Y
triple_709	131.305	113.178	169.518	1.49736	0.00249385	Y
triple_995	2	3.44444	4.55556	2.21693	0.61104	N/A
triple_3294	176.199	187.277	189.524	1.07558	0.758768	Y
triple_1997	0	0	0	1	#DIV/0!	N/A
triple_2349	7	9	4	2.21951	0.386741	N/A
triple_2514	50.0601	58.5702	61.3697	1.22547	0.542131	Y
triple_2449	0	0	0	1	#DIV/0!	N/A
triple_4392	0	0	0	1	#DIV/0!	N/A
triple_4066	0	0	0	1	#DIV/0!	N/A
triple_4701	39.4361	41.4494	12.1144	3.40167	0.000173093	N
triple_4489	48.6427	29.9609	89.3964	2.97717	6.85732e-08	N
triple_4295	27.9847	26.4082	34.6071	1.3093	0.528343	Y
triple_1220	104.553	83.8291	74.6182	1.40063	0.0684718	Y
triple_4508	0	0	0	1	#DIV/0!	N/A
triple_1475	19	27	44	2.3089	0.00436851	N
triple_696	92.5455	52.4545	107	2.03788	7.43454e-05	N
triple_582	41.1148	67.2136	68.6716	1.66861	0.0169873	Y
triple_4734	41	45.1441	73.8559	1.79941	0.00247058	N
triple_3007	0	0	1	11	0.367879	N/A
triple_37	463.919	634.354	529.727	1.3673	1.22383e-06	Y
triple_727	28.7	14	11.3	2.52632	0.00766059	N
triple_1588	105.601	50.741	67.6585	2.07904	2.56746e-05	N
triple_1672	185.595	140.223	114.182	1.62489	0.000135682	N
triple_2865	874.824	979.566	913.61	1.11972	0.0478678	Y
triple_349	44.0204	40.1176	33.8619	1.29911	0.512925	Y
triple_943	251.684	400.28	346.036	1.59017	4.15367e-08	N
triple_2094	1092.62	981.643	995.738	1.11304	0.028244	Y
triple_4350	24	17.7586	14.2414	1.68045	0.270214	Y
triple_2025	14.6	9.4	26	2.74737	0.0132256	Y
triple_1551	85.2543	214.525	122.22	2.51452	2.05927e-14	N
triple_3871	58.44	47.2377	26.3223	2.21555	0.00238216	N
triple_192	206.87	122.24	70.8899	2.91549	4.38911e-16	N
triple_1575	0	2	0	21	0.135335	N/A
triple_4302	4	3	2	1.95238	0.716531	N/A
triple_3342	4.86957	9.56522	9.56522	1.94488	0.399032	N/A
triple_3809	7.88889	3.23077	10.8803	3.29664	0.131805	N/A
triple_250	2.83333	5.66667	1.5	3.60417	0.257089	N/A
triple_2893	190.885	485.385	294.73	2.54201	1.15774e-30	N
triple_3765	314.033	430.652	339.315	1.37124	2.99526e-05	Y
triple_3709	0	0	0	1	#DIV/0!	N/A
triple_2458	76.9625	133.987	34.0508	3.92632	4.30558e-14	N
triple_4573	3.5	3.5	2	1.71429	0.778801	N/A
triple_802	862.053	764.065	939.882	1.23008	0.000114536	Y
triple_1280	36	19.3922	30.6078	1.85203	0.0817576	Y
triple_3124	243.611	254.749	291.64	1.19708	0.0907267	Y
triple_851	8	2.5	2.5	3.11538	0.0975956	N/A
triple_1215	0	0	0	1	#DIV/0!	N/A
triple_2484	255.45	310.233	240.317	1.29081	0.00649801	Y
triple_3398	4	0	0	41	0.0183156	N/A
triple_282	0	0	0	1	#DIV/0!	N/A
triple_1816	15	20	20	1.33113	0.634736	Y
triple_3563	418.016	177.327	350.657	2.35655	5.81735e-22	N
triple_3645	272.429	180.286	214.286	1.51081	5.74101e-05	N
triple_1518	15	87.6214	52.3786	5.80937	8.20652e-12	N
triple_1536	28.8462	3.75385	17.4	7.51098	7.72427e-05	N
triple_3924	1	2.6	1.4	2.45455	0.65968	N/A
triple_1389	220.615	157.225	234.16	1.48902	0.000256418	Y
triple_4069	52.4793	41.4493	63.0714	1.5204	0.107135	Y
triple_2956	0	0	0	1	#DIV/0!	N/A
triple_2505	25.0977	34.2774	207.625	8.24379	2.49599e-52	N
triple_1838	64.949	29.6754	39.3755	2.18465	0.000590803	N
triple_937	147.493	178.215	133.292	1.33678	0.0318656	Y
triple_3968	28.9032	34.0968	41	1.41708	0.345658	Y
triple_1595	45.9332	27.9592	57.1076	2.03882	0.00706543	N
triple_4437	287.906	305.926	194.168	1.57528	1.11516e-06	N
triple_3579	34.4735	27.4609	38.0656	1.38477	0.417826	Y
triple_3759	0	0	0	1	#DIV/0!	N/A
triple_4014	246.652	142.064	239.284	1.73569	8.52572e-08	N
triple_3084	0	0	0	1	#DIV/0!	N/A
triple_140	9.43478	9	12.5652	1.39178	0.69342	Y
triple_682	302.085	332.563	321.352	1.10086	0.47439	Y
triple_3383	1.85714	6.14286	3	3.18978	0.261002	N/A
triple_3260	94.5375	91.431	61.0315	1.5481	0.0155637	Y
triple_1413	0	0	0	1	#DIV/0!	N/A
triple_468	90.7206	84.2433	54.0362	1.67763	0.00658994	N
triple_4634	155.217	125.238	186.545	1.48913	0.00238856	Y
triple_676	47	69.1124	24.8876	2.76986	3.03314e-05	N
triple_1021	110.866	120.431	95.7024	1.25812	0.24014	Y
triple_1647	410.466	455.581	370.953	1.22807	0.0129247	Y
triple_3655	2.6	1.4	0	27	0.280832	N/A
triple_3192	2	3	0	31	0.246597	N/A
triple_3061	97.8431	71.336	66.8209	1.46357	0.0281346	Y
triple_4642	94.0265	127.278	104.695	1.35327	0.0704685	Y
triple_1900	26	33	19	1.73298	0.151887	Y
triple_3280	117.26	97.0277	85.7124	1.36763	0.077742	Y
triple_3018	15.9599	17.4103	13.6299	1.27534	0.792813	Y
triple_1774	352.399	264.486	412.115	1.55796	1.04076e-07	N
triple_427	2	1	5	4.63636	0.196912	N/A
triple_3607	6	11.9167	1.08333	10.1549	0.00960153	N/A
triple_828	46.6545	85.0303	53.3152	1.82079	0.00109316	N/A
triple_909	71.5389	176.087	199.374	2.78444	3.07674e-14	N
triple_769	0	0	0	1	#DIV/0!	N/A
triple_3693	327.517	129.452	236.032	2.52885	3.3551e-19	N
triple_1684	0.25	1.25	1.5	4.57143	0.645649	N/A
triple_557	43.2929	104.463	78.2442	2.40968	3.72006e-06	N
triple_2977	0	1	0	11	0.367879	N/A
triple_3532	6	4	11	2.70732	0.156118	N/A
triple_3177	644.531	1586.77	729.696	2.46168	3.07558e-120	N
triple_4371	343.087	269.401	241.512	1.42041	6.28354e-05	Y
triple_1812	91.3275	103.066	94.6069	1.12839	0.683327	Y
triple_3392	133.7	56.3	78	2.37234	1.78093e-08	N
triple_2812	149.269	152.289	127.442	1.19481	0.276547	Y
triple_320	2496	2096.52	2034.49	1.22683	4.63185e-13	Y
triple_507	396.559	541.013	380.428	1.42201	1.86426e-08	Y
triple_2263	103.318	107.94	103.742	1.0447	0.939717	Y
triple_2536	8.35305	101.143	279.504	33.0773	2.47496e-64	N
triple_1585	44.6896	49.9398	56.3706	1.2608	0.506605	Y
triple_4040	92.0208	113.685	49.2941	2.30362	3.27362e-06	N
triple_1933	77.4542	80.1739	77.372	1.03617	0.968066	Y
triple_2226	5	11	2	5.28571	0.0301974	N/A
triple_1528	142.112	141.956	74.9324	1.89534	3.57294e-06	N
triple_1430	6.79167	9.3125	4.89583	1.88407	0.495927	N/A
triple_3044	106.297	100.91	157.793	1.56314	0.000302077	N
triple_3483	0	0	0	1	#DIV/0!	N/A
triple_148	30.2984	14.4153	17.2863	2.09423	0.0312304	Y
triple_1265	26.4737	32.3388	36.1875	1.36554	0.469713	Y
triple_3227	47.3176	65.3334	37.349	1.74727	0.017889	Y
triple_1297	0	0	0	1	#DIV/0!	N/A
triple_3399	78.8913	135.605	40.5041	3.34214	2.01659e-12	N
triple_2019	132.083	122.782	145.135	1.1819	0.388448	Y
triple_2964	143.224	75	93.7759	1.90844	6.50705e-06	N
triple_4325	22.9637	45.5769	15.4594	2.93564	0.000154061	N
triple_693	164.712	132.171	115.117	1.43045	0.00982293	Y
triple_4717	14.7126	21.8784	7.40895	2.92696	0.0281888	N/A
triple_3210	58	78	42	1.85511	0.00415623	N
triple_1072	26.3459	127.039	50.6154	4.80751	2.30994e-18	N
triple_470	96.3705	114.324	105.306	1.1861	0.465327	Y
triple_1923	0	1	0	11	0.367879	N/A
triple_1732	52.91	42.3143	66.7757	1.57672	0.0616261	Y
triple_1453	1623.66	1427.09	1683.25	1.17949	1.13425e-05	Y
triple_1439	15	10	7	2.12676	0.216265	Y
triple_2683	0	0	1	11	0.367879	N/A
triple_1725	305.572	370.527	399.901	1.3086	0.00150901	Y
triple_598	7	8	8	1.14085	0.957453	N/A
triple_1398	23	38.4805	41.5195	1.80171	0.056525	Y
triple_3863	171.893	171.054	171.053	1.00491	0.998631	Y
triple_101	0	3	0	31	0.0497871	N/A
triple_2160	93.1519	192.425	121.423	2.06457	4.22551e-09	N
triple_2044	12.5	12.5	6	2.06557	0.255917	Y
triple_1102	1.5	5.2	8.3	5.25	0.0984703	N/A
triple_3594	14	12.5	11.5	1.21552	0.882497	Y
triple_1727	103.019	85.0926	84.8888	1.21332	0.304031	Y
triple_2358	14.5155	40.1572	20.3273	2.75443	0.000724496	N
triple_382	306.737	145.934	92.3286	3.31972	1.72233e-30	N
triple_2785	0	0	0	1	#DIV/0!	N/A
triple_2113	0	0	0	1	#DIV/0!	N/A
triple_176	776.144	728.459	694.397	1.11771	0.100229	Y
triple_1382	133.03	93.9599	258.01	2.74411	1.87738e-20	N
triple_2943	746.9	690.274	708.826	1.08202	0.311919	Y
triple_3451	13.1414	11.5914	15.2672	1.31441	0.77459	N/A
triple_1483	23.3019	29	30.6981	1.31605	0.581289	Y
triple_4702	58.6364	25.1296	40.234	2.32807	0.00109997	N
triple_4649	1	3	0	31	0.173774	N/A
triple_1458	95.9968	157.533	152.47	1.64036	0.000179989	N
triple_49	228.695	237.245	225.06	1.05412	0.843753	Y
triple_1000	291.402	239.063	307.535	1.2863	0.0101823	Y
triple_2646	116.996	124.759	79.2448	1.57363	0.00392464	N
triple_2342	1	2	1	1.90909	0.778801	N/A
triple_549	19.5882	5	13.4118	3.86044	0.0145059	Y
triple_4422	3.35556	43.6444	23	12.6592	2.78916e-08	N
triple_4084	655.969	845.784	737.247	1.28932	5.2785e-06	Y
triple_2235	329.161	320.176	304.663	1.08038	0.616959	Y
triple_1566	79	80.5192	74.4808	1.08097	0.881188	Y
triple_1044	52.4649	24	60.5351	2.51598	0.000313914	N
triple_659	36.4681	53.3041	31.2278	1.70469	0.0369328	Y
triple_4389	81.2204	81.5945	116.185	1.42996	0.0130963	Y
triple_3804	4	16	10	3.92683	0.0273237	Y
triple_830	29.7055	63.076	50.2185	2.11961	0.00262414	N
triple_3986	36	159.945	125.055	4.43338	2.6264e-17	N
triple_1911	67	154	10	15.2574	2.17897e-30	N
triple_2895	180.444	150.027	159.528	1.20261	0.227051	Y
triple_3736	91.2167	68.7537	76.0296	1.32624	0.188272	Y
triple_1624	41.4167	42.6154	28.9679	1.4695	0.219546	Y
triple_3375	0	0	0	1	#DIV/0!	N/A
triple_2669	108.135	69.1529	103.712	1.5629	0.00772043	N
triple_4195	3	13	14	4.54839	0.0247235	Y
triple_3197	62.9215	43.2404	45.8381	1.45411	0.104729	Y
triple_2599	20.8936	22.4694	26.637	1.27358	0.68563	Y
triple_4192	0	0	0	1	#DIV/0!	N/A
triple_2984	154.037	164.644	221.318	1.4365	0.000696395	Y
triple_2748	42.4231	20.2603	15.3166	2.75827	0.000330347	N
triple_3017	0	1	0	11	0.367879	N/A
triple_1614	171.423	183.533	174.044	1.0706	0.794378	Y
triple_2672	200.988	18.5065	80.5055	10.8074	4.05197e-38	N/A
triple_1176	0	0	0	1	#DIV/0!	N/A
triple_1938	3.35657	41.4035	76.2399	22.0855	4.91337e-15	N
triple_393	18.9013	17.4865	29.6122	1.68949	0.135581	Y
triple_4757	351.256	478.98	536.764	1.52798	2.58051e-09	N
triple_984	36.4839	120.314	22.2026	5.39909	3.55134e-21	N
triple_2724	27	67.6768	31.3232	2.50099	6.89715e-06	N
triple_1677	30.4026	24	45.5974	1.89616	0.0249317	Y
triple_562	138.375	138.354	150.271	1.08607	0.717513	Y
triple_1204	35.6064	38	73.3936	2.05828	0.000107597	N
triple_2077	33.4587	43.6941	60.8472	1.81614	0.0155534	Y
triple_2829	119.717	179.974	136.309	1.50291	0.0012734	N
triple_1503	111	140.527	137.473	1.26577	0.130888	Y
triple_2928	26.9022	18.4103	12.6875	2.11161	0.0709425	Y
triple_1116	154.57	104.697	201.734	1.92595	2.21438e-07	N
triple_3620	7.72727	3	2.27273	3.29885	0.132105	N/A
triple_3316	4.05789	34.4211	37.5211	9.0481	1.37716e-06	N
triple_1807	10	10	33	3.27723	4.62647e-05	N
triple_4364	368.98	326.685	306.335	1.20443	0.0470046	Y
triple_1185	152	131	142	1.16018	0.458946	Y
triple_1114	9	18	33	3.63736	0.000642592	N
triple_2837	147.334	159.576	152.091	1.08303	0.779633	Y
triple_2179	36	3	1	32.8182	2.60806e-13	N
triple_2986	5	1	13	11.9091	0.0027539	N/A
triple_1305	107.905	186.045	178.051	1.72348	7.90454e-06	N
triple_3202	456.267	307.268	540.465	1.75869	1.16612e-14	N
triple_1289	10.8235	11.605	19.5714	1.80083	0.187532	Y
triple_3219	227.363	400.344	190.293	2.10326	9.53528e-21	N
triple_2970	51	4	30	12.4634	3.18534e-09	N
triple_2600	690.478	581.297	647.225	1.18779	0.00886338	Y
triple_1792	184.634	148.693	157.673	1.24155	0.117916	Y
triple_1967	16.3208	24.4098	36.2694	2.21484	0.0197959	Y
triple_2714	2.27273	7.72727	17	7.2069	0.00211272	N/A
triple_3534	34	34	22	1.54299	0.201897	Y
triple_3808	34.7714	27.3438	43.8848	1.60273	0.143331	Y
triple_1136	13	16	10	1.59406	0.50042	Y
triple_3039	41.6389	64.7762	34.5849	1.87045	0.00495607	N
triple_2232	2319.6	2147.75	1916.65	1.21023	4.52776e-09	Y
triple_4202	12049.6	10782	11883.4	1.11756	1.54648e-18	Y
triple_1822	64.0997	24.0407	65.8596	2.7323	1.84918e-05	N
triple_55	82.031	154.451	142.518	1.88176	6.56535e-06	N
triple_2803	3	20	21	6.80645	0.000932844	N
triple_4138	63.8713	38.1287	56	1.67338	0.036741	Y
triple_2070	95.4427	64.747	26.8103	3.55041	5.81933e-09	N
triple_2719	98.3908	114.812	110.797	1.16672	0.507365	Y
triple_4182	37	23	14	2.63121	0.00431376	N
triple_4049	612.417	818.162	607.42	1.34689	5.68776e-10	Y
triple_3890	152.964	161.445	167.591	1.09556	0.714799	Y
triple_1958	27.267	43.0271	20.7059	2.07283	0.0130516	Y
triple_1764	100.129	88.3919	82.479	1.21373	0.409246	Y
triple_4361	262.914	231	372.086	1.6105	5.81918e-09	N
triple_3132	82.8432	92.2614	122.895	1.48289	0.012095	Y
triple_875	8	4	4	1.97561	0.367879	N/A
triple_3411	16	6	23	3.78689	0.00769899	N
triple_4601	79.7595	63.3557	104.885	1.65446	0.00502967	N
triple_2147	0	0	0	1	#DIV/0!	N/A
triple_4342	22	38	26	1.72398	0.0890458	Y
triple_3404	270.159	242.389	282.452	1.16521	0.204034	Y
triple_3320	0.0416667	1	22.9583	162.765	7.54153e-10	N/A
triple_2373	18	16	12	1.49587	0.54406	Y
triple_3658	323.812	340.551	302.637	1.12524	0.326296	Y
triple_3172	4	5	8	1.97561	0.465471	N/A
triple_1863	5.71429	8.7619	20.5238	3.54709	0.00528873	N/A
triple_1594	20	46	40	2.29353	0.00527233	N
triple_1979	30.4189	22	42.5811	1.93127	0.0340157	Y
triple_3992	13	4	40	9.78049	9.48377e-09	N
triple_327	183.896	199.133	221.971	1.20694	0.161848	Y
triple_4594	299.097	359.362	244.541	1.46935	1.7398e-05	Y
triple_1278	102.495	93.6454	116.86	1.24763	0.268311	Y
triple_1167	0	8	0	81	0.000335463	N/A
triple_655	18.6865	21.3924	30.9211	1.65124	0.174632	Y
triple_334	318.187	353.956	458.857	1.44196	6.95675e-07	Y
triple_4024	6	3	3	1.96774	0.472367	N/A
triple_1665	35.6695	58.2794	45.0511	1.6321	0.0617333	Y
triple_3186	24	2	11	11.4762	4.92344e-05	N
triple_4679	43.5057	131.814	66.6802	3.02515	5.17464e-12	N
triple_1654	0	0	0	1	#DIV/0!	N/A
triple_171	509.188	385.301	336.511	1.51299	4.10193e-09	N
triple_618	98.2666	107.347	77.3861	1.38667	0.081921	Y
triple_2856	136.662	266.104	11.2346	23.4858	7.74336e-52	N
triple_206	19.1634	41.8088	15.0278	2.77032	0.000273314	N/A
triple_3030	433.715	362.646	399.639	1.19592	0.0420407	Y
triple_749	5	8.45	11.55	2.28431	0.275739	N/A
triple_1751	65.9592	57.6222	34.4186	1.91373	0.00627046	N
triple_2932	93.7368	45.2632	38	2.46291	1.74336e-07	N
triple_2014	45.9293	19	53.0707	2.78381	0.000272567	N
triple_2947	55.5957	54	37.4043	1.48505	0.12605	Y
triple_3256	3	6	6	1.96774	0.548812	N/A
triple_2622	75	75	54	1.38817	0.115122	Y
triple_2383	30.5217	69.415	27.0633	2.55915	2.11967e-06	N
triple_354	437.55	285.42	376.03	1.53281	1.14073e-07	N
triple_541	62.8904	112.856	46.2531	2.43687	8.87522e-08	N
triple_2003	73.5424	28.0176	125.44	4.46482	2.30046e-14	N
triple_97	8.16319	14.4375	14.3993	1.75931	0.347312	N/A
triple_2691	286.709	231.595	369.696	1.59604	8.1181e-08	N
triple_1699	46	39.9877	41.0123	1.14998	0.783182	Y
triple_1390	282.836	326.358	255.805	1.2757	0.0123446	Y
triple_479	22.7188	45.2812	34	1.98877	0.0236797	Y
triple_3389	276.89	226.842	279.268	1.23101	0.0348	Y
triple_4690	139.23	121.983	109.786	1.26794	0.170381	Y
triple_3148	0	10	5	101	0.00673795	N/A
triple_2405	324.883	269.439	197.678	1.64317	2.03589e-07	N
triple_3335	538.12	451.529	414.352	1.29863	0.000180867	Y
triple_4663	0	1	0	11	0.367879	N/A
triple_3071	299.722	463.361	172.917	2.67869	3.06861e-30	N
triple_2474	118.295	91.8804	82.8241	1.42776	0.0308752	Y
triple_2295	2.03396	313.831	256.135	147.112	2.08076e-63	N
triple_137	316.681	163.886	188.433	1.93176	7.72462e-14	N
triple_3819	645.415	443.552	523.033	1.455	4.38839e-09	Y
triple_1854	177.647	102.255	185.098	1.80937	1.30278e-06	N
triple_4626	30.7449	46.9325	35.3227	1.52481	0.157458	Y
triple_4244	155.429	376.115	304.456	2.41894	1.7669e-20	N
triple_2920	323.37	217.522	257.108	1.48639	2.1384e-05	Y
triple_2799	16	31	2	14.8095	2.55476e-06	N
triple_1008	263.636	151.325	309.04	2.04154	1.37425e-12	N
triple_2821	1457.91	1606.52	1609.57	1.10402	0.00803263	Y
triple_1140	234.041	292.276	194.683	1.50104	4.40095e-05	N
triple_1079	8.55793	73.5771	73.865	8.54304	1.50862e-12	N
triple_411	60.1168	31.8915	31.9917	1.88228	0.00165824	N
triple_4057	0	0	0	1	#DIV/0!	N/A
triple_3974	56.1385	46.5333	40.3282	1.39107	0.264154	Y
triple_602	53.7248	52.8084	64.4668	1.22035	0.478419	Y
triple_2421	96.4864	207.275	162.239	2.14704	2.09293e-09	N
triple_572	417.403	462.107	330.49	1.39813	1.50279e-05	Y
triple_2108	69.3763	32.4063	73.2174	2.25548	0.000165595	N
triple_127	244.209	203.483	204.308	1.20004	0.0826304	Y
triple_3416	110.934	105.361	84.7051	1.30928	0.149102	Y
triple_3952	131.085	31.343	58.5721	4.17215	2.13826e-16	N
triple_2664	58.4462	50.1799	93.3739	1.85907	0.000406905	N
triple_3888	10	5	18	3.54902	0.0200587	Y
triple_1746	15.4667	5	21.5333	4.24183	0.00676152	N
triple_2152	10	7	3	3.25806	0.157237	N/A
triple_641	24.5	8.86957	15.6304	2.74261	0.0232341	Y
triple_2582	285.479	199.028	287.493	1.44427	4.95757e-05	Y
triple_1847	152.764	151.505	24.731	6.15617	3.73193e-22	N
triple_3677	5	1	3	4.63636	0.263597	N/A
triple_4341	1163.1	945.847	629.058	1.84881	4.77793e-35	N
triple_4440	93.8613	88.8928	92.2458	1.05583	0.932328	Y
triple_2588	159.324	165.951	184.725	1.15933	0.36018	Y
triple_4314	139.195	66	92.8052	2.10733	1.0102e-06	N
triple_4635	131.436	339.562	117.002	2.90056	4.30666e-35	N
triple_2930	1	0	0	11	0.367879	N/A
triple_2502	2	0	2	21	0.367879	N/A
triple_3908	813.79	743.306	901.903	1.21334	0.000451328	Y
triple_237	126.028	107.886	153.086	1.41857	0.0181223	Y
triple_1175	0	6	4	61	0.0608101	N/A
triple_261	52	47.2368	67.7632	1.43362	0.125765	Y
triple_4584	331.072	138.146	188.782	2.39552	1.54571e-20	N
triple_48	29.5872	31.2188	12.1941	2.54747	0.0103651	Y
triple_83	94.1759	196.66	106.164	2.08707	4.97821e-11	N
triple_2394	21.7333	7.26667	8	2.9638	0.00458877	N
triple_3430	14	10	17	1.69307	0.405579	Y
triple_3678	1	0	0	11	0.367879	N/A
triple_494	82.086	82.5155	54.3985	1.51592	0.0285645	Y
triple_1366	156	63	83	2.47385	4.58963e-11	N
triple_2032	100.4	87.8108	100.789	1.14763	0.56786	Y
triple_3912	15	33.4416	43.5584	2.89129	0.00107321	N
triple_2221	145.526	176.056	154.418	1.20964	0.21143	Y
triple_2186	87.8902	171.37	164.74	1.94874	2.42013e-07	N
triple_1871	10.7333	5.55556	3.71111	2.84257	0.136959	N/A
triple_4123	869.609	880.899	711.492	1.23807	1.78837e-05	Y
triple_2219	154.519	143.152	141.329	1.09327	0.705297	Y
triple_1953	48.5	48.5	33	1.46828	0.15754	Y
triple_3600	83	66.9304	55.0696	1.50627	0.056379	Y
triple_4705	161.989	245.322	166.689	1.51412	1.06016e-05	N
triple_3157	13	29.0175	27.9825	2.22271	0.0319488	Y
triple_36	49	67.4892	70.5108	1.4381	0.113534	Y
triple_4712	77.9099	70.4738	84.6164	1.20039	0.524984	Y
triple_1782	5.70588	7	11.2941	1.96251	0.343133	N/A
triple_1166	37	20.6901	55.3099	2.6652	0.000347877	N
triple_3494	114	35.2462	42.7538	3.22807	1.51673e-13	N
triple_2167	75.2837	33.0213	32.6949	2.29864	2.85615e-06	N
triple_4159	0	0	2	21	0.135335	N/A
triple_109	28.4677	32.9665	42.5658	1.4935	0.224054	Y
triple_2608	211.175	176.262	164.564	1.28307	0.0409285	Y
triple_4643	0	0	0	1	#DIV/0!	N/A
triple_2455	62.8765	74.2076	60.9159	1.21784	0.458374	Y
triple_1241	9	33.4559	35.5441	3.91694	0.000229762	N
triple_689	18.4833	31.7882	25.7284	1.71596	0.173508	Y
triple_1758	5.42857	7.57143	8	1.46512	0.762512	N/A
triple_1148	8	3	12	3.90323	0.0704978	N/A
triple_1246	0	5	3	51	0.0930145	N/A
triple_2473	826.57	935.98	888.451	1.13235	0.0331733	Y
triple_4490	36.2364	21.4636	8.3	4.32576	0.00013936	N
triple_3353	306.834	334.013	227.154	1.47022	2.34552e-05	Y
triple_1425	4	2	10	4.80952	0.0387742	N/A
triple_4506	18.8846	12.5082	16.6071	1.50573	0.52071	Y
triple_973	71	19.4167	27.5833	3.64304	3.24981e-09	N
triple_2382	335.604	373.464	450.932	1.34354	0.000131362	Y
triple_3106	165.654	87.3465	127	1.89549	5.54126e-06	N
triple_4012	532.753	308.921	261.325	2.03826	1.53685e-25	N
triple_1776	224.549	266.003	291.448	1.29779	0.0125974	Y
triple_2747	530.615	402.355	504.03	1.3187	7.0007e-05	Y
triple_2860	13.4242	0	18.5758	186.758	0.000180102	N
triple_19	0	0	0	1	#DIV/0!	N/A
triple_2462	0.0416667	0	22.9583	230.583	1.16256e-10	N/A
triple_4284	166.543	267.78	214.677	1.60751	7.11473e-06	N
triple_1205	98.1298	144.19	127.68	1.46891	0.0120902	Y
triple_2275	1	0	0	11	0.367879	N/A
triple_2918	11.6136	13.8636	22.5227	1.93132	0.125752	N/A
triple_1330	9	9	4	2.21951	0.320984	N/A
triple_1515	0	3	0	31	0.0497871	N/A
triple_3962	293.206	327.547	261.248	1.25368	0.0237705	Y
triple_3589	7	42.1507	30.8493	5.9508	5.69735e-06	N
triple_1823	22	24.3205	52.6795	2.38821	0.000144438	N
triple_1199	41.1965	61.4939	59.3096	1.4915	0.10037	Y
triple_18	101.893	101.392	91.7154	1.11084	0.715565	Y
triple_2598	9.33333	8.75	3.91667	2.34855	0.299544	N/A
triple_2721	114.974	125.975	109.051	1.15504	0.531463	Y
triple_2554	0	0	0	1	#DIV/0!	N/A
triple_3824	7	25	8	3.53521	0.000464291	N
triple_714	1077.71	1064.09	1171.2	1.10065	0.0460239	Y
triple_11	33	74.5682	56.4318	2.25584	0.000354504	N
triple_1337	2	1.66667	1.33333	1.46512	0.935507	N/A
triple_2296	2	9	1	8.27273	0.0086517	N/A
triple_314	12.2674	15.6026	10.13	1.53496	0.548508	N/A
triple_2702	49.98	52.525	49.495	1.06109	0.949066	Y
triple_228	12	38.8462	15.1538	3.21869	5.61329e-05	N
triple_1109	24.6109	49.1899	41.1992	1.99466	0.0165618	Y
triple_4038	1	19	3	17.3636	3.06442e-06	N/A
triple_3484	399.077	411.571	433.352	1.08587	0.484021	Y
triple_2560	6.33333	11	13.6667	2.1399	0.263597	N/A
triple_4454	290.371	173	230.629	1.67805	3.4178e-07	N
triple_4144	5	5	3	1.64516	0.735141	N/A
triple_2523	40.752	60.8611	91.387	2.23947	4.09193e-05	N
triple_376	39.7388	156.458	143.803	3.92979	1.90766e-16	N
triple_3856	247.147	401.863	168.99	2.37721	4.24725e-23	N
triple_298	402.328	564.191	337.481	1.67157	2.38811e-14	N
triple_3347	239.771	283.988	275.24	1.18434	0.127627	Y
triple_4612	11	18	18	1.63063	0.352553	Y
triple_3926	153.773	195.121	170.106	1.26872	0.0815127	Y
triple_2053	285.905	231.609	182.486	1.56642	1.04483e-05	N
triple_794	162.108	114.646	117.246	1.41362	0.00442178	Y
triple_3760	4	3	5	1.64516	0.778801	N/A
triple_3129	0	1	0	11	0.367879	N/A
triple_3535	222	221	247	1.11759	0.389271	Y
triple_4567	10.6875	17	4.3125	3.87535	0.022987	Y
triple_2614	144.639	171.078	152.282	1.18267	0.305233	Y
triple_3671	0	0	0	1	#DIV/0!	N/A
triple_913	542.218	524.43	557.352	1.06276	0.605539	Y
triple_4608	9.3125	10.1346	28.5529	3.04413	0.00061316	N/A
triple_2140	14	0	7	141	0.000911882	N/A
triple_592	7	8	1	7.36364	0.0680509	N/A
triple_1093	229.397	161.974	152.629	1.50265	6.28229e-05	N
triple_1272	273.581	343.952	327.467	1.25713	0.0135646	Y
triple_4526	104.182	177.078	99.7403	1.77461	3.55846e-07	N
triple_4259	10.2	12.7143	14.0857	1.37725	0.729875	N/A
triple_458	68.0645	30.9355	66	2.19634	0.000364784	N
triple_3269	275.64	192.091	160.269	1.71941	4.30216e-08	N
triple_1872	53.3171	54.8293	62.8537	1.17853	0.630723	Y
triple_2774	2	1	1	1.90909	0.778801	N/A
triple_706	71.4918	58	124.508	2.14472	4.56976e-07	N
triple_3942	124.968	59.3554	56.6765	2.20281	8.17435e-09	N
triple_1606	61	92	55	1.67151	0.00338805	N
triple_1371	355.601	363.195	373.205	1.04949	0.8072	Y
triple_4763	11.1	9.5	5.4	2.03636	0.368871	N/A
triple_2311	7.32	6.28	9.4	1.48903	0.719512	N/A
triple_4405	79	0	371	3711	2.6652e-111	N
triple_2621	6779.86	13618	7706.14	2.00858	0	N
triple_3791	2	5	13	6.2381	0.00782838	N/A
triple_2272	0	0	0	1	#DIV/0!	N/A
triple_606	54.7741	4.3472	30.8787	12.339	6.1468e-10	N
triple_2200	43.1944	140.184	71.6213	3.24024	1.98696e-13	N
triple_4023	0	0	0	1	#DIV/0!	N/A
triple_368	74.3676	69.8858	58.7466	1.26545	0.38438	Y
triple_866	1172.76	1653.73	1148.51	1.43986	2.43337e-27	Y
triple_2753	25.5385	45	32.4615	1.75908	0.0587517	Y
triple_2935	6.08333	10.4167	13.5	2.19946	0.249525	N/A
triple_2063	201.173	289.538	227.289	1.43904	0.000182067	Y
triple_505	202.926	173.809	172.266	1.17788	0.195849	Y
triple_810	19.027	22.561	18.412	1.22412	0.778275	Y
triple_4756	155.817	274.404	349.779	2.244	1.0713e-16	N
triple_305	93	121	136	1.46187	0.0168592	Y
triple_2718	93.8426	39.6911	46.4663	2.36089	5.00441e-07	N
triple_4765	175.537	228.897	193.566	1.30381	0.0248182	Y
triple_1406	20	31.9275	37.0725	1.84938	0.0753641	Y
triple_2416	173.371	84.5183	80.1112	2.16267	2.12824e-11	N
triple_3450	4.71429	0.642857	0.642857	6.48077	0.0631176	N/A
triple_2953	0	1	0	11	0.367879	N/A
triple_1642	38.0296	47.4491	41.5213	1.24704	0.585284	Y
triple_4230	35	23	94	4.07359	4.1663e-13	N
triple_2731	63.1578	38.9672	20.875	3.01587	1.70896e-05	N
triple_1630	1	1	1	1	1	N/A
triple_1433	373.291	396.629	399.08	1.06907	0.594535	Y
triple_4651	29.4839	33.5161	20	1.67244	0.175469	Y
triple_190	239.34	190.511	203.149	1.25617	0.0476459	Y
triple_2367	28.7304	37.6475	40.6221	1.41247	0.341737	Y
triple_2843	60.9596	36.0614	50.979	1.68853	0.0414751	Y
triple_536	273.471	166	307.529	1.85207	3.03805e-10	N
triple_428	180.214	115.819	182.967	1.57927	0.000118214	N
triple_1498	548.805	727.026	521.169	1.39492	8.88601e-10	Y
triple_3995	2	0	0	21	0.135335	N/A
triple_4348	410.719	394.938	376.343	1.09132	0.471647	Y
triple_924	34.3007	23.1478	52.5515	2.2648	0.00245567	N
triple_3767	170.689	148.859	170.451	1.14655	0.38211	Y
triple_1941	34.2078	55.0891	47.7031	1.60865	0.085852	Y
triple_2694	203.98	326.893	83.127	3.92893	2.99655e-32	N
triple_2301	178.57	46.5345	89.8952	3.8313	1.8425e-19	N
triple_1230	119.986	169.322	164.692	1.41084	0.0074063	Y
triple_1324	39	26	30	1.49808	0.246597	Y
triple_556	38.7112	51.7241	52.5647	1.35695	0.282067	Y
triple_4743	12	3	3	3.90323	0.011109	N/A
triple_3243	56.7548	42.029	51.2162	1.34954	0.330736	Y
triple_2288	64.9752	115.364	73.6606	1.77432	0.000189666	N
triple_78	0	82	1	821	1.74078e-35	N
triple_2431	3.33333	7.66667	8	2.35922	0.342948	N/A
triple_370	18.125	23	13.875	1.65295	0.320711	Y
triple_446	29.4955	86.1122	64.3922	2.91301	1.244e-06	N
triple_422	77.5579	76.9103	66.5319	1.16548	0.594707	Y
triple_4252	311.468	317.362	327.17	1.0504	0.820828	Y
triple_4560	42.2917	35.9559	66.7525	1.85413	0.00420252	N
triple_3466	215.043	165.684	207.274	1.29773	0.0274922	Y
triple_579	2.66667	0.333333	2	6.38462	0.42035	N/A
triple_3718	79.206	65.5337	64.2603	1.23222	0.373263	Y
triple_2790	318.529	332.119	277.352	1.19739	0.0721393	Y
triple_1123	0	0	0	1	#DIV/0!	N/A
triple_3781	9.94553	11.3137	10.7407	1.1362	0.956706	N/A
triple_942	413.552	393.728	444.721	1.12948	0.205275	Y
triple_2192	3	4	12	3.90323	0.0214484	N/A
triple_4658	440.501	417.732	363.766	1.21089	0.0220816	Y
triple_3876	96.1267	106.674	68.1994	1.56332	0.0125831	Y
triple_3361	187.009	141.997	189.994	1.33777	0.0153019	Y
triple_2760	0	0	1	11	0.367879	N/A
triple_4261	415.672	431.948	463.381	1.11475	0.260293	Y
triple_4745	89	111	77	1.44099	0.0399464	Y
triple_849	101.554	105.334	97.1123	1.08457	0.846096	Y
triple_1381	0	0	0	1	#DIV/0!	N/A
triple_962	133.062	100.625	258.313	2.56552	4.33822e-19	N
triple_3021	98	110	70	1.57061	0.0106015	Y
triple_1379	127.206	210.606	249.188	1.95818	2.35441e-09	N
triple_144	7.44444	11	9.55556	1.47128	0.709927	N/A
triple_2320	79	87	128	1.61947	0.000866524	N
triple_728	0	0	3	31	0.0497871	N/A
triple_623	109	152.389	166.611	1.52805	0.00181269	N
triple_3721	19.6014	28.7551	49.6435	2.52486	0.000704272	N
triple_1533	99.1847	126.815	139	1.40102	0.0326866	Y
triple_4533	0	0	0	1	#DIV/0!	N/A
triple_193	56.0755	175.337	134.587	3.12302	8.29807e-14	N
triple_3091	31.6697	21.0699	24.2604	1.5007	0.315959	Y
triple_2049	1080.89	1005.84	788.27	1.37117	3.40286e-11	Y
triple_1223	52.1637	69.3351	126.501	2.42236	1.10109e-08	N
triple_2634	0	0	0	1	#DIV/0!	N/A
triple_1578	6	9	3	2.93548	0.22313	N/A
triple_3810	101.229	218.018	135.753	2.15257	4.91921e-11	N
triple_486	0	0	0	1	#DIV/0!	N/A
triple_4549	45.6624	26.2011	21.1365	2.1549	0.00447997	N
triple_1049	0	0	0	1	#DIV/0!	N/A
triple_4037	71.2771	189.48	61.2427	3.09051	2.62957e-21	N
triple_1506	240.059	211.585	212.356	1.13451	0.304549	Y
triple_1708	190.343	299.512	183.145	1.63504	5.87032e-09	N
triple_2877	108.58	33.25	131.17	3.93612	2.84332e-13	N
triple_2268	17	16	14	1.21277	0.861624	Y
triple_3005	182.508	235.311	225.18	1.28916	0.0256341	Y
triple_2650	11.2791	28.4746	32.2464	2.84262	0.00548834	N
triple_4557	64.461	75.539	90	1.39558	0.117736	Y
triple_3254	25.9048	24.53	25.5652	1.05582	0.979961	Y
triple_2880	16.943	6.6087	13.4483	2.54044	0.106413	Y
triple_3295	194.008	145.28	144.712	1.34041	0.00698801	Y
triple_268	0	0	1	11	0.367879	N/A
triple_4335	121.014	88.3767	100.609	1.36888	0.072011	Y
triple_614	3	2	2	1.47619	0.866878	N/A
triple_4092	12	2.2	11.8	5.26087	0.0267827	N/A
triple_2467	20.3012	25.0909	31.6078	1.55421	0.285112	Y
triple_944	9	0	2	91	0.00226335	N/A
triple_2336	296.55	305.947	200.503	1.52564	2.98406e-06	N
triple_774	27	24.85	20.15	1.33827	0.599683	Y
triple_3582	660.411	880.496	782.093	1.3332	1.52416e-07	Y
triple_4280	1	2	1	1.90909	0.778801	N/A
triple_3474	48.966	57.3389	29.6951	1.92779	0.0118843	Y
triple_2570	32.1692	86.049	7.78179	10.9301	2.59957e-17	N
triple_3166	587.729	696.144	645.127	1.18443	0.0103049	Y
triple_1192	0	1	1	11	0.606531	N/A
triple_2351	128.509	78.4499	122.041	1.63729	0.00115949	N
triple_1883	45.6061	25.9799	48.4139	1.8602	0.0238776	Y
triple_4296	101	4	6	24.6585	8.513e-37	N
triple_1313	544.186	541.763	527.05	1.03251	0.852186	Y
triple_3052	41.6176	47	25.3824	1.84834	0.0356932	Y
triple_4476	100.588	252.188	228.224	2.50566	1.27895e-15	N
triple_3756	151.98	106.761	145.259	1.42317	0.0120226	Y
triple_3527	46	36	28	1.64057	0.108807	Y
triple_278	46	113	82	2.45336	8.34986e-07	N
triple_2567	10.2157	29.5882	9.19608	3.19363	0.000308613	N
triple_1915	130.341	157.203	292.456	2.24282	1.10043e-17	N
triple_1032	238.026	157.807	236.167	1.50801	4.76546e-05	N
triple_888	85.1753	54.0876	64.7371	1.57371	0.0254627	Y
triple_3555	49.661	55	70.339	1.41555	0.138715	Y
triple_388	0.5	3.5	3	6	0.330502	N/A
triple_842	477.381	313.578	438.041	1.5222	1.7731e-08	N
triple_3700	107.745	185.669	116.587	1.72256	1.64071e-06	N
triple_321	67.2294	27	41.7706	2.48448	0.000107825	N
triple_738	136.418	101.484	96.0971	1.41915	0.0135114	Y
triple_3656	126	124	112	1.12489	0.621799	Y
triple_2769	405.783	365.814	842.403	2.30246	3.78313e-57	N
triple_3548	9	0	0	91	0.00012341	N/A
triple_2360	352.338	360.393	692.269	1.96451	1.28254e-35	N
triple_1441	166.966	61.1847	84.8496	2.72606	1.48072e-13	N
triple_4480	0	0	0	1	#DIV/0!	N/A
triple_1633	28.5	27	28.5	1.05535	0.97357	Y
triple_1703	19	13	27	2.0687	0.0813923	Y
triple_39	0	1	10	101	0.000255388	N/A
triple_1020	0.416667	0	14.5833	146.833	1.03127e-06	N/A
triple_1055	163.274	137	150.726	1.19164	0.317021	Y
triple_2429	18.7391	6.51087	17.75	2.84972	0.0399984	Y
triple_1325	274.9	246.363	266.737	1.11579	0.439362	Y
triple_3444	133.611	148.184	174.205	1.30359	0.0619077	Y
triple_1448	50.4188	73.7676	52.8136	1.46218	0.0610206	Y
triple_3611	159.162	122.041	97.7964	1.62684	0.000520146	N
triple_3635	17.56	11	9.44	1.85115	0.230891	Y
triple_1683	35.4	53.6	30	1.78405	0.0211852	Y
triple_3841	57.3962	31.9204	54.6834	1.79561	0.0169376	Y
triple_2212	8	7	8	1.14085	0.957453	N/A
triple_4289	3	10	0	101	0.00229523	N/A
triple_4767	116.77	114.059	149.17	1.30756	0.0491442	Y
triple_554	390.705	303.664	341.631	1.28654	0.00402782	Y
triple_3257	644.583	350.467	616.95	1.83897	4.76948e-22	N
triple_4576	124.298	149.057	114.645	1.29991	0.0874978	Y
triple_2168	38	29.4375	35.5625	1.28989	0.567303	Y
triple_1866	124.465	117.696	130.839	1.11158	0.70648	Y
triple_3973	176.144	261.038	163.817	1.59311	8.43458e-07	N
triple_3112	0	22	3	221	3.82164e-08	N/A
triple_3026	9.53589	9.42105	8.04306	1.18332	0.926189	N/A
triple_4638	30.6078	17	19.3922	1.79578	0.0941055	Y
triple_3902	12.3421	30.0392	27.6187	2.42236	0.0193346	Y
triple_2404	208.985	200.929	258.086	1.28432	0.0135889	Y
triple_1543	1	6	1	5.54545	0.0439369	N/A
triple_563	69.4222	68.093	81.4848	1.19638	0.474409	Y
triple_1775	397.959	351.551	383.49	1.13197	0.224697	Y
triple_4774	25.3272	37.0329	56.6399	2.23147	0.00181677	N
triple_2197	150.354	139.043	134.603	1.11693	0.627102	Y
triple_2690	16.6965	38.6731	29.6304	2.3084	0.0134869	Y
triple_478	104.925	78.5261	92.5491	1.33575	0.15014	Y
triple_2948	808.584	955.507	648.909	1.47241	2.01238e-13	Y
triple_815	8	18.0968	13.9032	2.24652	0.145187	Y
triple_3145	6	6	14	2.31148	0.0853036	N/A
triple_4674	52.4206	72.5794	54	1.38382	0.121685	Y
triple_4627	111.947	85	23.0534	4.83931	4.96773e-13	N
triple_1396	44.6383	96.3617	53	2.15613	6.64727e-06	N
triple_1855	0	0	0	1	#DIV/0!	N/A
triple_2706	54.3213	70.4816	47.1971	1.4923	0.0835094	Y
triple_3722	44.9399	43.199	31.8612	1.40921	0.283384	Y
triple_4237	11.0645	14.4286	21.5069	1.93532	0.163092	Y
triple_2832	12.8133	17.5806	20.6061	1.60347	0.403362	Y
triple_4689	86.5686	65.4314	100	1.52751	0.0269054	Y
triple_4215	427.412	424.506	602.082	1.41821	5.40795e-10	Y
triple_4558	298.508	272.82	292.672	1.09412	0.532787	Y
triple_601	39.9302	2.06977	20	18.4491	2.90042e-08	N
triple_2122	120.69	80.6647	97.6455	1.49558	0.0174374	Y
triple_1296	718.745	598.689	711.567	1.2005	0.00122554	Y
triple_568	788.207	695.622	734.171	1.13308	0.0536316	Y
triple_900	0	0	0	1	#DIV/0!	N/A
triple_4241	263.846	210.293	250.861	1.25453	0.0395927	Y
triple_2817	88.6152	17.7877	78.5971	4.95957	4.50403e-11	N
triple_129	62.0028	0.254082	43.7431	175.391	4.28138e-13	N
triple_4161	1.27003	416.576	117.154	304.137	1.42594e-112	N
triple_1860	69.0174	34.9977	41.9849	1.96928	0.00131588	N
triple_3216	36	3	34	11.6452	7.76481e-07	N
triple_4522	2	0	0	21	0.135335	N/A
triple_2684	634.769	705.302	738.929	1.16407	0.016947	Y
triple_1158	128.884	128.232	154.884	1.20768	0.185835	Y
triple_4367	88.2767	57	76.7233	1.54775	0.0340472	Y
triple_2576	25.963	28.037	54	2.07574	0.00113642	N
triple_4662	95.9939	118	76.0061	1.55178	0.0104176	Y
triple_3991	18.7843	34.0103	17.2054	1.97108	0.0249487	Y
triple_1452	32	26.2368	16.7632	1.90356	0.0937141	Y
triple_3948	114.546	109.439	71.0149	1.61212	0.00315617	N
triple_1103	20.5661	16.0085	29.4254	1.83291	0.12055	Y
triple_1490	80.3246	121.574	150.102	1.86761	2.78434e-05	N
triple_3953	119.533	72.657	80.8105	1.64428	0.00101559	N
triple_3545	10.2703	25.4808	27.249	2.63725	0.0157817	Y
triple_4481	14	3	15	4.87097	0.0156662	Y
triple_652	87.6926	169.319	159.988	1.92977	5.79864e-07	N
triple_4759	1742.58	1264.56	1258.86	1.38422	2.86262e-24	Y
triple_1149	5	6	3	1.96774	0.606531	N/A
triple_1908	99.581	118.575	165.844	1.66475	0.000112082	N
triple_251	402.197	434.501	692.302	1.72112	2.88746e-22	N
triple_2508	441.983	446.492	456.525	1.03289	0.883749	Y
triple_3101	534.713	422.367	253.921	2.10539	3.24518e-22	N
triple_2853	1	16	1	14.6364	3.72665e-06	N/A
triple_4682	0	0	1	11	0.367879	N/A
triple_2786	105.526	56.8397	96.634	1.85506	0.000415594	N
triple_571	114.696	60.9873	97.3169	1.87921	0.000260322	N
triple_3463	2	1	0	21	0.367879	N/A
triple_2499	133.824	154.391	235.785	1.76134	5.90313e-08	N
triple_2073	16.475	20.875	10.65	1.95116	0.193171	N/A
triple_4275	6.63636	15.3636	2	7.36364	0.00316638	N/A
triple_1910	181.238	143.63	138.131	1.31185	0.0282475	Y
triple_2391	149.031	80	145.969	1.86181	5.19014e-06	N
triple_2017	4283.61	3615.06	4398.34	1.21667	1.0986e-19	Y
triple_911	757.46	674.501	532.038	1.42361	2.38137e-09	Y
triple_2666	24.0454	34.5862	13.3684	2.57537	0.00919046	N
triple_4118	0	11	6	111	0.00473421	N/A
triple_2130	0	3.8	0.2	39	0.0323869	N/A
triple_2671	54.5852	99.011	35.4038	2.79156	4.5844e-08	N
triple_1939	130.102	107.384	110.514	1.21136	0.270677	Y
triple_1497	14.4424	15.0289	24.5287	1.69358	0.168506	Y
triple_203	1	0	0	11	0.367879	N/A
triple_4194	5.14286	3.71429	13.1429	3.47191	0.0295599	N/A
triple_150	156.357	236.827	244.815	1.56538	1.29147e-05	N
triple_1150	69.2646	61.2021	36.5333	1.89349	0.00538447	N
triple_4027	22	25	3	8.09677	0.00019549	N
triple_2592	5	16	4	3.92683	0.00489275	N/A
triple_3014	191.23	212.78	211.99	1.11263	0.483236	Y
triple_916	65.9078	39	80.0922	2.05095	0.000855082	N
triple_2380	7.44444	8.5	0.0555556	55.2857	0.0188861	N/A
triple_3159	0	0	1	11	0.367879	N/A
triple_2791	94.4753	13.2844	39.2404	7.0661	5.76023e-16	N
triple_953	78	23	48	3.38095	2.3388e-07	N
triple_3889	26.6136	16.8114	22.575	1.57963	0.331827	Y
triple_2927	1	1	0	11	0.606531	N/A
triple_489	1	3	0	31	0.173774	N/A
triple_1201	26.086	11.9032	31.0108	2.59187	0.0138565	N/A
triple_4498	169.784	118.572	315.644	2.66065	2.79092e-23	N
triple_2011	165.938	126.436	103.626	1.60073	0.000537015	N
triple_4255	1	1	2	1.90909	0.778801	N/A
triple_3844	0.178571	39.164	11.6574	140.948	5.57456e-11	N/A
triple_2915	9	7	10	1.42254	0.763967	N/A
triple_2522	217.909	165.399	182.692	1.31729	0.0224682	Y
triple_2236	8	10.9167	0.0833333	60.0909	0.00700156	N/A
triple_2083	18.7356	15.5917	11.6727	1.59994	0.44193	N/A
triple_4362	8	8	7	1.14085	0.957453	N/A
triple_2824	340.946	158.528	391.526	2.46884	1.08622e-22	N
triple_242	222.721	136.806	126.473	1.76041	3.27532e-08	N
triple_1286	21	26.8049	31.1951	1.48318	0.370423	Y
triple_740	364.332	435.195	496.472	1.36259	4.01681e-05	Y
triple_4111	34.2057	84.3341	47.4602	2.46122	5.06369e-06	N
triple_1837	60.3035	19.6228	88.0736	4.47064	6.42592e-10	N
triple_2896	64.4851	73	68.5149	1.13184	0.767803	Y
triple_2374	100.98	77.542	113.478	1.46284	0.0327322	Y
triple_419	43	41	32	1.34268	0.411506	Y
triple_3893	315.421	275.089	261.49	1.20617	0.0626572	Y
triple_276	4	8	1	7.36364	0.0580672	N/A
triple_1620	3460.16	4023.73	3800.11	1.16287	5.03267e-10	Y
triple_3201	28	5.2	23.8	5.30189	0.000430969	N
triple_878	266.852	359.871	368.277	1.37994	7.10049e-05	Y
triple_4186	99.9795	86.11	108.91	1.26448	0.261233	Y
triple_3386	100.598	98.9258	96.4762	1.04268	0.957379	Y
triple_435	119.983	35.0162	165	4.70155	1.8219e-18	N
triple_4358	19	21.4314	28.5686	1.50098	0.341148	Y
triple_3737	9.34188	73.5119	47.1462	7.79632	3.74455e-11	N
triple_2670	399.694	219.663	177.642	2.24929	1.79612e-23	N
triple_4270	1110.97	741.02	946.014	1.49917	1.01294e-16	Y
triple_2107	1849.49	1122.85	1402.66	1.64708	9.95015e-41	N
triple_516	27.6667	13.3333	33	2.46402	0.0150904	Y
triple_1474	28.3537	26.3293	25.3171	1.11947	0.914254	Y
triple_656	92.312	54.7755	51.9125	1.77673	0.000470569	N
triple_2229	309.118	248.744	284.139	1.24262	0.0376685	Y
triple_3778	19.7778	5.48	23.7422	4.2728	0.00351924	N
triple_1276	52	44	46	1.18141	0.693366	Y
triple_4595	86.2849	60.2806	71.4345	1.43067	0.0961218	Y
triple_4451	88.2857	70.4314	65.2829	1.35182	0.142015	Y
triple_3117	2	2.33333	0.666667	3.17391	0.627089	N/A
triple_4017	89.5376	161.947	139.516	1.8078	2.6396e-05	N
triple_3246	1443.71	1489.92	1189.38	1.25267	5.29239e-09	Y
triple_1984	61	8	56	7.54321	1.18681e-09	N
triple_675	5.375	9.625	4	2.37195	0.257244	N/A
triple_3963	198.579	162.17	180.251	1.22438	0.159159	Y
triple_4617	20	0.368421	23.6316	50.6629	2.30208e-05	N
triple_4656	580.953	589.9	635.147	1.09327	0.246086	Y
triple_3019	65.444	80.422	99.1339	1.514	0.030539	Y
triple_3593	0	0	0	1	#DIV/0!	N/A
triple_2420	33.7049	21.88	26.4151	1.53798	0.271973	Y
triple_3417	217.106	398.843	303.051	1.8367	1.916e-12	N
triple_3049	25.25	56.75	29	2.2426	0.000334896	N
triple_1113	68.681	20.6034	38.7156	3.3222	9.97473e-07	N
triple_3395	224.682	248.477	208.841	1.1897	0.173638	Y
triple_1482	16.5862	11.4138	15	1.44924	0.612692	Y
triple_2944	39	25.25	14.75	2.633	0.00363809	N
triple_3176	19.8837	25.802	10.3143	2.48716	0.0379288	Y
triple_94	215.314	181.581	205.106	1.18567	0.225072	Y
triple_4109	198.432	153.714	145.854	1.36024	0.00786514	Y
triple_588	557.124	455.399	406.477	1.37053	3.77846e-06	Y
triple_1687	503.714	416.247	571.04	1.37179	5.44499e-06	Y
triple_3869	2.6	1.8	2.6	1.42105	0.912627	N/A
triple_2276	146.755	95.7833	127.461	1.53161	0.00465345	N
triple_786	1	5	3	4.63636	0.263597	N/A
triple_2624	10.4268	15.7556	30.8177	2.93705	0.00277692	N
triple_3187	1405.88	1000.95	1255.17	1.40451	1.25193e-15	Y
triple_3070	68.0549	74.437	44.508	1.67093	0.0185656	Y
triple_1593	45.46	52	53.54	1.17735	0.693738	Y
triple_3338	3	8	0	81	0.0116256	N/A
triple_4716	29	9.71429	48.2857	4.93013	2.69133e-06	N
triple_2425	138.614	153.56	100.826	1.52251	0.00355651	N
triple_3069	3	0	0	31	0.0497871	N/A
triple_4324	143.906	117.523	147.571	1.25546	0.139297	Y
triple_938	233.673	476.219	441.108	2.03753	3.55577e-20	N
triple_3882	186.96	173.679	165.361	1.13054	0.508203	Y
triple_667	0	44	3	441	1.76735e-17	N
triple_3998	1	1	0	11	0.606531	N/A
triple_4135	24.7254	23.4651	42.8095	1.82089	0.021032	Y
triple_2475	8	7	15	2.12676	0.149569	Y
triple_921	27.5102	34.9352	31.5546	1.26892	0.643367	Y
triple_2796	103.409	145.609	37.9822	3.82616	4.46331e-14	N
triple_926	42.9294	47.0706	20	2.3468	0.00303136	N
triple_3283	385.844	322.148	410.008	1.27265	0.00397388	Y
triple_2921	40.3661	71.7791	52.8548	1.77628	0.0105873	Y
triple_4319	1	10	4	9.18182	0.0149956	N/A
triple_599	223.761	229.44	408.799	1.82657	1.83185e-17	N
triple_1932	2	3	11	5.28571	0.0104359	N/A
triple_3731	3.61053	17.7895	5.6	4.82128	0.0014332	N/A
triple_1019	39.9557	54.9759	40.0684	1.37498	0.190385	Y
triple_2293	48.1928	92.4958	114.311	2.36912	1.58703e-06	N
triple_2647	327.156	221.208	310.635	1.47874	1.17979e-05	Y
triple_264	81.0113	63.2657	55.723	1.45301	0.0797995	Y
triple_1795	13.7778	21.68	3.54222	5.97987	0.00172691	N
triple_3297	18	2	2	8.61905	8.83876e-06	N/A
triple_3344	297.339	150.977	335.684	2.22261	1.62166e-16	N
triple_44	202.647	297.002	244.351	1.46538	0.000121592	Y
triple_1022	651.853	632.838	752.308	1.18875	0.00231306	Y
triple_2967	35	69.2581	27.7419	2.49114	1.40372e-05	N
triple_2978	515.922	529.969	569.109	1.10307	0.243864	Y
triple_2161	0	0	0	1	#DIV/0!	N/A
triple_1749	106.495	210.988	197.516	1.98028	6.70436e-09	N
triple_1731	1183.19	1082.58	810.229	1.46026	1.69628e-16	Y
triple_1572	105.209	77.6204	108.17	1.39307	0.0535852	Y
triple_195	406.332	157.874	222.794	2.57277	3.23484e-28	N
triple_1922	284.613	221.5	191.887	1.48298	6.50265e-05	Y
triple_3730	33	82	65	2.48036	3.30772e-05	N
triple_1480	1	0	6	61	0.0119315	N/A
triple_2842	46.6739	75.7433	50.5828	1.62149	0.0133521	Y
triple_1462	1035.76	898.4	811.844	1.27577	8.93085e-07	Y
triple_299	89.5366	88.0244	81.439	1.09931	0.806768	Y
triple_860	150.839	192.838	219.323	1.45372	0.00173848	Y
triple_4529	0.456349	24.2079	4.33571	43.6919	5.0834e-08	N/A
triple_2539	9	0	0	91	0.00012341	N/A
triple_3503	62.2917	36.7451	24.9632	2.48937	0.000149251	N
triple_3751	284.447	296.368	319.185	1.12208	0.353971	Y
triple_4417	832.652	871.028	832.32	1.0465	0.556662	Y
triple_174	166.748	161.452	159.8	1.04345	0.922211	Y
triple_4332	36.5364	2.27574	1.18786	28.4476	6.88933e-14	N
triple_3495	17.6432	13.4668	29.89	2.21055	0.0277865	Y
triple_4461	43.8082	49.8174	36.3744	1.36856	0.351173	Y
triple_631	7	10	6	1.65574	0.568237	N/A
triple_1184	79	80.5586	63.4414	1.26939	0.299645	Y
triple_465	0	0	0	1	#DIV/0!	N/A
triple_4308	6.5	0.416667	8.08333	15.8387	0.0377644	N/A
triple_2756	362.268	404.149	366.583	1.11558	0.24535	Y
triple_1634	25.75	36.5556	34.6944	1.41801	0.356259	N/A
triple_3308	0	9	0	91	0.00012341	N/A
triple_3232	43.2305	68.2951	77.4744	1.7903	0.00682505	N
triple_1130	239	254.896	281.104	1.17609	0.173796	Y
triple_1035	0	9	7	91	0.0151842	N/A
triple_2398	87	109	94	1.25258	0.270659	Y
triple_3341	441.337	566.025	468.638	1.28246	0.000161335	Y
triple_143	261.143	256.812	273.045	1.06318	0.764953	Y
triple_1759	1422.15	1579.04	1386.8	1.13861	0.00077866	Y
triple_581	11	12	7	1.70423	0.496585	Y
triple_2026	70	45.8837	36.1163	1.93559	0.00246976	N
triple_983	0	0	0	1	#DIV/0!	N/A
triple_209	320.724	228.728	307.548	1.40204	0.00017273	Y
triple_1819	17	6	8	2.80328	0.0360597	Y
triple_960	39.7979	19.5769	23.6252	2.02765	0.0159618	Y
triple_663	452.298	432.725	480.977	1.11148	0.274299	Y
triple_1235	106.927	82.6509	142.422	1.7223	0.000284316	N
triple_2095	0	0	0	1	#DIV/0!	N/A
triple_2448	4	5	14	3.43902	0.0191295	N/A
triple_2348	107.531	79.6678	117.801	1.47805	0.0217215	Y
triple_1671	107.722	144.564	98.7134	1.46401	0.00644914	Y
triple_3987	314.556	359.841	294.604	1.22137	0.0314425	Y
triple_1662	23	28	29	1.25974	0.678752	Y
triple_4290	106.024	20.4501	59.5261	5.16417	1.39351e-13	N
triple_869	27.6713	169.597	8.73211	19.2136	1.29245e-49	N
triple_1203	1742.89	1532.7	1630.41	1.13712	0.00115373	Y
triple_1365	65.0513	82	93.9487	1.44354	0.0724634	Y
triple_4728	38.5377	39.6044	61.8579	1.60356	0.0243559	Y
triple_2562	990.896	811.903	996.201	1.22697	7.53677e-06	Y
triple_1355	32.2584	36.431	44.3106	1.37246	0.369916	Y
triple_1766	269.691	273.187	256.123	1.0666	0.73707	Y
triple_4301	0	0	0	1	#DIV/0!	N/A
triple_408	100.368	121.55	125.083	1.246	0.213395	Y
triple_2680	77.1414	44.4102	31.4484	2.44835	1.89601e-05	N
triple_3085	248.804	231.896	161.3	1.54216	4.24366e-05	N
triple_2483	4	3	4	1.32258	0.913101	N/A
triple_2139	44.125	28.1429	73.7321	2.61419	1.67938e-05	N
triple_1135	23.5854	16.4146	18	1.4342	0.480047	Y
triple_3785	34.8235	51.5916	58.5849	1.68038	0.0457258	Y
triple_1172	626.527	727.036	616.438	1.17939	0.00336494	Y
triple_1815	79.1079	82.7836	74.1085	1.1169	0.785826	Y
triple_3522	1	4.71429	1.28571	4.37662	0.160269	N/A
triple_359	257.788	156.403	413.809	2.64474	3.49844e-27	N
triple_3626	16.9161	9.225	15.8589	1.82479	0.288973	Y
triple_1646	138.498	195.218	163.284	1.40924	0.00759212	Y
triple_1765	1	0	0	11	0.367879	N/A
triple_3704	30.5167	19	28.4833	1.60297	0.233817	Y
triple_997	38	9	32	4.18681	0.000136562	N
triple_4588	1	0	0	11	0.367879	N/A
triple_3154	0	0	0	1	#DIV/0!	N/A
triple_3660	14	2	6	6.71429	0.00615242	N/A
triple_3422	264.384	214.22	253.395	1.23406	0.0578668	Y
triple_3560	175.2	282.259	331.54	1.89184	2.81969e-11	N
triple_3653	175	60	133	2.91348	1.02536e-12	N
triple_4731	123.315	193.192	97.4928	1.98059	1.93025e-08	N
triple_1821	21.5	5.64286	7.85714	3.76119	0.0017979	N/A
triple_1233	114.399	225.374	286.227	2.50069	1.59192e-16	N
triple_3930	15.5692	20.4	5.03077	3.9955	0.0108932	N/A
triple_617	985.807	833.084	718.109	1.37273	5.47636e-10	Y
triple_2652	30.2542	43.8804	8.86538	4.90558	1.28741e-05	N
triple_1240	133.416	103.746	132.838	1.2857	0.0969347	Y
triple_2511	52.7885	28.6731	50.5385	1.83812	0.0177213	Y
triple_2919	1392.24	1122.27	888.486	1.56692	4.65741e-25	N
triple_3835	92.3354	92.5515	74.1131	1.24845	0.273228	Y
triple_2689	0	0	0	1	#DIV/0!	N/A
triple_4589	58.8871	53.2753	61.8376	1.16042	0.721678	Y
triple_450	15.0227	10.624	16.3533	1.53426	0.526134	N/A
triple_4070	0	1	9	91	0.000675539	N/A
triple_777	78.903	46.9292	40.1678	1.96194	0.00043669	N
triple_595	68.1747	112.521	102.304	1.64953	0.00328955	N
triple_797	0	1	0	11	0.367879	N/A
triple_648	1009.33	730.346	717.324	1.40702	3.71818e-15	Y
triple_819	119.5	60.9167	59.5833	2.00391	4.41583e-07	N
triple_952	38.2316	20.1329	27.6355	1.89452	0.055884	Y
triple_1054	121.495	97.4167	142.088	1.45809	0.0156973	Y
triple_1523	76.4088	935	1133.59	14.8178	1.72583e-192	N
triple_4397	50.5258	33.5175	43.9567	1.50594	0.178302	Y
triple_4052	114.25	116.962	78.7881	1.4839	0.0123938	Y
triple_3372	158.62	125.904	113.476	1.39748	0.0165881	Y
triple_3002	4344.09	3262.85	3701.06	1.33137	8.35551e-35	Y
triple_3610	3	3	6	1.96774	0.472367	N/A
triple_504	3	13.4516	17.5484	5.69303	0.00697227	N
triple_4383	5	19	11	3.7451	0.0145732	Y
triple_1076	6	6	10	1.65574	0.483225	N/A
triple_480	100.929	70.4157	79.6552	1.43272	0.0535926	Y
triple_156	241.142	243.45	214.408	1.13539	0.326811	Y
triple_4543	3145.15	1708.37	2423.48	1.84098	3.96638e-93	N
triple_290	53.0517	54.6945	81.2538	1.5306	0.0187342	Y
triple_4074	5.6	3.4	1	5.18182	0.204334	N/A
triple_1698	748.093	719.514	624.393	1.19808	0.00244208	Y
triple_4725	36.3564	23.9761	41.6675	1.73481	0.0885798	Y
triple_3455	3	8.3913	13.6087	4.42216	0.0341622	N/A
triple_4039	294.512	285.35	314.138	1.10085	0.483893	Y
triple_4730	0	0	0	1	#DIV/0!	N/A
triple_3603	108.67	60.8312	67.4992	1.78512	0.000203917	N
triple_3065	70.1148	55.749	71.1362	1.27551	0.323884	Y
triple_2648	1.66667	0	0.333333	17.6667	0.311403	N/A
triple_880	24.6106	66.7904	56.599	2.70696	5.44369e-05	N
triple_365	52.125	83.6136	37.2614	2.24065	6.044e-05	N
triple_3324	62	65.0667	55.9333	1.163	0.701755	Y
triple_1191	43.7864	88.7625	58.4511	2.02483	0.00025774	N
triple_4093	52.6699	20.6176	37.7125	2.5471	0.000956908	N
triple_4750	155.43	151.944	140.626	1.1052	0.669555	Y
triple_4395	13	6	14	2.31148	0.177769	Y
triple_4477	0	0	0	1	#DIV/0!	N/A
triple_2973	10	31	17	3.07921	0.00270192	N
triple_3512	1079.24	1240.25	752.505	1.64808	6.38729e-27	N
triple_3273	12.2759	15	21.7241	1.76344	0.235038	Y
triple_1271	147.823	95.844	114.333	1.54176	0.00297573	N
triple_1942	3	10.7857	2.21429	4.7037	0.0148538	N/A
triple_3625	39.7463	18	28.2537	2.20145	0.0161056	Y
triple_4269	117.174	183.883	222.943	1.9019	7.72063e-08	N
triple_887	1.66667	0.333333	0	17.6667	0.311403	N/A
triple_4742	196.859	189.172	147.968	1.33019	0.0205868	Y
triple_3761	463.05	561.119	611.831	1.32124	2.7799e-05	Y
triple_4613	292.212	295.266	254.522	1.16002	0.159629	Y
triple_4136	66.0764	37.7903	71.1333	1.87999	0.00394421	N
triple_2663	315.262	105.826	163.912	2.97718	9.18683e-27	N
triple_396	38.7091	60	73.2909	1.89108	0.00495324	N
triple_3943	2	1	0	21	0.367879	N/A
triple_1702	22	5	6	4.33333	0.000255388	N/A
triple_315	10	11	0	111	0.00506341	N/A
triple_535	70.4268	79.8736	104.7	1.48595	0.0250555	Y
triple_1712	19.5	8	19.5	2.41975	0.0599749	Y
triple_613	74.5857	36	66.4143	2.06886	0.00090506	N
triple_2267	9.87254	91.7011	71.4264	9.20539	2.10705e-14	N
triple_2428	19.1724	17	11.8276	1.61578	0.410742	Y
triple_2750	84.3547	134.341	159.305	1.88746	9.54075e-06	N
triple_4349	30.9773	33.375	25.6477	1.30011	0.59365	Y
triple_2033	124.939	179.061	178	1.43285	0.00257879	Y
triple_333	144.323	175.788	189.888	1.3155	0.0407191	Y
triple_1155	206.489	142.253	170.259	1.45124	0.00249029	Y
triple_3710	153.488	95.1068	114.405	1.6132	0.000667777	N
triple_2142	188.778	169.84	0.381527	392.249	8.80643e-40	N
triple_4339	1.33333	2.83333	2.83333	2.04651	0.725112	N/A
triple_3151	1589.79	1139.69	1465.52	1.3949	1.65283e-17	Y
triple_1880	350.919	299.21	370.872	1.23942	0.0179666	Y
triple_4258	11.2457	20.32	7.43429	2.71028	0.034367	N/A
triple_739	15	11.5714	8.42857	1.77052	0.396156	Y
triple_4478	2.83333	5	18.1667	6.22727	0.000354248	N/A
triple_3160	55.5189	100.195	58.286	1.80326	0.000153006	N
triple_2492	448.38	484.872	477.747	1.08137	0.451363	Y
triple_3354	455.362	491.746	464.891	1.07988	0.469396	Y
triple_1372	34.75	18	40.25	2.22928	0.0131326	Y
triple_4228	80.312	49.688	70	1.61509	0.0262036	Y
triple_3051	95.8418	27.03	39.1281	3.53637	1.39794e-11	N
triple_4110	120.771	157.169	112.061	1.40217	0.012224	Y
triple_4582	43.2059	24	26.7941	1.79692	0.0321845	Y
triple_3703	21.5069	11.2466	16.2465	1.90426	0.199555	Y
triple_4645	1	0	3	31	0.173774	N/A
triple_86	146.526	204.505	78.9693	2.58767	1.09498e-12	N
triple_2245	72.144	91.2231	94.6329	1.31129	0.181208	Y
triple_1892	78.5951	179.958	174.447	2.28805	1.67747e-10	N
triple_1645	39.6687	34.2446	66.0867	1.92713	0.00199176	N
triple_2797	60.131	75.8965	84.9726	1.41244	0.117083	Y
triple_4089	252.428	350.506	286.066	1.38838	0.000228939	Y
triple_843	292.121	412.691	264.188	1.5619	4.22128e-09	N
triple_3445	0	0	0	1	#DIV/0!	N/A
triple_3569	55.2769	74.9224	70.8007	1.35476	0.201535	Y
triple_2937	131.752	180.935	99.3129	1.82104	4.5617e-06	N
triple_447	41.0601	38.0776	23.8623	1.7177	0.0854453	Y
triple_3617	2	13.2381	7.7619	6.35147	0.0162576	N/A
triple_2220	46.6351	67.3204	82.0444	1.75766	0.00788247	N
triple_344	10.4074	6.25926	8.33333	1.6523	0.596776	N/A
triple_1546	512.624	603.871	540.505	1.17796	0.0190914	Y
triple_4124	337.884	222.492	346.624	1.55766	1.27298e-07	N
triple_3428	114.753	72.939	163.308	2.23727	2.55611e-08	N
triple_2174	0	1	0	11	0.367879	N/A
triple_1400	44	17	14	3.12766	1.80927e-05	N
triple_3356	606.508	608.203	560.289	1.0855	0.28671	Y
triple_515	5683.13	4637.67	5873.2	1.26641	2.45703e-36	Y
triple_867	215.83	250.286	346.884	1.60693	4.01075e-08	N
triple_1783	413.206	93.354	180.44	4.42256	1.38341e-52	N
triple_1579	18.4	27.1745	25.4255	1.4743	0.401991	Y
triple_1041	313.732	330.424	377.844	1.20429	0.0388756	Y
triple_4416	35.3571	24.1322	24.5106	1.46322	0.234307	Y
triple_3165	2.75	4	0.25	11.7143	0.209611	N/A
triple_4299	7.96	28.8049	24.2351	3.58621	0.00272888	N
triple_4428	79.7208	70.3242	81.955	1.16515	0.611037	Y
triple_3790	0	0	0	1	#DIV/0!	N/A
triple_1943	18.3222	32.4333	24.2445	1.76599	0.134209	Y
triple_4721	7.88889	6	0.111111	37.8421	0.029409	N/A
triple_4561	805.118	1608.14	1350.74	1.99728	6.32961e-59	N
triple_4281	48.28	16	26.72	3.00497	0.000134935	N
triple_4568	34.6349	25.5079	31.8571	1.35641	0.489803	Y
triple_2089	72.6418	52.0637	59.2945	1.39449	0.169163	Y
triple_3666	97	90.0888	86.9112	1.11595	0.747274	Y
triple_1323	52.4087	198.789	168.802	3.78774	2.83494e-19	N
triple_2426	7.53846	16	5.46154	2.89488	0.0398104	N/A
triple_3877	102.026	106.22	127.754	1.25193	0.182449	Y
triple_3780	55.9189	14.2629	27.8182	3.90025	9.96023e-07	N
triple_122	50.8588	52.7236	40.4177	1.30372	0.399947	Y
triple_1691	166.956	199.146	171.898	1.19269	0.187179	Y
triple_4030	16.4595	23	19.5405	1.39497	0.580188	Y
triple_643	1	1	2	1.90909	0.778801	N/A
triple_3079	453.111	330.721	493.169	1.49104	4.92769e-08	Y
triple_945	7	2	7	3.38095	0.209611	N/A
triple_1198	64.2907	37.7663	92.943	2.45714	8.16799e-06	N
triple_4	2	11	2	5.28571	0.00451658	N/A
triple_2602	0	1	1	11	0.606531	N/A
triple_2158	95.5424	87.5361	81.9215	1.16606	0.588324	Y
triple_506	265.62	243.606	236.774	1.12178	0.401016	Y
triple_3465	372.231	353.49	393.279	1.11253	0.345656	Y
triple_2319	67.8868	51.405	40.7082	1.66601	0.0297522	Y
triple_3020	5	3	2	2.42857	0.496585	N/A
triple_527	0	1	0	11	0.367879	N/A
triple_751	142.66	146.357	85.9826	1.70136	0.000105007	N
triple_3245	1736.92	659.291	1188.79	2.63427	3.02012e-106	N
triple_168	52	28.3537	52.6463	1.85376	0.0132708	Y
triple_67	42.7094	18.982	24.3086	2.24345	0.00448637	N
triple_66	1515.42	1038.33	1004.25	1.50895	1.23339e-30	N
triple_2439	0	0	0	1	#DIV/0!	N/A
triple_1089	36.4231	64	49.5769	1.75505	0.0222566	Y
triple_423	0	0	0	1	#DIV/0!	N/A
triple_4201	608.132	702.776	627.092	1.15561	0.0206177	Y
triple_2991	95.4673	91.9239	106.609	1.15958	0.549245	Y
triple_1402	1351.76	1339.59	1268.65	1.06551	0.217334	Y
triple_441	0	0	6	61	0.00247875	N/A
triple_1345	207.025	196.622	247.353	1.25788	0.0365584	Y
triple_17	65.6427	60.6857	41.6716	1.57386	0.05731	Y
triple_2255	28	20.4375	26.5625	1.36823	0.524581	Y
triple_722	14.6429	5.125	9.23214	2.8216	0.0946581	N/A
triple_4502	32.3406	16.7869	24.8725	1.92105	0.0860208	Y
triple_1334	82.1075	124.522	181.37	2.20746	4.67946e-09	N
triple_3811	0	1.66667	0.333333	17.6667	0.311403	N/A
triple_2876	14.5172	13.9494	15.5333	1.11274	0.957045	Y
triple_495	20.5352	33.2784	26.1863	1.61755	0.216775	Y
triple_4493	276.393	204.706	179.901	1.53606	1.12439e-05	N
triple_809	144	94.4398	120.56	1.52423	0.00587902	N
triple_4768	185.516	145.951	138.533	1.3389	0.0170408	Y
triple_1909	241.886	392.966	350.148	1.62434	9.55007e-09	N
triple_732	330.866	398	403.134	1.21835	0.0134453	Y
triple_2050	14.8333	2.16667	2	7.11111	0.000192192	N/A
triple_3086	57.7261	17.24	62.0339	3.58327	1.55676e-06	N
triple_457	13.1304	10.8696	14	1.28537	0.813712	Y
triple_3916	0	0	0	1	#DIV/0!	N/A
triple_2802	0	6	0	61	0.00247875	N/A
triple_2243	479.417	596.096	609.487	1.27125	0.000110196	Y
triple_3542	14.6694	43.9581	43.3726	2.98307	0.000262483	N
triple_3475	151.092	116.254	105.653	1.42967	0.0106176	Y
triple_2635	31.466	36.9857	31.5482	1.17486	0.740669	Y
triple_992	1	1	1	1	1	N/A
triple_570	181.074	183.654	184.272	1.01765	0.984393	Y
triple_1285	72	113	67	1.68554	0.000508862	N
triple_4151	335.013	1126.81	857.176	3.36278	9.02613e-92	N
triple_4242	26.1064	20.8936	17	1.53254	0.375841	Y
triple_4003	14.8333	15	2.16667	6.66176	0.00621538	N
triple_1249	2	8	5	3.85714	0.165299	N/A
triple_1329	105.101	5	94.899	20.6276	5.18893e-20	N
triple_2545	60.0256	42.0303	56.9441	1.42714	0.174185	Y
triple_3487	46.946	51.5375	47.5165	1.0976	0.87925	Y
triple_2302	264.424	167.95	412.626	2.45597	3.79931e-24	N
triple_2720	64.4705	90.1503	60.3791	1.49226	0.0264167	Y
triple_2446	154.528	152.898	139.574	1.10706	0.636583	Y
triple_1659	65.1961	65.0709	80.733	1.24032	0.315578	Y
triple_3843	72.3548	75.6368	61.0084	1.23938	0.429258	Y
triple_2771	0	0	0	1	#DIV/0!	N/A
triple_217	77.0227	100.855	98.1222	1.30902	0.157396	Y
triple_1836	102.559	103.331	85.1104	1.21383	0.334691	Y
triple_2617	6	2	4	2.90476	0.367879	N/A
triple_3768	7	9	17	2.40845	0.0784374	Y
triple_715	45.6872	9.13333	30.1795	4.9589	6.92706e-06	N
triple_4452	27.5833	44.6042	31.8125	1.61484	0.103779	Y
triple_460	4628.34	4318.36	5381.3	1.24614	6.72735e-28	Y
triple_4143	1.22222	4	6.77778	5.20168	0.145292	N/A
triple_1848	18	20	20	1.1105	0.933359	Y
triple_1309	72	38	48	1.89239	0.00303523	N
triple_1561	113.175	138.113	134.712	1.22015	0.241389	Y
triple_434	8.18182	33.5829	7.23529	4.59189	1.14903e-06	N
triple_210	0	4	0	41	0.0183156	N/A
triple_2387	546.119	308.035	223.846	2.43907	1.71011e-34	N
triple_2392	274.119	206.557	186.324	1.47094	7.4351e-05	Y
triple_323	84.8539	46.7176	63.4286	1.81457	0.00361647	N
triple_1443	59.0429	76.2752	62.6819	1.29137	0.286523	Y
triple_2461	43.4471	123.675	62.8778	2.84233	1.1938e-10	N
triple_277	122.895	156.317	174.788	1.42191	0.01034	Y
triple_4713	59.0675	60.0243	65.9082	1.11562	0.8005	Y
triple_4605	55.1094	40.521	56.3696	1.39016	0.216202	Y
triple_2207	703.385	613.38	497.234	1.41451	2.1288e-08	Y
triple_4100	6	12	6	1.98361	0.22313	N/A
triple_2289	251.711	300.16	301.129	1.19625	0.060324	Y
triple_1255	0	0	0	1	#DIV/0!	N/A
triple_2036	567.244	434.711	548.046	1.30481	4.87622e-05	Y
triple_4404	6.78762	19.4386	2.77381	6.79884	0.00039947	N/A
triple_4683	40.5037	2.49072	30.0056	15.6728	1.32399e-07	N
triple_4379	27.549	21.4314	0.0196078	231.164	2.77892e-06	N
triple_1001	0	0	0	1	#DIV/0!	N/A
triple_4216	172.315	181.947	144.738	1.2569	0.106224	Y
triple_640	3.5	10.7	6.8	3	0.156341	N/A
triple_801	5.54545	4.45455	2	2.68831	0.438507	N/A
triple_236	43.3646	32.7465	31.8889	1.35874	0.321402	Y
triple_1555	18.6333	13.4143	9.95238	1.86357	0.255617	Y
triple_3958	60.3155	57.9245	74.76	1.29015	0.275373	Y
triple_51	138.336	154.865	184.799	1.33563	0.0307705	Y
triple_2515	54.3929	118.273	91.3339	2.17227	8.39686e-06	N
triple_113	86.7683	105.927	85.3043	1.24147	0.239552	Y
triple_3369	182.641	62.6423	164.717	2.91257	4.84249e-14	N
triple_3214	145.524	28.9859	137.491	5.00667	2.03656e-18	N
triple_1779	69	66.6321	38.3679	1.7963	0.00668408	N
triple_3409	0	0	0	1	#DIV/0!	N/A
triple_836	70.0168	89.0971	103.886	1.48304	0.0372987	Y
triple_4146	71.7189	45.4526	85.8285	1.88636	0.00201942	N
triple_1104	26	34.625	20.375	1.69597	0.148379	Y
triple_3855	16	16.6087	8.3913	1.96774	0.215671	Y
triple_822	269.134	160.492	276.374	1.72159	1.67237e-08	N
triple_1416	928.945	572	568.055	1.6352	9.0611e-28	N
triple_901	155.062	137.478	118.461	1.30871	0.0866535	Y
triple_1258	0	0	0	1	#DIV/0!	N/A
triple_2325	59	65.4583	77.5417	1.31373	0.268308	Y
triple_3672	58.7198	109.506	71.7738	1.86343	0.000167477	N
triple_2280	61.337	55.7077	51.9553	1.18023	0.673131	Y
triple_4446	1.04274	8.94872	18.0085	15.8467	0.000443038	N/A
triple_2732	211.944	206.05	332.006	1.61099	1.67135e-09	N
triple_2307	0	0	1	11	0.367879	N/A
triple_3035	43	42.5375	36.4625	1.1788	0.720876	Y
triple_4737	3098.16	3257.59	2326.26	1.40034	5.85769e-38	Y
triple_1422	59.4201	75.7169	92.863	1.56187	0.0252277	Y
triple_1841	625.651	548.72	471.629	1.32651	2.0209e-05	Y
triple_3634	52.4549	98.3179	25.2272	3.88586	7.92352e-11	N
triple_812	32.9088	33.905	0.186207	118.813	6.94288e-08	N
triple_3903	0.166667	1.33333	3.5	13.5	0.179664	N/A
triple_2198	343.362	400.237	327.401	1.2224	0.0164773	Y
triple_852	144.555	177.457	131.988	1.34423	0.0261712	Y
triple_1208	0	0	0	1	#DIV/0!	N/A
triple_3508	226.178	243	206.822	1.17484	0.233518	Y
triple_3679	298.602	222.392	320.007	1.43874	8.35115e-05	Y
triple_4176	56	23	8	6.92593	9.32545e-10	N
triple_75	1495.41	1386.88	1182.7	1.26438	8.31867e-09	Y
triple_2454	13.5429	10.6571	10.8	1.26826	0.797137	N/A
triple_4516	25.75	33.1111	44.1389	1.71137	0.0825048	Y
triple_4169	355.456	583.939	411.605	1.64261	2.1324e-14	N
triple_3235	20	78.2647	69.7353	3.89874	2.09333e-08	N
triple_3644	1	0	3	31	0.173774	N/A
triple_972	5	1	1	4.63636	0.101701	N/A
triple_3400	12	24	22	1.99174	0.117899	Y
triple_283	123.053	244.464	248.483	2.01849	1.78714e-11	N
triple_3092	305.674	159.075	310.251	1.94975	3.70696e-13	N
triple_2432	40.3297	39.3036	27.3667	1.47196	0.233167	Y
triple_961	0	0	0	1	#DIV/0!	N/A
triple_1440	222.252	176.116	154.631	1.43702	0.00153956	Y
triple_3969	0	0	0	1	#DIV/0!	N/A
triple_1096	0	1	0	11	0.367879	N/A
triple_747	22.4494	17.6738	26.8767	1.51778	0.387314	Y
triple_3576	700.832	931.673	632.495	1.47294	7.28504e-15	Y
triple_2055	7.61538	4.38462	6	1.72041	0.647322	N/A
triple_4536	1	5	1	4.63636	0.101701	N/A
triple_440	7.33333	5.33333	6.33333	1.3681	0.85394	N/A
triple_133	38.3415	46.1237	41.5348	1.20244	0.694644	Y
triple_2369	1406.2	1487.96	1342.85	1.10805	0.0235818	Y
triple_2183	334.785	407.622	451.593	1.3488	0.000159268	Y
triple_3777	27	11	34	3.07207	0.00305289	N
triple_2079	22.2469	18.2048	19.5483	1.22082	0.80906	Y
triple_2674	100.716	39.2837	81	2.55985	1.58474e-06	N
triple_4700	56	89.8414	56.1586	1.60323	0.00354205	N
triple_1987	46.0466	39.1299	27.8235	1.65261	0.105745	Y
triple_1628	0.0235294	73	87.9765	713	1.20559e-18	N
triple_4460	962.678	1272.19	1056.13	1.32147	1.05428e-10	Y
triple_3199	134.149	131.255	133.596	1.02204	0.982404	Y
triple_910	0	2	0	21	0.135335	N/A
triple_2173	191.233	175.485	173.282	1.10353	0.587134	Y
triple_2072	55.0373	62.4766	49.4861	1.26198	0.466166	Y
triple_265	162.906	173.688	203.406	1.24846	0.0868039	Y
triple_4086	118.974	147.168	136.858	1.23678	0.219814	Y
triple_202	35.766	10.234	46	4.46098	1.56627e-05	N
triple_2498	14.0714	18.0714	9.85714	1.82496	0.29964	Y
triple_3267	76.4231	71	104.577	1.47225	0.0209007	Y
triple_4184	64.2492	65.3585	40.3923	1.61656	0.0298717	Y
triple_3349	98.4412	48.9427	84.6161	2.00929	0.000217143	N
triple_2533	19.8333	29.1667	55	2.76421	6.95881e-05	N
triple_3892	192.774	126.678	104.547	1.84309	3.35164e-07	N
triple_3738	0	0	2	21	0.135335	N/A
triple_720	0	0	0	1	#DIV/0!	N/A
triple_2593	313.136	238.528	217.336	1.44059	5.12672e-05	Y
triple_1957	119.847	79.9446	266.209	3.327	1.28549e-27	N
triple_919	268.281	303.488	166.231	1.8252	1.06607e-09	N
triple_2926	18.3065	33.312	16.3815	2.02724	0.0225832	Y
triple_2633	303.709	167.26	175.031	1.8153	1.43052e-12	N
triple_3087	0.094504	258.716	663.19	3410.16	1.4488e-158	N
triple_2381	1	4	7	6.45455	0.105399	N/A
triple_208	1063.46	1167.63	1013.9	1.15161	0.00337314	Y
triple_1626	20.3621	22	36.6379	1.79542	0.0473723	Y
triple_2553	1.41071	5.02679	8.5625	5.73404	0.0774975	N/A
triple_2809	322.519	849.253	497.229	2.63268	6.42627e-57	N
triple_1544	0	3	2	31	0.246597	N/A
triple_898	8.93103	21.069	21	2.34402	0.0565579	Y
triple_4238	32	29.5	32.5	1.10135	0.92086	Y
triple_4357	137.505	177.424	152.07	1.2901	0.0726921	Y
triple_2012	315.096	163.859	209.045	1.92241	3.86209e-12	N
triple_2512	148.944	106.017	59.039	2.52023	4.07159e-09	N
triple_4026	266.787	276.857	241.356	1.14703	0.278233	Y
triple_3228	126.17	122.056	129.773	1.06318	0.888394	Y
triple_4187	69	34.2439	48.7561	2.012	0.00244309	N
triple_1820	292.805	377.617	368.577	1.28955	0.00190397	Y
triple_201	721.919	640.791	701.29	1.12659	0.0754611	Y
triple_657	67.8101	66.1012	56.0887	1.20861	0.530966	Y
triple_1612	32.7754	14.9057	18.3189	2.19086	0.0167279	Y
triple_560	354.281	317.328	464.391	1.46329	1.93797e-07	Y
triple_2765	83	148	110	1.78219	8.42913e-05	N
triple_758	43.7963	41.9423	83.2614	1.9828	6.31987e-05	N
triple_4287	82.4371	57.4668	49.0961	1.67772	0.00843231	N
triple_4535	10.3043	5.27778	14.4179	2.6996	0.123011	N/A
triple_2106	45.6615	42.871	23.4675	1.94172	0.0199497	Y
triple_1519	34.0192	27.1112	24.8696	1.36643	0.452311	Y
triple_1287	33.2973	43.2343	36.4684	1.29754	0.504605	Y
triple_3109	3	91.9667	0.0333333	690.5	3.70925e-38	N
triple_2237	28.6692	85.4541	104.877	3.64892	4.68023e-10	N
triple_4628	183.251	192.982	180.767	1.06754	0.798924	Y
triple_151	169.822	140.219	119.959	1.41532	0.0124348	Y
triple_2082	38.5571	30	30.4429	1.28429	0.494927	Y
triple_2261	3	4	3	1.32258	0.904837	N/A
triple_1509	1136.76	1029.7	744.539	1.52672	4.0159e-19	N
triple_189	30	22	24	1.36199	0.504488	Y
triple_517	235.138	245.913	113.949	2.15708	1.74651e-12	N
triple_1829	259.289	325.924	408.787	1.57635	4.44141e-08	N
triple_2228	258.196	231.385	279.419	1.20751	0.104304	Y
triple_2286	75	70	18	4.14917	1.08682e-08	N
triple_3702	6.6087	6.27174	11.1196	1.76083	0.400159	N/A
triple_2914	74.2218	88.4018	88.3764	1.19079	0.449487	Y
triple_4673	10	0	17	171	0.000300185	N/A
triple_4197	295.326	267.766	270.908	1.10289	0.440975	Y
triple_2314	11.24	38.5355	10.2245	3.74212	2.5066e-06	N
triple_330	39.0033	26.4369	18.5598	2.09559	0.0224378	Y
triple_3143	205.566	171.927	136.507	1.50553	0.000948722	N
triple_1	4	2	9	4.33333	0.0742736	N/A
triple_2585	18	0	1	181	9.60982e-08	N/A
triple_4775	93.5194	94.5918	91.8887	1.02938	0.980346	Y
triple_4492	244.225	246.478	252.297	1.03304	0.932352	Y
triple_2949	107.883	179.824	168.294	1.66623	5.4227e-05	N
triple_2623	42.1617	83.3114	51.5269	1.97369	0.000376373	N
triple_1259	21.2844	26.7727	17.9429	1.48938	0.405173	Y
triple_2831	142.165	133.963	109.872	1.29365	0.111946	Y
triple_26	63.2738	81.3037	95.4225	1.50729	0.0389394	Y
triple_4637	31.4091	36.3356	11.2553	3.20868	0.00122419	N
triple_3661	1	1	1	1	1	N/A
triple_2882	102.68	98.4271	81.8927	1.25353	0.278469	Y
triple_2705	207.825	207.726	140.449	1.47938	0.000287929	Y
triple_3306	9.32727	6.63636	8.03636	1.39946	0.797395	N/A
triple_2818	0	0	0	1	#DIV/0!	N/A
triple_2658	76.1688	88.2896	69.5415	1.26921	0.313857	Y
triple_600	26.3439	130.656	139	5.26018	4.52983e-18	N
triple_3258	225.456	183.085	194.459	1.2313	0.0913956	Y
triple_3812	257.632	247.253	235.116	1.09572	0.597585	Y
triple_2801	90.8621	3.12766	96.0103	29.7771	2.05473e-19	N
triple_4692	56.5501	118.725	55.7251	2.12852	4.31074e-08	N
triple_128	180.211	257.073	156.716	1.63997	9.05167e-07	N
triple_1047	173.786	293.055	246.159	1.6859	2.5275e-07	N
triple_4521	438.242	514.907	308.851	1.66695	6.34118e-12	N
triple_1200	269.172	215.065	417.764	1.94206	1.22615e-16	N
triple_1395	101.763	124.557	153.679	1.50967	0.00476704	N
triple_4559	119.363	23.3179	10.3189	11.466	6.19355e-31	N
triple_4482	81.7448	85.028	70.2272	1.21046	0.465442	Y
triple_3414	0	0	0	1	#DIV/0!	N/A
triple_3146	0	2.66667	0.333333	27.6667	0.121103	N/A
triple_1169	179.913	357.062	372.025	2.06722	4.29705e-17	N
triple_1867	0	10	1	101	0.000255388	N/A
triple_3217	24.3077	37.2137	21.4786	1.7292	0.07862	Y
triple_4119	53.3494	67.8459	53.8047	1.27122	0.312135	Y
triple_3685	465.582	367.921	379.496	1.26537	0.000874907	Y
triple_891	16	15	15	1.06623	0.978495	Y
triple_2445	2.25	9.46429	60.2857	25.696	7.85825e-19	N
triple_1621	122.84	107.465	64.6952	1.89736	9.79291e-05	N
triple_3950	18.2944	19.8393	19.8663	1.08546	0.958983	Y
triple_477	107	56	66	1.90909	6.99531e-05	N
triple_3633	718.22	766.034	772.745	1.07591	0.308801	Y
triple_1364	19.2754	31.0348	19.6899	1.60693	0.148331	Y
triple_3041	183.118	125.914	262.969	2.08762	1.60778e-11	N
triple_2854	0	3	0	31	0.0497871	N/A
triple_1840	91.3801	77.4577	106.162	1.3701	0.105632	Y
triple_4276	17.4183	37.6029	15.9789	2.34487	0.00207736	N
triple_1635	5.6	13	25.4	4.47368	0.00108677	N
triple_2205	44.19	53.353	48.4571	1.20689	0.649221	Y
triple_1202	421.873	351.684	306.442	1.37656	8.29662e-05	Y
triple_2476	41.7821	40.7924	59.4254	1.45566	0.0980744	Y
triple_569	0	2	0	21	0.135335	N/A
triple_1861	0	0	0	1	#DIV/0!	N/A
triple_3959	20.2853	266.289	291.425	14.3008	2.55503e-51	N
triple_3880	12.4483	16.5517	11	1.50016	0.536887	Y
triple_3599	14.8667	12.2	5.93333	2.48066	0.147796	N/A
triple_525	38.1968	323.425	119.378	8.44783	3.16754e-59	N
triple_1907	0	0	0	1	#DIV/0!	N/A
triple_1034	532.407	325.732	232.861	2.28582	8.36603e-29	N
triple_2440	67.9436	118.82	89.2363	1.74771	0.00082838	N
triple_4208	15.1111	0	11.8889	152.111	0.000877522	N/A
triple_2018	13.4828	10.4231	15.0942	1.44389	0.648533	Y
triple_4098	51.23	17.593	39.1769	2.90115	0.000313551	N
triple_3029	197.886	416.447	235.667	2.10392	1.21069e-21	N
triple_3949	75.4163	180.331	113.252	2.3893	1.077e-10	N
triple_2530	258.418	37.8228	239.759	6.81695	4.21049e-37	N
triple_3990	163.033	145.404	171.563	1.17978	0.328795	Y
triple_4298	3	0	0	31	0.0497871	N/A
triple_927	131.437	110.733	251.83	2.27306	4.88874e-16	N
triple_1868	18.0909	21	14.9091	1.40581	0.597136	Y
triple_2403	101.894	70.5554	56.5504	1.80041	0.000857215	N
triple_3972	137	51	48	2.85031	7.91245e-15	N
triple_1084	124.154	254.138	553.708	4.45705	1.45806e-68	N
triple_653	52.5667	56.2073	52.226	1.07609	0.913246	Y
triple_466	20.3043	40	47.6957	2.34242	0.00391228	N
triple_1488	51.1172	73.64	49.2428	1.49444	0.0416606	Y
triple_3715	27.6222	5	16.3778	5.43573	0.000396344	N
triple_3627	47.6739	70.7143	60.6118	1.48228	0.106939	Y
triple_3133	572.132	535.745	527.124	1.08537	0.35095	Y
triple_3153	393.552	626.691	307.757	2.03598	1.88939e-27	N
triple_1516	33.6494	56	56.3506	1.67264	0.0309276	Y
triple_695	0	0	0	1	#DIV/0!	N/A
triple_580	473.207	599.348	611.445	1.29207	2.91891e-05	Y
triple_4307	90.4354	117.565	91	1.29965	0.0896938	Y
triple_1234	1	1	3	2.81818	0.449329	N/A
triple_1995	11519.6	9531.9	11550.5	1.21177	3.44901e-54	Y
triple_4101	23.6568	36.218	34.1252	1.52874	0.23563	Y
triple_1455	64.0537	89.9427	90.0036	1.4045	0.0637123	Y
triple_1656	451.462	446.369	832.169	1.86411	1.32444e-37	N
triple_3233	86.1965	103.882	100.922	1.20493	0.396525	Y
triple_1801	121.899	129.481	131.62	1.07968	0.815148	Y
triple_4414	26.5	37	26.5	1.39474	0.293758	Y
triple_998	313.407	346.441	339.152	1.10537	0.404732	Y
triple_2347	17	9	17	1.87912	0.22574	Y
triple_4732	249.4	513.898	242.702	2.11695	1.03297e-31	N
triple_4469	4.71429	1.28571	0	48.1429	0.0513347	N/A
triple_630	13.1818	29.6	21.2182	2.23614	0.042454	Y
triple_4449	88.4154	85.1188	114.466	1.34437	0.0677286	Y
triple_680	12.4643	8.35238	8.18333	1.51682	0.544449	N/A
triple_1553	1	0	9	91	0.000675539	N/A
triple_3699	9.5	13	9.5	1.36458	0.681941	N/A
triple_2060	313.88	443.669	10.4514	42.0578	1.38233e-84	N
triple_3643	300.236	220.699	243.065	1.36022	0.0013514	Y
triple_3616	16	22	35	2.18012	0.0207188	Y
triple_2388	102.19	34.9825	62.8271	2.91571	3.72996e-08	N
triple_4064	292.801	321.348	282.851	1.13605	0.263017	Y
triple_4264	11	1	4	10.0909	0.00717251	N/A
triple_2447	23.7302	8.28571	17.9841	2.84176	0.0258339	N/A
triple_2399	46.8508	46.7626	29.3866	1.59227	0.0848231	Y
triple_1705	24.6098	12.0427	3.34756	7.16732	0.000189671	N
triple_407	2	11	7	5.28571	0.0473589	N/A
triple_243	401.378	322.582	334.04	1.24419	0.00586279	Y
triple_954	111	129	298	2.68317	1.68767e-26	N
triple_2509	9	11.8333	22.1667	2.44689	0.0350572	Y
triple_1350	0	0	0	1	#DIV/0!	N/A
triple_142	260.313	386.063	391.624	1.50425	1.19757e-07	N
triple_662	98.0273	101.451	64.5214	1.57148	0.00881402	N
triple_488	59.0038	125.326	52.6706	2.37681	1.24904e-09	N
triple_88	538.091	147.514	353.396	3.64595	1.34671e-48	N
triple_1818	16.4769	17.1336	34.3895	2.08057	0.0105474	N/A
triple_1679	5	11	2	5.28571	0.0301974	N/A
triple_1951	16.8798	17.7047	16.4155	1.07806	0.975233	Y
triple_666	0	38	0	381	3.13913e-17	N
triple_3046	22.8503	20.8754	8.27425	2.74058	0.0271269	Y
triple_2679	12.7421	22.9215	43.3364	3.38234	9.92679e-05	N
triple_4390	2.86667	0.583333	5.55	8.26829	0.127442	N/A
triple_646	60.8089	44.7843	88.4068	1.97189	0.000537145	N
triple_3525	146.415	157.495	139.09	1.13223	0.559069	Y
triple_389	0	0	0	1	#DIV/0!	N/A
triple_763	518.249	543.912	529.839	1.04951	0.732551	Y
triple_818	0	0	0	1	#DIV/0!	N/A
triple_4300	285.812	213.982	202.205	1.41327	0.00015808	Y
triple_3758	80.6741	94.3631	110.963	1.37498	0.0895302	Y
triple_1435	0	0	0	1	#DIV/0!	N/A
triple_57	356.643	555.214	566.143	1.58726	5.50836e-13	N
triple_4698	17	17.7391	5.26087	3.32766	0.0253302	Y
triple_3561	0	0	0	1	#DIV/0!	N/A
triple_2131	460.526	469.146	466.328	1.01871	0.95933	Y
triple_2823	451.706	87.4863	305.808	5.15841	1.55388e-52	N
triple_2169	219.575	128.118	75.3074	2.91317	3.8914e-17	N
triple_700	198.463	270.808	266.729	1.36434	0.00119125	Y
triple_930	1879.38	1761.85	1749.77	1.07407	0.0576862	Y
triple_616	0	0	0	1	#DIV/0!	N/A
triple_687	29.24	45.368	49.392	1.68684	0.0638228	Y
triple_1463	143.791	181.297	203.912	1.41782	0.00535673	Y
triple_1142	22.3385	28.36	6.30154	4.44581	0.00106769	N
triple_3423	0	0	0	1	#DIV/0!	N/A
triple_3692	1	1	0	11	0.606531	N/A
triple_1794	184.663	152.687	104.651	1.76383	1.65549e-05	N
triple_787	231.407	222.713	174.88	1.32305	0.0120475	Y
triple_1013	618.714	729.286	972	1.57091	4.56833e-19	N
triple_1314	391.649	402.621	294.73	1.36595	6.05076e-05	Y
triple_1686	3.2	8.6	2.2	3.78261	0.0788664	N/A
triple_1985	0	0	0	1	#DIV/0!	N/A
triple_4575	24.5253	60.0556	41.4192	2.44284	0.000541957	N/A
triple_3337	551.107	982.418	1233.48	2.23795	8.19023e-57	N
triple_1948	12	5	18	3.54902	0.0265541	Y
triple_4117	104.756	109.57	82.6735	1.32495	0.125195	Y
triple_4407	1	7	6	6.45455	0.109232	N/A
triple_3573	574	91.8632	307.137	6.24272	7.69511e-79	N
triple_1538	170.265	155.478	44.2571	3.84075	1.96495e-17	N
triple_698	164.522	224.279	149.199	1.50288	0.00015446	N
triple_939	113	136.004	134.996	1.20339	0.267044	Y
triple_4343	40.3714	7.2	23.4286	5.54403	8.93848e-06	N/A
triple_3964	93.6022	190	116.398	2.02877	5.40019e-09	N
triple_47	32.2973	14.3274	60.3753	4.19168	2.76418e-07	N
triple_3723	2	21	8	10.0476	0.000108471	N
triple_1481	461.466	533.495	455.039	1.17238	0.0197261	Y
triple_4016	255.956	254.696	334.348	1.31261	0.000616507	Y
triple_3403	100.364	65.7879	100.848	1.53211	0.0106615	Y
triple_2489	19.7957	18.342	18.8623	1.07882	0.971853	Y
[truncated: 2,781 more rows]

## Sheet: CS-NaCl-6h
Triplet	Homeolog A-expression	Homeolog B-expression	Homeolog D-expression	Fold(max/min)	P-Value(Chi square analysis)	Balenced expression
triple_1133	52.3827	42	37.6173	1.39148	0.270652	Y
triple_2112	223.907	275.272	249.821	1.2293	0.0712171	Y
triple_3038	2	0	0	21	0.135335	N/A
triple_2422	115.338	88.1196	99.5427	1.30853	0.157315	Y
triple_508	15.8022	21.3083	27.8895	1.76011	0.184471	Y
triple_2248	49.272	60.2332	63.4948	1.28807	0.381885	Y
triple_785	0	0	0	1	#DIV/0!	N/A
triple_1986	2862.28	3183.2	2104.52	1.51253	9.03902e-50	N
triple_3694	54	27.8615	37.1385	1.9348	0.011952	Y
triple_56	106.5	116.423	103.077	1.12935	0.642631	Y
triple_2128	128.249	182.326	35.4247	5.13519	1.63559e-21	N
triple_3402	44.0049	49.9828	39.0123	1.28049	0.50636	Y
triple_3047	545.108	699.584	298.308	2.34472	2.56445e-35	N
triple_3850	0	0	0	1	#DIV/0!	N/A
triple_417	25	11.913	13.087	2.0894	0.043038	Y
triple_3533	3	2	1	2.81818	0.606531	N/A
triple_2414	408.316	393.257	364.427	1.1204	0.27814	Y
triple_2804	77.1643	75.5002	84.3355	1.11687	0.756519	Y
triple_3226	186.783	149.611	206.606	1.3807	0.00980007	Y
triple_177	1689.41	1229.49	1656.1	1.37405	1.85749e-19	Y
triple_3390	8.69231	5.38462	11.9231	2.19215	0.291338	N/A
triple_3583	101.229	86.2094	76.5617	1.32177	0.172744	Y
triple_1629	10.9167	10	0.0833333	60.0909	0.00576613	N/A
triple_4718	0	0	0	1	#DIV/0!	N/A
triple_1763	157.424	79.7972	106.778	1.97159	1.31057e-06	N
triple_3391	0	0	0	1	#DIV/0!	N/A
triple_1813	115.428	82.1627	140.409	1.70806	0.000511147	N
triple_2	53	175.4	74.6	3.30508	4.43757e-19	N
triple_3276	28.6326	59.9147	17.4527	3.41911	1.11097e-06	N
triple_4402	34.502	7.66721	26.8308	4.45489	0.000247084	N
triple_3932	124.005	87	116.995	1.42485	0.0291925	Y
triple_20	75.5683	80.15	95.2817	1.26052	0.280254	Y
triple_4542	100.472	113.079	92.4488	1.22291	0.346336	Y
triple_3315	222.278	163.845	283.878	1.73215	9.86247e-08	N
triple_1685	94.1997	92.2075	117.593	1.27501	0.139949	Y
triple_2341	82.1323	38.4965	142.371	3.6913	3.33445e-14	N
triple_1930	0	1	1	11	0.606531	N/A
triple_3281	70.6228	68.6126	42.7646	1.64991	0.0187102	Y
triple_1666	134.626	176.239	171.135	1.30887	0.0405161	Y
triple_96	11.9312	20.9842	8.08453	2.57611	0.0403878	Y
triple_2520	0	0	0	1	#DIV/0!	N/A
triple_1733	38.4369	77.9604	40.6027	2.0256	7.99284e-05	N
triple_692	317.544	524.301	372.154	1.65091	4.78208e-13	N
triple_3234	1	1	0	11	0.606531	N/A
triple_2537	21	18.5135	17.4865	1.19978	0.84217	Y
triple_3884	0	13	5	131	0.000771891	N/A
triple_2844	22	27	21	1.28436	0.642199	Y
triple_3862	88.5189	99.5531	102.928	1.1626	0.55682	Y
triple_2024	0	0	0	1	#DIV/0!	N/A
triple_1793	0	0	0	1	#DIV/0!	N/A
triple_102	848.8	287.76	712.44	2.949	4.66994e-61	N
triple_2942	14.0485	6.38485	5.56667	2.49679	0.0799937	N/A
triple_2153	190.343	205.026	331.631	1.74189	1.53243e-11	N
triple_4232	13.1	8.9	6	2.16393	0.255289	N/A
triple_3989	87	130.209	84.7907	1.53502	0.00148176	N
triple_890	128.78	147.103	207.117	1.60783	2.95718e-05	N
triple_4297	0	0	0	1	#DIV/0!	N/A
triple_2645	2	3	0	31	0.246597	N/A
triple_4453	144.906	217.843	91.2516	2.38576	2.59275e-12	N
triple_3684	231.69	256.832	251.478	1.10847	0.491112	Y
triple_1071	141.228	65.7851	99.9869	2.14507	8.78547e-07	N
triple_2965	146.916	198.153	226.931	1.54426	0.000181321	N
triple_1033	0	0	0	1	#DIV/0!	N/A
triple_1012	48.8167	10.1667	0.0166667	419.286	2.28073e-15	N
triple_3397	1.26667	0	13.7333	138.333	9.92068e-06	N/A
triple_895	0	0.5	0.5	6	0.778801	N/A
triple_2100	0.00826446	51.4298	67.562	624.969	2.35929e-14	N
triple_2773	26.3429	29.2857	22.3714	1.30769	0.629344	Y
triple_1724	42.9	78.84	88.26	2.05488	0.000278639	N
triple_3701	136.859	129.695	83.4454	1.63934	0.000742954	N
triple_3268	72.4596	77.3004	78.24	1.07966	0.881089	Y
triple_381	109.009	94.3309	78.6596	1.38535	0.0862378	Y
triple_2976	40.4894	7.51064	25	5.33324	1.38444e-05	N
triple_1747	431.903	441.482	418.614	1.05462	0.736207	Y
triple_2043	335.551	175.454	187.995	1.91196	1.67813e-15	N
triple_1726	81.6899	107	111.31	1.36215	0.0772353	Y
triple_3336	11.2308	40.3317	1.4375	26.2971	8.69727e-11	N
triple_1427	211.686	220.519	360.795	1.70406	3.17863e-12	N
triple_1901	37	27.4375	35.5625	1.34725	0.450401	Y
triple_1632	20.7053	3.38086	16.9139	5.97704	0.00231365	N/A
triple_1789	0	0	7	71	0.000911882	N/A
triple_4733	0	0	0	1	#DIV/0!	N/A
triple_2811	96.3454	99.9737	78.6809	1.27028	0.242777	Y
triple_1563	145.854	90.7097	78.4366	1.85842	4.64255e-06	N
triple_1996	63.7239	45.5102	112.766	2.47457	7.91636e-08	N
triple_3729	162.782	250.875	232.343	1.54084	4.46096e-05	N
triple_2103	36.392	63.9056	86.7023	2.37866	3.78714e-05	N
triple_2304	146.695	151.87	136.434	1.11306	0.65333	Y
triple_1648	1	7	41	37.3636	4.23681e-13	N
triple_1010	6.21053	8.51579	13.2737	2.11927	0.249075	N/A
triple_4137	1013.98	1246.6	1609.42	1.58717	4.82865e-31	N
triple_4391	248.895	138.678	202.426	1.7942	1.7322e-07	N
triple_262	49.3244	21.7756	77.9	3.56562	1.29807e-07	N
triple_2190	5	29.6	19.4	5.82353	0.000206199	N
triple_141	26	36	56	2.14943	0.00265263	N
triple_1817	271.177	173.39	207.433	1.56365	1.19119e-05	N
triple_2517	0	0	0	1	#DIV/0!	N/A
triple_253	0	0	1	11	0.367879	N/A
triple_3669	0	1	0	11	0.367879	N/A
triple_3367	55.9601	69.6346	71.4053	1.27551	0.336881	Y
triple_1174	68.5708	28.7491	10.6801	6.37013	2.61168e-11	N
triple_4574	10.4187	91.2998	8.28147	10.905	2.96354e-27	N
triple_537	713.876	668.608	770.516	1.15239	0.0264447	Y
triple_3543	23.2908	40.6414	1.0678	34.8874	1.29607e-08	N
triple_1596	259.079	95.7533	190.168	2.70391	8.46957e-17	N
triple_1231	92.6687	223.766	96.5652	2.41316	2.80894e-18	N
triple_2798	31	72	54	2.31833	0.000312763	N
triple_3288	30.6483	25.2843	28.0674	1.21131	0.77335	Y
triple_4313	130	80.3793	271.621	3.37628	2.38965e-27	N
triple_686	4	32	10	7.82927	6.98792e-07	N
triple_1238	4.46667	8.48889	9.04444	2.00243	0.426998	N/A
triple_3925	80.484	66.0202	49.4958	1.62481	0.0252253	Y
triple_4303	96.4453	64.6765	90.8783	1.49044	0.0325118	Y
triple_1806	290.551	499.257	435.192	1.71806	6.96133e-13	N
triple_3152	2	6	7	3.38095	0.246597	N/A
triple_3654	93.3564	88.7844	70.8593	1.31704	0.187019	Y
triple_3967	0	0	0	1	#DIV/0!	N/A
triple_3766	92.3941	177	151.606	1.91472	1.46861e-06	N
triple_3185	170.254	158.603	239.143	1.50749	4.50782e-05	N
triple_2260	5	0	1	51	0.0301974	N/A
triple_775	1906.99	2528.01	2895	1.51807	4.64345e-45	N
triple_1464	7	33	44	6.21127	2.51596e-06	N
triple_931	579.692	468.305	700.004	1.49465	9.80757e-11	Y
triple_2838	392.347	312.383	375.271	1.2559	0.00725377	Y
triple_1587	1380.14	344.385	831.479	4.00666	1.35097e-137	N
triple_3191	111.979	77.0692	116.952	1.51682	0.00974691	N
triple_4468	12	1	6	11	0.00831683	N/A
triple_467	45.5766	34.8102	64.6132	1.85371	0.00898515	N
triple_3823	33.5075	32.4925	22	1.5207	0.25063	Y
triple_1535	495.04	465.023	457.937	1.081	0.440065	Y
triple_762	0	0	0	1	#DIV/0!	N/A
triple_1450	94.0104	86.9962	77.9934	1.2051	0.473925	Y
triple_3712	47.6573	45.9644	52.3782	1.13924	0.796904	Y
triple_2727	2.875	2.875	1.25	2.2037	0.685757	N/A
triple_1950	10.3378	28.023	12.6392	2.69435	0.00434605	N/A
triple_1412	331.96	317.701	364.339	1.14675	0.184561	Y
triple_583	82.309	98.5429	46.1481	2.1329	7.43014e-05	N
triple_731	338.317	201.382	227.301	1.67964	1.02778e-09	N
triple_1353	375.604	377.409	256.987	1.46841	7.18615e-07	Y
triple_1216	630.871	480.761	396.369	1.59148	6.47506e-13	N
triple_829	5	10.3043	13.6957	2.70503	0.137093	N/A
triple_1773	0	0	0	1	#DIV/0!	N/A
triple_2504	3	1	1	2.81818	0.449329	N/A
triple_2379	716.69	542.466	657.844	1.32111	4.58642e-06	Y
triple_1060	45.1667	91	29.8333	3.04343	1.12295e-08	N
triple_3384	200.133	183.364	197.503	1.0914	0.657056	Y
triple_3300	42.4511	48.4518	110.097	2.58976	8.16714e-10	N
triple_1472	27.0471	27.5931	19.3598	1.42309	0.423447	Y
triple_2704	38.3945	91.7659	77.8397	2.38647	1.58273e-05	N
triple_1006	120.239	152.559	68.2029	2.23502	1.20009e-07	N
triple_3574	20	50.4576	13.5424	3.70593	9.36074e-07	N
triple_2580	369.301	450.875	456.823	1.23693	0.00362997	Y
triple_3405	230.119	278.393	176.488	1.57708	1.1416e-05	N
triple_1168	441.276	293.551	286.173	1.5418	1.7009e-10	N
triple_1094	13	16	22	1.68702	0.290749	Y
triple_1978	0	0	0	1	#DIV/0!	N/A
triple_4629	28.0714	35.5714	30.3571	1.26623	0.623995	Y
triple_3255	14	1	7	12.8182	0.00311126	N/A
triple_565	53.9787	67.0017	39.0196	1.7153	0.0253202	Y
triple_699	1	5	1	4.63636	0.101701	N/A
triple_4520	0.0909091	1.18182	7.72727	41	0.00339331	N/A
triple_3305	3	5	2	2.42857	0.496585	N/A
triple_27	33.3953	51.6047	0	517.047	3.16686e-11	N
triple_4664	186.145	233.391	125.464	1.85954	1.00552e-07	N
triple_514	211.63	262.939	236.431	1.24233	0.0621628	Y
triple_3171	18.3913	19.4167	29.192	1.5841	0.203614	Y
triple_540	930.938	629.119	795.943	1.47967	2.28736e-13	Y
triple_2788	0	0	0	1	#DIV/0!	N/A
triple_3028	69.3088	122.569	81.1223	1.76734	0.000184636	N
triple_4116	994.918	1412.82	1162.26	1.42	7.16361e-17	Y
triple_1545	0	0	0	1	#DIV/0!	N/A
triple_1279	15.6531	34.6939	15.6531	2.20871	0.00411456	N
triple_2568	288.71	434.301	269.989	1.60836	2.42201e-11	N
triple_1580	68.5081	89.085	94.407	1.37749	0.107835	Y
triple_619	49.0901	38.4368	43.4731	1.27645	0.52183	Y
triple_2166	18.5	18.5	24	1.2957	0.609022	Y
triple_1839	1	1	3	2.81818	0.449329	N/A
triple_1126	164.302	161.932	128.766	1.27576	0.0740753	Y
triple_4130	32.7406	39.3013	41.9581	1.28067	0.553006	Y
triple_1009	75.2275	83.7269	68.0455	1.23012	0.442916	Y
triple_3325	4	2.5	2.5	1.57692	0.778801	N/A
triple_3033	1029.6	693.879	885.518	1.48377	6.83082e-15	Y
triple_4166	26.6923	32	43.3077	1.62016	0.120252	Y
triple_2887	52.3967	32.5625	35.0408	1.60725	0.0539407	Y
triple_603	4449.27	4536.51	4632.22	1.04112	0.158085	Y
triple_3818	0	0	0	1	#DIV/0!	N/A
triple_3381	1454.25	1059.73	2233.02	2.10706	1.46085e-98	N
triple_2561	0	0	0	1	#DIV/0!	N/A
triple_2657	34.3887	17.4899	16.1215	2.12611	0.0103875	N/A
triple_1525	132.145	184.131	124.724	1.47593	0.00080232	Y
triple_4243	183.415	93.0923	181.493	1.96921	2.66199e-08	N
triple_2294	400.847	531.347	578.805	1.44384	4.76091e-08	Y
triple_2109	1086.23	1178.28	1268.49	1.16778	0.000865274	Y
triple_2946	295.86	111	500.14	4.50261	3.74546e-55	N
triple_975	1	14	1	12.8182	2.58681e-05	N/A
triple_3348	8	20	2	9.57143	0.000224867	N
triple_1003	5.2	12.35	3.45	3.50704	0.0417493	N/A
triple_1949	3.22222	14.3846	16.3932	4.9645	0.0117636	N/A
triple_707	31.4207	40.6745	33.9048	1.29358	0.522461	Y
triple_4054	17	0	0	171	4.13994e-08	N/A
triple_803	825.69	85.7696	218.54	9.61679	3.68741e-180	N
triple_149	1	4	1	3.72727	0.22313	N/A
triple_3805	182.106	126.551	178.343	1.43865	0.00263886	Y
triple_279	1164.84	2931.23	2085.93	2.51629	3.19207e-165	N
triple_2661	7	9	1	8.27273	0.0469429	N/A
triple_2468	415.12	368.047	364.833	1.1378	0.126063	Y
triple_2639	131.404	155.339	175.257	1.33348	0.0436861	Y
triple_115	180.504	148.6	85.8963	2.10013	5.33072e-08	N
triple_2406	32.1084	80.8391	20.0525	4.01633	7.12507e-11	N
triple_1438	179.034	235.569	117.397	2.00574	2.78508e-09	N
triple_573	8.3913	21.9565	40.6522	4.79928	1.53152e-05	N
triple_1078	44.3336	20.8003	22.866	2.12598	0.00305969	N
triple_4625	853.292	937.096	1275.61	1.49487	5.68645e-22	Y
triple_1082	29.9231	28.2991	39.7778	1.40419	0.306916	Y
triple_3378	187.587	193.856	225.558	1.20231	0.129007	Y
triple_4041	1303.14	1064.42	1305.44	1.22642	1.5701e-07	Y
triple_3975	571.581	342.814	413.605	1.66712	3.487e-14	N
triple_3898	3	11	8	3.58065	0.107822	N/A
triple_3993	888.173	1056.16	928.664	1.18912	0.000326922	Y
triple_3147	11.8359	60.7712	33.3929	5.09984	4.04467e-08	N
triple_2372	39.3424	33.3201	25.3375	1.55056	0.220723	Y
triple_412	59.6667	122.847	66.4863	2.05712	5.10681e-07	N
triple_4095	431.468	418.357	409.176	1.05447	0.741491	Y
triple_2148	196.467	211.466	306.067	1.55757	3.60262e-07	N
triple_1862	14	42	15	2.98582	2.34188e-05	N
triple_4665	37.4337	37.3214	48.2448	1.2919	0.38281	Y
triple_2031	109.404	96.7566	111.839	1.15572	0.538741	Y
triple_4772	27.5882	54.6697	23.7421	2.29719	0.000321953	N
triple_1101	1399.96	1690.84	1558.2	1.20776	1.13956e-06	Y
triple_2810	67	30	41	2.22924	0.0003906	N
triple_821	293.742	285.201	298.057	1.04506	0.863794	Y
triple_2822	1	0	2	21	0.367879	N/A
triple_3131	48.2619	31.1667	34.5714	1.54676	0.115939	Y
triple_2850	29.476	47.258	7.26604	6.42923	5.92859e-07	N
triple_1869	143.013	88.431	169.556	1.91634	2.76298e-06	N
triple_4758	1424.18	1710.71	1081.11	1.58232	1.9592e-31	N
triple_4369	3	13	6	4.22581	0.0275733	N/A
triple_2855	108.896	92.5521	115.552	1.24824	0.265643	Y
triple_4185	116.353	128.658	101.988	1.26125	0.214286	Y
triple_2389	57.2	38.4032	24.3968	2.33908	0.00114413	N
triple_831	239.063	215.689	267.247	1.23893	0.0627025	Y
triple_951	59	129	61	2.18443	4.90736e-09	N
triple_3955	1085.5	747.155	333.341	3.25575	4.34544e-86	N
triple_2078	2777.78	2300.75	2805.47	1.21936	4.95781e-14	Y
triple_3945	89.7956	83.211	100.993	1.21345	0.41273	Y
triple_753	669.584	652.087	741.329	1.13683	0.0386996	Y
triple_3016	46.748	78.7905	65.4615	1.68397	0.0170844	Y
triple_1415	0	0	0	1	#DIV/0!	N/A
triple_524	315.666	258.887	338.447	1.30719	0.0040215	Y
triple_4102	100.954	114.809	89.2374	1.28623	0.199555	Y
triple_394	66	79	40	1.97257	0.00167056	N
triple_658	759.397	420.855	440.748	1.80422	9.82184e-30	N
triple_4273	5.4	7.24444	1.35556	5.0458	0.143097	N/A
triple_493	27.9878	27.5679	61.4443	2.22439	6.19886e-05	N
triple_3198	67.4888	74.705	58.8062	1.2699	0.388348	Y
triple_4156	55.5926	48.759	46.6484	1.19133	0.647733	Y
triple_681	158.454	218.59	259.956	1.64017	4.69778e-06	N
triple_4257	51.1064	179.257	282.636	5.52151	6.81989e-35	N
triple_2071	3	6	5	1.96774	0.606531	N/A
triple_2699	151.217	122.815	116.968	1.29255	0.076139	Y
triple_1517	621.448	532.821	195.731	3.1739	2.03028e-49	N
triple_1288	120.722	126.908	112.371	1.12925	0.641785	Y
triple_2227	151.601	199.621	318.778	2.10202	3.91705e-15	N
triple_3218	97.6115	119.977	151.411	1.5506	0.00263542	N
triple_2929	57	78	52	1.49904	0.0471946	Y
triple_1264	94.6223	71.9492	77.4285	1.31469	0.178935	Y
triple_244	1.5	10.5	9	6.625	0.0361012	N/A
triple_3562	13	26	19	1.99237	0.111955	Y
triple_1956	81.3633	95.0779	113.559	1.39522	0.0671834	Y
triple_1115	49.5846	31	85.4154	2.74969	9.89464e-07	N
triple_487	7	0	2	71	0.0131237	N/A
triple_1186	4	7	7	1.73171	0.606531	N/A
triple_3425	21.625	11.8125	1.5625	13.0677	0.0001793	N/A
triple_3891	1.16667	4	9.83333	7.84211	0.0201298	N/A
triple_1959	32.7714	20.7701	27.4585	1.57505	0.261985	Y
triple_1627	1498.72	1886.76	1293.52	1.4586	5.30022e-26	Y
triple_2084	78.1441	78.5274	47.3286	1.65781	0.0089733	N
triple_200	80.6626	108.828	119.51	1.48101	0.0200371	Y
triple_1270	158.346	159.654	162	1.02306	0.978812	Y
triple_1510	112.363	89.247	56.3903	1.99083	0.000101118	N
triple_3203	0	0	0	1	#DIV/0!	N/A
triple_2456	376.496	348.157	364.347	1.08137	0.573033	Y
triple_4239	47.7455	41.1458	39.1087	1.22028	0.620191	Y
triple_1043	1	6.5	0.5	11	0.0156662	N/A
triple_4363	37.21	4.21911	16.5709	8.63834	5.74291e-07	N
triple_304	32.6511	308.8	114.549	9.43177	3.33379e-58	N
triple_1966	18.1412	34.1173	40.7414	2.23896	0.0128526	Y
triple_2234	152	94	19	7.96335	1.37854e-22	N
triple_3123	109.354	14.131	36.5153	7.69124	6.51065e-21	N
triple_4067	22.0765	31.3855	30.5379	1.41977	0.388192	Y
triple_1147	239.501	108.951	163.549	2.19715	1.15018e-11	N
triple_4193	37.9487	96.1065	83.9448	2.52851	2.378e-06	N
triple_3735	2148.69	2214.41	2695.9	1.25466	3.34477e-17	Y
triple_1252	69.7571	69.7697	75.4732	1.08183	0.859299	Y
triple_1247	0	1	1	11	0.606531	N/A
triple_3961	250.905	261.919	215.175	1.21714	0.0853669	Y
triple_1449	113.883	421.877	281.24	3.7021	1.21998e-38	N
triple_3792	54.1705	50.4264	137.403	2.72141	9.61986e-14	N
triple_713	1.66667	0.333333	0	17.6667	0.311403	N/A
triple_12	210.394	196.044	192.562	1.09256	0.639261	Y
triple_4534	6.2	3.8	2	3	0.329559	N/A
triple_3318	3	4	5	1.64516	0.778801	N/A
triple_4779	267.012	235.39	235.598	1.13428	0.260268	Y
triple_4283	140.92	118.721	96.3589	1.46197	0.015247	Y
triple_1077	3	5	3	1.64516	0.695144	N/A
triple_4013	19.6417	105.383	19.9751	5.34318	1.16459e-22	N
triple_730	17.8718	8.46154	12.6667	2.09913	0.180983	Y
triple_2209	2	1	0	21	0.367879	N/A
triple_3750	11	40	34	3.61261	0.000255935	N
triple_3377	121	121	146	1.20644	0.199723	Y
triple_191	151.997	134.928	123.075	1.2348	0.212956	Y
triple_1505	66.0757	85.4333	107.491	1.62584	0.00691614	N
triple_4503	0	0	0	1	#DIV/0!	N/A
triple_1696	244.29	289.905	250.805	1.18665	0.0976683	Y
triple_2615	4	6	8	1.97561	0.513417	N/A
triple_328	409.967	346.92	423.113	1.21957	0.0147353	Y
triple_3456	691.779	251.607	448.614	2.74875	3.14029e-46	N
triple_3485	203.14	295.359	192.501	1.53405	9.27157e-07	N
triple_3770	382.053	379.472	530.474	1.39782	2.91196e-08	Y
triple_245	99.6029	148.352	57.0446	2.59784	1.2101e-09	N
triple_3914	13	21.1053	36.8947	2.82403	0.00195149	N
triple_3595	180.899	163.221	111.88	1.61635	0.000212581	N
triple_2713	147.119	111.313	128.567	1.32138	0.0832644	Y
triple_395	29.566	11.2941	25.1398	2.60363	0.0160831	Y
triple_1331	26.7429	9.18519	45.072	4.86495	6.61302e-06	N
triple_1369	17.4615	8.65934	11.8791	2.00489	0.208898	Y
triple_3787	19.8979	16.6842	9.41786	2.10109	0.152591	N/A
triple_2722	30.7561	10.5	9.7439	3.13454	0.000234795	N
triple_621	1	7.36842	11.6316	10.6651	0.0136496	N/A
triple_10	1	1.28571	4.71429	4.37662	0.160269	N/A
triple_990	25.2712	51	34.7288	2.0141	0.0102822	Y
triple_3837	56	76.5238	75.4762	1.36584	0.145579	Y
triple_3501	68.6072	87.8279	31.5649	2.77683	2.14837e-06	N
triple_1750	94.3209	11.5882	8.09091	11.5275	5.96486e-28	N
triple_4167	206.644	203.39	256.966	1.26329	0.0172842	Y
triple_3540	60.2328	19.9401	57.8271	3.0106	1.50517e-05	N
triple_387	32.9889	56.6111	43.4	1.7139	0.0423661	Y
triple_2741	131.3	38.7407	46.9595	3.38305	1.74282e-16	N
triple_1253	505.082	466.961	535.957	1.14772	0.0928976	Y
triple_3857	437.252	338.655	485.093	1.43228	1.73421e-06	Y
triple_4766	112	68.8173	66.1827	1.69124	0.000322863	N
triple_229	87.5505	78.3398	85.1097	1.11742	0.761733	Y
triple_4080	176.781	177.657	183.562	1.03833	0.926961	Y
triple_3608	40	54.0175	71.9825	1.79757	0.00961048	N
triple_3549	301.787	493.464	378.749	1.63493	4.73038e-11	N
triple_4210	79.0157	122.411	61.5735	1.98644	1.37437e-05	N
triple_2141	0	0	1	11	0.367879	N/A
triple_154	85.3324	56.5234	73.1443	1.50878	0.0540388	Y
triple_989	12.4815	16	13.5185	1.27966	0.791765	Y
triple_2062	34	2.04839	58.9516	27.4865	6.95247e-12	N
triple_4764	661.545	420.686	512.769	1.5724	8.59354e-13	N
triple_293	264.549	303.205	345.247	1.30492	0.00473554	Y
triple_1302	81.3379	64.6389	59.0232	1.37743	0.139241	Y
triple_3431	360.793	230.355	239.853	1.566	5.11022e-09	N
triple_4330	108.636	87.5415	101.822	1.24069	0.311392	Y
triple_2751	85	72.6183	80.3817	1.17027	0.610488	Y
triple_1038	12.3824	20.6176	12	1.7122	0.205906	Y
triple_285	39	45	61	1.56266	0.0688475	Y
triple_375	39.746	49.8117	27.4423	1.81218	0.0400223	Y
triple_462	140.089	176.016	226.895	1.61921	2.72415e-05	N
triple_950	206.695	154.1	182.204	1.34108	0.0217799	Y
triple_627	15	9	4	3.68293	0.0387742	N/A
triple_4141	130.006	151.814	124.18	1.22236	0.208465	Y
triple_4607	464.989	373.685	308.326	1.50794	9.25941e-08	N
triple_1859	149	146	172	1.17796	0.27259	Y
triple_3927	197.914	172.951	215.135	1.24376	0.0999553	Y
triple_1290	2	0	1	21	0.367879	N/A
triple_2312	169.947	121.9	131.153	1.39383	0.00996243	Y
triple_2703	37.481	65	55.519	1.73226	0.0244626	Y
triple_378	0	0	0	1	#DIV/0!	N/A
triple_3922	475.403	254.764	306.833	1.86571	1.94114e-17	N
triple_3103	77.8447	235.684	184.472	3.02501	1.08604e-17	N
triple_1657	0	0	0	1	#DIV/0!	N/A
triple_850	46.0305	34.8143	38.1552	1.32125	0.433404	Y
triple_2597	246.554	298.404	300.042	1.21685	0.0374331	Y
triple_941	415.07	429.015	521.915	1.25735	0.000605962	Y
triple_120	31.3775	114.912	248.71	7.90438	2.27181e-40	N
triple_3158	416.566	429.875	235.559	1.82456	6.47541e-15	N
triple_4636	82.6231	125.624	100.753	1.51982	0.0108361	Y
triple_3913	4.61538	5.88034	4.50427	1.29887	0.889703	N/A
triple_3524	176.201	88.6515	128.148	1.98645	4.23738e-07	N
triple_1367	0	0	0	1	#DIV/0!	N/A
triple_634	523.087	924.003	1127.91	2.15604	1.2322e-48	N
triple_4173	44	16.3333	20.6667	2.68357	0.000274202	N
triple_2820	331.158	308.262	178.58	1.85392	1.64634e-11	N
triple_3909	22.8846	2.11538	26	11.7812	4.93253e-05	N
triple_3032	430.413	459.758	376.829	1.22001	0.0151933	Y
triple_2485	364.708	349.996	365.296	1.0437	0.811608	Y
triple_2309	35.5935	59.8966	27.5099	2.17301	0.000977608	N
triple_4448	68.007	26.5678	119.425	4.482	6.69161e-14	N
triple_3676	17.5	16.5	3	5.67742	0.00490467	N
triple_3326	111.929	0	56.0714	1120.29	5.13441e-25	N
triple_207	238.395	240.626	213.979	1.12448	0.388267	Y
triple_2357	0	0	0	1	#DIV/0!	N/A
triple_2214	1300.95	537.704	1314.34	2.4441	2.12478e-82	N
triple_4583	142.817	229.481	200.702	1.60639	3.7164e-05	N
triple_1678	91.913	21.68	3.40696	26.2373	4.86515e-25	N
triple_4441	0	0	0	1	#DIV/0!	N/A
triple_2004	85.5089	95	82.4911	1.15146	0.615053	Y
triple_859	20.0556	14	16.9444	1.42947	0.5831	Y
triple_607	43.2268	66	64.7732	1.52561	0.0590925	Y
triple_2631	25.3286	30.9033	24.7681	1.24671	0.653029	Y
triple_1338	0	0	0	1	#DIV/0!	N/A
triple_4158	255.68	304.242	158.078	1.92405	8.80154e-11	N
triple_1607	417.76	331.396	649.844	1.96064	5.51472e-26	N
triple_4491	25.7692	18.0588	17.1719	1.49776	0.333007	Y
triple_3253	57.939	98.0605	84.0005	1.69128	0.00562549	N
triple_77	48.1509	26.1973	32.6518	1.83482	0.028174	Y
triple_4326	20	7	5	3.94118	0.00199173	N
triple_357	603.197	468.183	546.62	1.28832	0.000198754	Y
triple_4174	55.5146	47.0217	57.4637	1.2216	0.561016	Y
triple_3110	69.6154	146.993	90.3913	2.10991	1.56179e-07	N
triple_4711	41.0138	36.8539	33.1323	1.23716	0.656949	Y
triple_4377	1581.48	1391.95	864.566	1.82913	1.41771e-47	N
triple_1424	172.349	95.2086	128.442	1.80938	1.18614e-05	N
triple_654	0	0	0	1	#DIV/0!	N/A
triple_4739	8.66667	11.5417	0.791667	13.0561	0.011976	N/A
triple_4706	114.485	165.64	98.8754	1.67456	6.41459e-05	N
triple_1414	6	6	12	1.98361	0.22313	N/A
triple_2009	3	3	1	2.81818	0.564718	N/A
triple_1081	26.4357	29.037	28.5273	1.09803	0.934385	Y
triple_2693	3	2	5	2.42857	0.496585	N/A
triple_1714	766.85	805.251	1037.9	1.35341	1.82715e-11	Y
triple_2868	114.223	42.1449	60.632	2.7062	3.84804e-09	N
triple_4411	53	81	96	1.80979	0.00200313	N
triple_3493	0	0	1	11	0.367879	N/A
triple_1554	16	15	22	1.46358	0.444271	Y
triple_2609	13.52	1.08	9.4	11.5424	0.00660585	N/A
triple_3515	741.787	747.192	850.022	1.14589	0.00847311	Y
triple_2185	29.4348	55.5851	39.9801	1.88541	0.0156978	Y
triple_4340	1403.69	745.878	993.435	1.88181	1.74544e-46	N
triple_820	5.5	1.77778	8.72222	4.69822	0.103885	N/A
triple_974	91.1505	71.1049	151.745	2.1325	4.85274e-08	N
triple_4657	23	18	28	1.55249	0.337241	Y
triple_3310	271.825	233.777	288.398	1.23354	0.0516493	Y
triple_3748	116.092	90.8944	82.0137	1.41501	0.0390031	Y
triple_3190	479	213.336	420.664	2.2447	1.51339e-23	N
triple_1920	57.2605	79.8456	83.8939	1.46432	0.0610564	Y
triple_1160	167.936	171.568	245.497	1.46157	5.41232e-05	Y
triple_4336	31.898	18.102	30	1.75793	0.122847	Y
triple_3782	45.5111	37.7372	64.7517	1.71396	0.0198347	Y
triple_1853	18	9	4	4.41463	0.00766594	N
triple_1048	132	71.4832	76.5168	1.8454	5.65963e-06	N
triple_3090	35.7544	35.5823	60.6633	1.7029	0.00879904	N
triple_270	344.319	282.052	346.629	1.22887	0.015953	Y
triple_3799	28.2566	46.4159	36.3274	1.64039	0.106749	Y
triple_3140	79.3402	121.55	73.1098	1.66166	0.000498522	N
triple_4510	3	1	2	2.81818	0.606531	N/A
triple_2269	99.2414	96.0285	128.73	1.34019	0.0493811	Y
triple_138	34.9299	38.1298	34.9403	1.09135	0.909824	Y
triple_3612	561.759	322.883	310.358	1.80977	1.31211e-22	N
triple_3900	51.3636	19.6364	22	2.60755	4.2011e-05	N
triple_3636	34.0642	115.712	105.224	3.38987	8.2699e-11	N
triple_729	480.179	565.534	448.286	1.26149	0.000623943	Y
triple_4541	0	2	4	41	0.135335	N/A
triple_3757	4.4	2.87273	11.7273	3.97859	0.0290864	N/A
triple_1777	158.285	175.145	168.57	1.10645	0.649523	Y
triple_615	1	0	0	11	0.367879	N/A
triple_198	113.424	155.532	147.044	1.37092	0.0279775	Y
triple_1577	0	0	0	1	#DIV/0!	N/A
triple_103	231.432	233.796	222.772	1.04946	0.863397	Y
triple_1273	7	0	6	71	0.0366005	N/A
triple_2989	3	1	1	2.81818	0.449329	N/A
triple_1222	91.3436	94.6917	86.9647	1.08875	0.847894	Y
triple_3668	9	14.5172	13.4828	1.60629	0.497894	Y
triple_263	822.972	1226.12	1254.91	1.52479	1.00455e-23	N
triple_4556	31.2368	10.2632	3.5	8.70468	8.79343e-07	N
triple_4744	11.8913	60.3883	8.72043	6.85775	3.24476e-14	N
triple_3885	260.147	90.7931	45.0597	5.76282	5.72451e-43	N
triple_622	1524.05	1712.87	1236.08	1.3857	1.61192e-17	Y
triple_4337	121.927	178.535	135.539	1.4639	0.00246059	Y
triple_4421	27.6773	16.7515	17.5712	1.64835	0.166669	Y
triple_2571	9	31	4	7.58537	7.76723e-07	N
triple_60	71.1685	100.737	73.0941	1.41489	0.0350358	Y
triple_4372	127.151	102.402	91.4468	1.39002	0.0438601	Y
triple_1709	35.9305	22.2332	14.8363	2.41229	0.00902696	N
triple_145	178.411	119.318	257.271	2.15521	5.68278e-12	N
triple_3848	119.364	93.7394	113.897	1.27307	0.188062	Y
triple_2191	196.962	150.449	154.589	1.30895	0.0190581	Y
triple_35	248.54	215.205	274.256	1.27427	0.0283429	Y
triple_2574	249.45	237.344	304.206	1.28159	0.00811731	Y
triple_2335	169.453	555.744	720.803	4.25177	7.08332e-73	N
triple_3053	211.989	1129.2	194.813	5.79386	3.95964e-243	N
triple_551	33.7029	44.4832	21.8139	2.03447	0.0211247	Y
triple_837	15.4483	78.5596	30.9921	5.05905	5.37533e-12	N
triple_2759	7	0	5	71	0.0387742	N/A
triple_9	172.585	117.995	223.42	1.89271	8.9921e-08	N
triple_3870	144.235	111.449	72.3161	1.99313	7.0849e-06	N
triple_4487	846.701	638.459	528.84	1.60094	1.36571e-17	N
triple_3292	128.839	257.734	156.427	1.99965	8.86131e-12	N
triple_3004	33.6607	16	30.3393	2.09694	0.0367571	Y
triple_2758	424.174	231.404	347.422	1.83269	5.82665e-13	N
triple_4695	106.878	108.705	44.4173	2.4441	1.93733e-07	N
triple_2350	657.736	317.45	465.814	2.0716	4.81935e-27	N
triple_3720	4.55556	3	18.4444	5.98208	0.000237985	N/A
triple_2555	184.724	190.491	225.785	1.22216	0.0848647	Y
triple_906	30.6111	45.9506	38.4383	1.49947	0.215506	Y
triple_322	119.617	149.369	380.014	3.1751	1.65098e-41	N
triple_2330	20.1433	45.6458	61.2109	3.02871	3.89069e-05	N
triple_1882	83.0848	84.1253	167.79	2.01828	6.4751e-10	N
triple_1409	31.2297	86.8527	64.9176	2.77541	2.5774e-06	N
triple_2583	200.505	55.79	152.705	3.58928	4.80244e-18	N
triple_1873	693.966	611.122	581.912	1.19253	0.00464655	Y
triple_1753	234.223	277.547	202.23	1.37224	0.00247013	Y
triple_4267	18.6667	8.58333	27.75	3.20729	0.00664417	N
triple_3670	4	1	0	41	0.0742736	N/A
triple_881	1	0	0	11	0.367879	N/A
triple_4005	24.1739	31.2778	47.5483	1.96294	0.0152631	Y
triple_4122	471.101	474.057	432.842	1.0952	0.31644	Y
triple_1193	58.0092	37	73.9908	1.99706	0.00222095	N
triple_1056	88.3588	94.829	82.8122	1.14493	0.665011	Y
triple_3554	48.9779	68.3945	61.6276	1.39563	0.196328	Y
triple_2827	7.5	7.5	13	1.72368	0.339474	N/A
triple_4475	452.724	417.083	377.193	1.20019	0.0322314	Y
triple_1312	24.8034	20.9261	20.2705	1.22253	0.761233	Y
triple_319	213.113	196.277	244.61	1.24613	0.0632149	Y
triple_1894	2	2	3	1.47619	0.866878	N/A
triple_4720	10	9	31	3.41758	9.51553e-05	N/A
triple_341	122.098	129.548	132.354	1.08394	0.802916	Y
triple_513	186.16	143.516	162.324	1.29693	0.061737	Y
triple_2550	0	1	1	11	0.606531	N/A
triple_260	176.027	179.789	191.184	1.08606	0.710595	Y
triple_421	10.9792	5.71686	18.304	3.1639	0.0325352	N/A
triple_2878	236.885	229.197	246.918	1.07728	0.717315	Y
triple_4087	573.726	835.862	725.412	1.45682	2.6928e-11	Y
triple_3746	55.3801	55.4677	24.1522	2.29124	0.00071453	N
triple_351	74.1475	46.2483	113.604	2.45325	4.19677e-07	N
triple_3438	182	182	166	1.09633	0.616918	N/A
triple_2415	58.3067	47.6775	56.0159	1.22247	0.560181	Y
triple_2368	6.49573	4.22222	10.2821	2.40202	0.262179	N/A
triple_737	21.6286	5	12.3714	4.2605	0.00479452	N
triple_3275	2	5	2	2.42857	0.367879	N/A
triple_1824	65.7061	63.4277	44.8663	1.46345	0.105092	Y
triple_4347	269.522	416.556	393.922	1.54533	2.74612e-08	N
triple_4488	121.688	147.081	159.23	1.30826	0.0763685	Y
triple_4203	41.8207	54.0244	61.1549	1.46121	0.160945	Y
triple_4650	15	11.4583	13.5417	1.30642	0.788494	Y
triple_3072	295.664	338.432	407.904	1.37949	9.72059e-05	Y
triple_1940	772.643	778.491	657.865	1.18333	0.00186759	Y
triple_3797	80.4707	59.2103	63.319	1.35846	0.152668	Y
triple_46	26.9739	11.6471	21.3791	2.30473	0.049405	Y
triple_4217	4.23621	6.14881	169.615	39.139	5.82598e-66	N
triple_593	0.39418	16.6429	34.963	70.9518	3.2042e-08	N
triple_69	454.352	321.223	304.425	1.49233	7.24827e-09	Y
triple_4403	1212.9	1213.82	1185.28	1.02408	0.803715	Y
triple_1432	46.1667	45.8986	64.9348	1.41384	0.102685	Y
triple_865	568.376	820.747	863.877	1.51981	1.84502e-15	N
triple_360	450.558	567.528	1003.91	2.22788	1.56954e-55	N
triple_2361	50.7891	60.4113	54.7995	1.18908	0.655618	Y
triple_2493	2.875	2.5	4.625	1.81731	0.679813	N/A
triple_1465	61.9922	17.9622	52.0456	3.43769	5.45826e-06	N
triple_2952	11.1837	46.2046	23.6117	4.10369	8.5029e-06	N
triple_2752	359.518	582.977	489.505	1.62138	3.47569e-12	N
triple_182	29.7059	2.17647	1.11765	24.4783	4.24378e-11	N
triple_3601	137.684	117.067	91.249	1.50832	0.00915581	N
triple_918	82.907	119.565	91.5278	1.44163	0.0235481	Y
triple_2793	395.03	142.354	206.616	2.77374	6.29872e-31	N
triple_2211	546.306	479.988	423.706	1.28928	0.000413097	Y
triple_4434	65.7768	116.508	96.7156	1.77008	0.00088525	N
triple_1902	33.1637	39.4892	31.3471	1.25891	0.590405	Y
triple_2898	166.025	128.525	189.45	1.47366	0.00286825	Y
triple_2957	60.1738	83.6084	61.2179	1.3888	0.0769272	Y
triple_313	119.983	71.8493	90.1681	1.66899	0.00187545	N
triple_4600	120.766	175.325	128.909	1.4514	0.00221023	Y
triple_2172	10.2903	25.7097	1	23.4633	3.2717e-06	N
triple_4566	0	2	0	21	0.135335	N/A
triple_1384	264.771	332.889	224.341	1.48364	1.69741e-05	Y
triple_4309	213.412	229.844	182.744	1.2576	0.0646467	Y
triple_445	0	0	1	11	0.367879	N/A
triple_1617	59.014	140.15	85.8364	2.37253	1.54359e-08	N
triple_578	402.867	322.026	289.108	1.39335	3.95447e-05	Y
triple_4262	17.0086	53.9371	22.0543	3.15847	2.41514e-06	N
triple_4399	123.984	127.016	114	1.11408	0.683029	Y
triple_3467	20.2334	34.4735	49.2931	2.42916	0.00226384	N
triple_1548	29.1803	67.5167	49.303	2.30929	0.000522997	N
triple_3717	4	2	23	11	9.22156e-07	N/A
triple_936	0	1	0	11	0.367879	N/A
triple_2274	119.195	205.019	189.787	1.71943	4.84127e-06	N
triple_3362	127.019	233.967	260.014	2.04623	3.78717e-11	N
triple_2434	98.2717	76.7799	165.948	2.15984	5.32234e-09	N
triple_1087	101.133	89.6718	77.1954	1.30969	0.200991	Y
triple_742	151.757	344.064	273.179	2.26637	9.44434e-17	N
triple_1354	42.4639	32.2738	52.2623	1.61743	0.0944386	Y
triple_30	0	0	0	1	#DIV/0!	N/A
triple_409	160.953	234.565	221.482	1.45706	0.00055375	Y
triple_3139	59.9095	73.9292	49.1613	1.50278	0.079759	Y
triple_660	32	32	50	1.56075	0.0583028	Y
triple_709	73.2131	43.9221	96.8649	2.20264	5.21948e-05	N
triple_995	6	10.0526	8.94737	1.66437	0.590581	N/A
triple_3294	367.184	207.512	379.305	1.82747	2.791e-13	N
triple_1997	0	0	0	1	#DIV/0!	N/A
triple_2349	16.1429	32	11.8571	2.68459	0.00359004	N
triple_2514	32.4074	47.5926	60	1.84881	0.0166983	Y
triple_2449	3.5	0	0.5	36	0.0680509	N/A
triple_4392	0	0	0	1	#DIV/0!	N/A
triple_4066	0	0	0	1	#DIV/0!	N/A
triple_4701	28.6129	33	3.3871	9.49214	7.59095e-06	N
triple_4489	21.4231	28.4828	30.0942	1.40287	0.450388	Y
triple_4295	68.7873	34.0659	55.1468	2.01626	0.0029967	N
triple_1220	60.4444	50.0836	58.4719	1.20646	0.584337	Y
triple_4508	0	0	0	1	#DIV/0!	N/A
triple_1475	14.3409	23	28.6591	1.9915	0.0940665	Y
triple_696	62.1071	49.8929	69	1.3822	0.211848	Y
triple_582	146.106	82.9481	141.945	1.7605	4.14805e-05	N
triple_4734	45	46.4434	58.5566	1.30059	0.330005	Y
triple_3007	0	0	0	1	#DIV/0!	N/A
triple_37	301.541	335.447	323.012	1.11241	0.398755	Y
triple_727	10.55	8	8.45	1.31481	0.813969	N/A
triple_1588	54.6231	100.674	57.7027	1.84153	8.82774e-05	N
triple_1672	197.991	174.743	136.266	1.45264	0.0032543	Y
triple_2865	521.516	621.787	544.698	1.19223	0.00746445	Y
triple_349	98.6988	46.5169	90.7843	2.11938	4.30394e-05	N
triple_943	250.572	308.085	228.344	1.34906	0.00157243	Y
triple_2094	865.094	849.348	713.558	1.21234	0.00018839	Y
triple_4350	31	17.5806	12.4194	2.48415	0.0108429	Y
triple_2025	9.625	5.375	3	3.1371	0.152956	N/A
triple_1551	115.918	209.563	213.519	1.84126	4.19816e-08	N
triple_3871	50.6494	33.5574	26.7933	1.88706	0.0168132	Y
triple_192	179.064	80.9985	65.9375	2.71306	8.29352e-16	N
triple_1575	0	1	0	11	0.367879	N/A
triple_4302	9	6	13	2.14754	0.266754	N/A
triple_3342	9.19259	14.2889	6.51852	2.17403	0.210481	N/A
triple_3809	8.26471	9.48588	18.2494	2.19367	0.0844146	Y
triple_250	7.70343	14.5931	7.70343	1.88291	0.205508	N/A
triple_2893	152.372	370.418	237.21	2.43007	1.9474e-21	N
triple_3765	188.851	226.016	164.133	1.37681	0.00655491	Y
triple_3709	0	0	0	1	#DIV/0!	N/A
triple_2458	69.1463	153.806	81.0473	2.22259	9.94934e-10	N
triple_4573	36.4009	14.4615	49.1375	3.38134	9.80619e-05	N
triple_802	692.789	553.686	800.525	1.44573	1.78914e-10	Y
triple_1280	29.903	24.0816	44.0154	1.82434	0.0401003	Y
triple_3124	193.397	206.161	204.442	1.06596	0.787971	Y
triple_851	6	3	3	1.96774	0.472367	N/A
triple_1215	0	0	3	31	0.0497871	N/A
triple_2484	753.933	1112.01	875.055	1.47488	1.70503e-16	Y
triple_3398	4.83333	2	0.166667	18.5	0.0935698	N/A
triple_282	0	0	1	11	0.367879	N/A
triple_1816	13	16	17	1.30534	0.753815	Y
triple_3563	188.517	99.7275	197.755	1.98197	1.39919e-08	N
triple_3645	341.89	388.566	390.543	1.14226	0.131428	Y
triple_1518	3	15	4	4.87097	0.0023686	N/A
triple_1536	10.6	7.11429	20.2857	2.82574	0.0252995	N/A
triple_3924	3	2	1	2.81818	0.606531	N/A
triple_1389	704.89	308.994	770.115	2.49184	3.33582e-46	N
triple_4069	96.1624	110.84	160.998	1.67353	8.0888e-05	N
triple_2956	0	0	0	1	#DIV/0!	N/A
triple_2505	202.478	175.616	313.907	1.78702	7.51856e-11	N
triple_1838	56.9459	26.3786	59.6755	2.2575	0.000769663	N
triple_937	235.185	172.973	223.842	1.35945	0.00545658	Y
triple_3968	34.7742	63	101.226	2.90547	5.22015e-08	N
triple_1595	41.866	45.9253	34.2087	1.34151	0.41876	Y
triple_4437	200.487	164.499	172.013	1.21864	0.133541	Y
triple_3579	35.4426	33.156	34.4014	1.06876	0.962547	Y
triple_3759	0	0	0	1	#DIV/0!	N/A
triple_4014	130.589	99.4284	80.9821	1.61182	0.00232374	N
triple_3084	0	0	0	1	#DIV/0!	N/A
triple_140	13.6667	7	6.33333	2.1399	0.16087	N/A
triple_682	277.097	304.346	357.557	1.29026	0.0047469	Y
triple_3383	4.14286	2.85714	6	2.0628	0.562065	N/A
triple_3260	146.226	199.646	142.129	1.4044	0.00178096	Y
triple_1413	0	0	1	11	0.367879	N/A
triple_468	132.806	137.591	133.603	1.036	0.952379	Y
triple_4634	285.664	200.185	331.151	1.6539	8.89692e-08	N
triple_676	10	11.3158	25.6842	2.55289	0.00797317	N
triple_1021	65	92.303	70.697	1.4194	0.0652403	Y
triple_1647	314.267	356.674	274.059	1.30134	0.00443555	Y
triple_3655	2.66667	8	6.33333	2.92771	0.268817	N/A
triple_3192	34.9211	40	41.0789	1.17583	0.756046	Y
triple_3061	130.863	122.224	154.913	1.26723	0.121258	Y
triple_4642	115.436	152.855	114.709	1.33226	0.0240317	Y
triple_1900	10	6	17	2.80328	0.0597144	Y
triple_3280	96.3117	85.0216	65.6667	1.46596	0.0540747	Y
triple_3018	22.0233	15.3243	31.6524	2.05859	0.05345	Y
triple_1774	390.889	275.192	365.919	1.42027	2.09032e-05	Y
triple_427	1	1	4	3.72727	0.22313	N/A
triple_3607	3	4	3	1.32258	0.904837	N/A
triple_828	57.8286	45.6286	75.5429	1.65417	0.0225527	N/A
triple_909	28.9339	161.613	158.453	5.5698	4.01102e-22	N
triple_769	0	0	0	1	#DIV/0!	N/A
triple_3693	495.012	120.647	93.3409	5.29867	2.7145e-93	N
triple_1684	0.333333	0.833333	0.833333	2.15385	0.882497	N/A
triple_557	20.0286	17.4309	20.5405	1.17738	0.866067	Y
triple_2977	1	0	0	11	0.367879	N/A
triple_3532	21.6154	7	32.3846	4.5753	0.000341107	N
triple_3177	397.513	894.743	906.743	2.28072	9.21724e-51	N
triple_4371	468.299	428.945	307.756	1.52148	2.68981e-08	N
triple_1812	60.9298	50.345	46.7251	1.30336	0.35539	Y
triple_3392	59	26.7297	48.2703	2.20278	0.00236586	N
triple_2812	115.877	160.141	209.982	1.81141	1.14244e-06	N
triple_320	1958.47	1587.64	1768.89	1.23356	3.72556e-09	Y
triple_507	197.71	331.397	294.893	1.67583	2.81942e-08	N
triple_2263	76.9202	90.4773	93.6025	1.2166	0.404969	Y
triple_2536	63.9791	302.739	188.282	4.72602	3.34959e-34	N
triple_1585	31.1458	31.0027	44.8515	1.44526	0.169638	Y
triple_4040	26.3247	31.4156	19.2597	1.62789	0.234121	Y
triple_1933	72.5699	55.3594	76.0707	1.37345	0.164081	Y
triple_2226	5	12	2	5.7619	0.0156405	N/A
triple_1528	301.523	462.331	293.146	1.57694	6.20444e-12	N
triple_1430	17.5429	23.0571	16.4	1.40346	0.513277	N/A
triple_3044	95.8553	82.9266	150.218	1.81048	8.92122e-06	N
triple_3483	0	0	0	1	#DIV/0!	N/A
triple_148	36.4479	19.3804	17.1718	2.11605	0.0103208	Y
triple_1265	15.8172	14.7111	17.4717	1.18639	0.886352	Y
triple_3227	32	48	28	1.71174	0.0445514	Y
triple_1297	0	0	0	1	#DIV/0!	N/A
triple_3399	92.1273	166.712	79.1604	2.10461	2.47457e-09	N
triple_2019	149.215	165.585	191.2	1.28119	0.0702984	Y
triple_2964	142.498	60.2027	93.2989	2.36471	2.83332e-08	N
triple_4325	49.7675	67.0284	29.2041	2.29075	0.000631087	N
triple_693	132.782	177.384	132.833	1.33565	0.011271	Y
triple_4717	6.35714	11.125	4.51786	2.43078	0.204809	N/A
triple_3210	58	59	41	1.43796	0.143268	Y
triple_1072	17	29.1765	50.8235	2.97798	0.000114291	N
triple_470	156.984	179.531	190.485	1.21327	0.189957	Y
triple_1923	0	1	0	11	0.367879	N/A
triple_1732	22.459	27.1667	49.3744	2.19311	0.00190833	N
triple_1453	1730.53	1608.01	1850.47	1.15077	0.000204104	Y
triple_1439	0	7	3	71	0.0247235	N/A
triple_2683	1.66667	0.333333	0	17.6667	0.311403	N/A
triple_1725	287.673	264.672	485.655	1.83461	2.97644e-19	N
triple_598	32.8312	45	45.1688	1.37465	0.294982	Y
triple_1398	15.1443	37.5181	23.3376	2.46769	0.00635857	N
triple_3863	287.62	157.413	194.967	1.82664	7.18685e-10	N
triple_101	2	2	0	21	0.367879	N/A
triple_2160	129.094	286.302	126.603	2.26042	7.55282e-21	N
triple_2044	14.4667	14.4839	17.0495	1.17731	0.865837	Y
triple_1102	2.30769	1.48951	11.2028	7.11087	0.00301343	N/A
triple_3594	8.34783	8.94783	7.70435	1.15933	0.954654	N/A
triple_1727	95.019	73.0219	83.9591	1.30083	0.2369	Y
triple_2358	14.7461	59.0733	38.1806	3.98579	1.90263e-06	N
triple_382	132.058	71.626	62.3165	2.11735	9.49356e-08	N
triple_2785	0	0	0	1	#DIV/0!	N/A
triple_2113	0	0	0	1	#DIV/0!	N/A
triple_176	528.757	601.953	564.29	1.1384	0.0933621	Y
triple_1382	194.982	254.715	250.303	1.3062	0.00866452	Y
triple_2943	699.289	1006.54	967.167	1.43932	2.37345e-14	Y
triple_3451	17.0593	14.253	14.6877	1.19552	0.86175	Y
triple_1483	8.27273	22	23.7273	2.84582	0.0186123	Y
triple_4702	26.6667	13.4762	12.8571	2.06578	0.0319334	Y
triple_4649	0	4	1	41	0.0742736	N/A
triple_1458	40.3869	88.3258	48.2873	2.18406	1.37195e-05	N
triple_49	169.192	190.667	196.141	1.15919	0.334604	Y
triple_1000	284.029	285.319	339.653	1.19577	0.0359122	Y
triple_2646	58.2897	55.7885	36.9218	1.57717	0.0664539	Y
triple_2342	2	1	0	21	0.367879	N/A
triple_549	5.11111	10	3.88889	2.53203	0.191844	N/A
triple_4422	2.07059	82.9294	19	38.252	1.64748e-23	N
triple_4084	1008.1	1409.19	1234.71	1.39782	3.72603e-15	Y
triple_2235	298.208	304.595	256.197	1.18883	0.0894189	Y
triple_1566	114.481	113.436	123.083	1.08497	0.786981	Y
triple_1044	30.3846	13.2857	36.3297	2.72153	0.00466753	N
triple_659	50.0952	24.5366	19.3682	2.57832	0.000177085	N
triple_4389	273.461	515.471	697.068	2.54849	2.51625e-40	N
triple_3804	5.3	12.4815	14.2185	2.65158	0.122972	Y
triple_830	19.9	40.1143	33.9857	2.01071	0.0324311	Y
triple_3986	8	53.6735	58.3265	7.21315	4.00662e-09	N
triple_1911	51.858	85.9028	42.2392	2.03128	0.000154945	N
triple_2895	188.653	185.786	188.561	1.01543	0.985954	Y
triple_3736	137.187	222.211	882.603	6.42964	2.18518e-175	N
triple_1624	24.7882	31.4476	21.7641	1.44289	0.389073	Y
triple_3375	0	0	0	1	#DIV/0!	N/A
triple_2669	74.6052	41.8304	91.5644	2.18611	9.90951e-05	N
triple_4195	5	5	19	3.7451	0.00116083	N/A
triple_3197	42.6774	21.0005	39.322	2.02731	0.0189651	Y
triple_2599	21.3654	10	32.6346	3.24105	0.00246922	N
triple_4192	0	0	0	1	#DIV/0!	N/A
triple_2984	109.397	107.482	191.121	1.77745	5.25042e-08	N
triple_2748	76.4209	22.8575	27.7216	3.33316	9.97612e-10	N
triple_3017	1	9	1	8.27273	0.00297301	N/A
triple_1614	205.072	200.172	201.756	1.02447	0.969561	Y
triple_2672	107.008	16.7013	68.2909	6.37497	1.17813e-14	N/A
triple_1176	0.7	4.1	0.2	14	0.0670712	N/A
triple_1938	88.094	542.504	666.402	7.55723	7.34811e-94	N
triple_393	12	20	29	2.40496	0.0285135	Y
triple_4757	283.574	288.952	345.474	1.21821	0.0214346	Y
triple_984	55.9087	62.1289	35.9624	1.72559	0.0262432	Y
triple_2724	25	67	20	3.33831	1.77263e-08	N
triple_1677	18.5588	19.5714	14.8697	1.31408	0.707082	Y
triple_562	163.29	249.673	292.037	1.78798	1.10473e-08	N
triple_1204	307.114	378.828	425.058	1.38391	7.21443e-05	Y
triple_2077	115.52	33.0285	86.4514	3.49005	1.9684e-10	N
triple_2829	144.48	133.985	131.536	1.09833	0.707543	Y
triple_1503	282.436	364.018	481.546	1.70472	2.67843e-12	N
triple_2928	30.0597	12.0286	14.9118	2.48666	0.00717144	N
triple_1116	384.52	518.5	436.979	1.34834	3.70019e-05	Y
triple_3620	3.36364	3.36364	2.27273	1.45977	0.876138	N/A
triple_3316	0.242424	14.6667	25.0909	73.5664	8.48564e-06	N
triple_1807	14.25	7	41.75	5.89437	1.12201e-07	N
triple_4364	491.699	310.947	560.354	1.80183	1.36119e-16	N
triple_1185	140	126.404	186.596	1.4758	0.00136134	Y
triple_1114	12	7	33	4.66197	1.7026e-05	N
triple_2837	189.085	198.999	180.916	1.0999	0.648972	Y
triple_2179	20	2	4	9.57143	1.32599e-05	N/A
triple_2986	1	2	5	4.63636	0.196912	N/A
triple_1305	135.699	157.556	197.745	1.4569	0.00235387	Y
triple_3202	273.88	217.897	318.223	1.46022	8.59729e-05	Y
triple_1289	97.8444	7.37295	18.7826	13.1065	3.10544e-26	N
triple_3219	201.021	244.749	145.231	1.68477	3.27274e-06	N
triple_2970	24	8	19	2.97531	0.0194253	Y
triple_2600	392.3	377.301	415.398	1.10095	0.393592	Y
triple_1792	197.617	173.603	195.78	1.13824	0.388603	Y
triple_1967	16.4444	12	19.5556	1.62443	0.406068	Y
triple_2714	1	2	7	6.45455	0.0450492	N/A
triple_3534	29.2326	18.7674	18	1.62058	0.166963	Y
triple_3808	18.5882	24.1795	17.2323	1.40082	0.507612	Y
triple_1136	6	23	30	4.93443	0.000432572	N
triple_3039	28.1594	37.6928	27.1478	1.387	0.335554	Y
triple_2232	1224.56	1332.4	1051.04	1.26768	5.28818e-08	Y
triple_4202	11080	10488.9	11850.1	1.12977	6.8635e-19	Y
triple_1822	80.5424	50.4576	50	1.60963	0.00623405	N
triple_55	71.023	77.5474	124.43	1.7509	8.89518e-05	N
triple_2803	8.18519	19	20.8148	2.52436	0.0542485	Y
triple_4138	23.36	32.64	27	1.39557	0.453742	Y
triple_2070	51.7635	28.8936	28.3429	1.82343	0.00732265	N
triple_2719	70.566	97.5593	85.8747	1.38198	0.114818	Y
triple_4182	65.3736	108.626	80	1.66062	0.00328969	N
triple_4049	542.93	515.757	746.313	1.44694	3.4675e-12	Y
triple_3890	178.426	223.658	213.916	1.25337	0.063285	Y
triple_1958	92.5636	49.3751	42.0612	2.19784	5.31671e-06	N
triple_1764	69.0147	66.9853	73	1.08966	0.874243	Y
triple_4361	137.761	256.286	652.953	4.73704	2.53926e-91	N
triple_3132	438.125	428.22	302.656	1.44745	4.40714e-07	Y
triple_875	12.2	1	3.8	11.1818	0.00249044	N/A
triple_3411	4	11	12	2.95122	0.121103	N/A
triple_4601	82.961	65.9898	155.049	2.34755	2.6106e-10	N
triple_2147	0	0	0	1	#DIV/0!	N/A
triple_4342	26	38.6724	18.3276	2.10404	0.0220274	Y
triple_3404	324.839	324.558	412.603	1.27119	0.000691847	Y
triple_3320	0	1	9	91	0.000675539	N/A
triple_2373	15	15	7	2.12676	0.177332	Y
triple_3658	486.222	525.694	408.085	1.28813	0.000516348	Y
triple_3172	1	6	2	5.54545	0.096972	N/A
triple_1863	9.33333	8.66667	25	2.86312	0.00257671	N/A
triple_1594	4	3	5	1.64516	0.778801	N/A
triple_1979	310.788	151.933	357.279	2.35067	3.7905e-19	N
triple_3992	9	10	25	2.75824	0.00418072	N
triple_327	280.762	327.244	228.994	1.42887	0.000173698	Y
triple_4594	254.492	303.645	266.863	1.19307	0.0928324	Y
triple_1278	52.1956	102.313	101.492	1.95834	6.421e-05	N
triple_1167	0	97.5263	95.4737	976.263	1.09189e-21	N
triple_655	23.311	13.4614	15.2277	1.72629	0.203703	Y
triple_334	207.503	171.289	284.208	1.65885	2.93309e-07	N
triple_4024	17	12	14	1.41322	0.642839	Y
triple_1665	124.729	207.882	109.388	1.89959	5.2657e-09	N
triple_3186	7	30	15	4.23944	0.000383802	N
triple_4679	58.6901	112.31	59	1.91206	4.00262e-06	N
triple_1654	0	0	0	1	#DIV/0!	N/A
triple_171	512.986	446.31	400.704	1.28014	0.000881319	Y
triple_618	73.5192	63.4986	57.9821	1.2675	0.385014	Y
triple_2856	52	90.8835	11.1165	8.11157	3.46311e-14	N
triple_206	13.6593	28.4835	33.8571	2.46793	0.0133048	N/A
triple_3030	656.526	558.168	681.306	1.22057	0.00121642	Y
triple_749	5	4.38462	7.61538	1.72041	0.594926	N/A
triple_1751	76.2658	86.5342	51.2	1.68878	0.00974115	N
triple_2932	51.6667	25.3333	21	2.4534	0.000217791	N
triple_2014	54	15.2759	41.7241	3.5185	2.53043e-05	N
triple_2947	124	114	79	1.5689	0.00507255	N
triple_3256	3	3	6	1.96774	0.472367	N/A
triple_2622	79	50	51	1.57884	0.0109254	Y
triple_2383	6.71223	50.4515	21.8363	7.42069	7.27706e-09	N
triple_354	232.273	213.617	246.109	1.15203	0.315808	Y
triple_541	42.6952	68.9365	18.3684	3.73809	3.88984e-07	N
triple_2003	69.363	45.2635	166.374	3.66977	8.79042e-20	N
triple_97	0.242857	7.45714	2.3	22.0417	0.0158641	N/A
triple_2691	746.224	465.48	523.296	1.603	3.14201e-17	N
triple_1699	69.5785	51.231	75.1905	1.46676	0.0903989	Y
triple_1390	483.019	527.188	393.793	1.33866	5.18563e-05	Y
triple_479	18.6825	27.3836	25.9339	1.46325	0.404336	Y
triple_3389	113.676	96.2838	183.04	1.90011	1.03689e-07	N
triple_4690	108.967	130.348	124.684	1.19603	0.363741	Y
triple_3148	1	2	3	2.81818	0.606531	N/A
triple_2405	189.928	174.483	120.588	1.57454	0.000275425	N
triple_3335	364.08	436.577	277.343	1.57394	2.08116e-08	N
triple_4663	0	0	0	1	#DIV/0!	N/A
triple_3071	178.245	362.16	196.595	2.03123	7.21597e-19	N
triple_2474	111.472	68.5281	84	1.62575	0.00462866	N
triple_2295	4.52453	177.453	133.023	38.3937	4.386e-34	N
triple_137	328.76	198.009	202.231	1.65999	1.36009e-10	N
triple_3819	579.478	533.179	532.343	1.08852	0.265267	Y
triple_1854	284.231	78.1514	257.617	3.63357	3.95585e-27	N
triple_4626	96.4961	78.5398	95.9642	1.22834	0.314878	Y
triple_4244	122.824	323.959	198.217	2.63625	1.39232e-21	N
triple_2920	248.248	159.041	233.711	1.56055	2.20686e-05	N
triple_2799	7.66667	21	3.33333	6.14563	0.000353398	N
triple_1008	57	38.1875	58.8125	1.53869	0.0787983	Y
triple_2821	838.489	1064.42	1057.09	1.26942	5.56839e-08	Y
triple_1140	197.325	200.355	200.32	1.01535	0.984936	Y
triple_1079	25.6889	52.9255	60.3855	2.34541	0.000747281	N
triple_411	39.1601	38.0103	45.8296	1.20518	0.647433	Y
triple_4057	0	0	0	1	#DIV/0!	N/A
triple_3974	61.1534	47.4486	39.398	1.5508	0.0860791	Y
triple_602	55.3544	36.2776	44.3681	1.52441	0.132344	Y
triple_2421	59.1295	139.939	121.932	2.36435	4.95564e-08	N
triple_572	340.664	330.205	247.132	1.37832	0.000187233	Y
triple_2108	26.4286	10.2857	18.2857	2.55433	0.0286209	Y
triple_127	131.319	90.5609	98.1198	1.44957	0.0121897	Y
triple_3416	122.552	151.047	102.401	1.47458	0.00851029	Y
triple_3952	72.6186	45.3814	28	2.58785	3.06411e-05	N
triple_2664	122.507	103.408	159.085	1.5379	0.00195519	N
triple_3888	5	3	13	4.22581	0.0183156	N/A
triple_1746	53.0677	3.08511	35.8472	16.6926	7.41318e-10	N
triple_2152	5	5	6	1.19608	0.939413	N/A
triple_641	30.5114	3.46591	12.0227	8.58445	3.87093e-06	N
triple_2582	975.209	674.569	830.222	1.44561	1.33065e-12	Y
triple_1847	79.4723	114.754	76.7741	1.49405	0.00693372	Y
triple_3677	2	0	6	61	0.0301974	N/A
triple_4341	924.049	873.35	592.601	1.55922	4.20507e-18	N
triple_4440	74.069	62.2117	67.7193	1.19029	0.595852	Y
triple_2588	185.221	223.912	197.867	1.20878	0.146075	Y
triple_4314	76.1824	102.647	184.17	2.41563	4.26092e-12	N
triple_4635	139.428	143.223	74.349	1.92511	3.38668e-06	N
triple_2930	3	1	2	2.81818	0.606531	N/A
triple_2502	2	4.81818	9.18182	4.41991	0.0858579	N/A
triple_3908	546.924	527.455	595.621	1.12921	0.109189	Y
triple_237	176.85	102.273	156.877	1.72848	3.51872e-05	N
triple_1175	4	3	1	3.72727	0.416862	N/A
triple_261	66	87.5057	85.4943	1.32535	0.170152	Y
triple_4584	147.598	66.9866	102.416	2.2016	1.95213e-07	N
triple_48	83.3921	77.7021	36.9057	2.25619	5.87817e-05	N
triple_83	152.31	157.796	157.894	1.03663	0.93663	Y
triple_2394	10	16	6	2.63934	0.0930145	Y
triple_3430	8	3	5	2.6129	0.304983	N/A
triple_3678	4	0	0	41	0.0183156	N/A
triple_494	65.528	58.472	41	1.59679	0.0550765	Y
triple_1366	92	76	50	1.83832	0.00206322	N
triple_2032	195.901	283.078	213.021	1.44477	9.61987e-05	Y
triple_3912	114.727	87.5995	122.673	1.39993	0.0440738	Y
triple_2221	49.5723	49.2502	39.1775	1.26465	0.467915	Y
triple_2186	106	136.522	141.478	1.33438	0.055916	Y
triple_1871	6	5	5	1.19608	0.939413	N/A
triple_4123	676.364	623.544	459.092	1.47316	3.0853e-10	Y
triple_2219	123.357	195.043	136.6	1.58065	6.81925e-05	N
triple_1953	120.977	84.7839	61.2389	1.97391	3.81431e-05	N
triple_3600	59	43.5161	23.4839	2.50595	0.00052645	N
triple_4705	239.177	327.225	227.599	1.43753	1.34504e-05	Y
triple_3157	14.2273	22.7995	27.9733	1.95943	0.108107	Y
triple_36	57	112.585	79.4145	1.97348	8.08728e-05	N
triple_4712	107.727	86.1395	98.134	1.25032	0.300633	Y
triple_1782	15	9	14	1.65934	0.44229	Y
triple_1166	71.8481	13.3741	48.7778	5.33973	3.67711e-09	N
triple_3494	91.2946	37.5861	39.1193	2.42516	5.62126e-08	N
triple_2167	75.7624	50.1398	42.0978	1.79778	0.00400854	N
triple_4159	0	0	0	1	#DIV/0!	N/A
triple_109	16.7394	17.7829	31.4776	1.87522	0.0462084	Y
triple_2608	250.033	163.873	197.094	1.52545	9.40773e-05	N
triple_4643	0	0	0	1	#DIV/0!	N/A
triple_2455	131.309	146.164	128.526	1.13712	0.51458	Y
triple_1241	5	11.5172	19.4828	3.83976	0.0124708	Y
triple_689	16.3714	19.0429	19.5857	1.19514	0.850883	Y
triple_1758	10	10	9	1.10989	0.966105	N/A
triple_1148	7	4	8	1.97561	0.504488	N/A
triple_1246	0	1	0	11	0.367879	N/A
triple_2473	554.964	711.499	738.536	1.33072	4.14376e-07	Y
triple_4490	69.3333	41.6061	31.0606	2.22824	0.000259599	N
triple_3353	315.9	329.939	289.16	1.14098	0.252329	Y
triple_1425	12.4483	3.13793	11.4138	3.8754	0.0553886	N/A
triple_4506	18.4615	10.5385	10	1.83778	0.177916	Y
triple_973	45.3007	21.4709	23.2284	2.10473	0.00279883	N
triple_2382	1819.8	1560.08	1892.11	1.21281	2.92034e-08	Y
triple_3106	200.526	276.098	109.376	2.52291	3.1978e-16	N
triple_4012	569.994	240.746	301.26	2.36705	1.03169e-36	N
triple_1776	96.8524	155.538	158.609	1.63698	0.000144665	N
triple_2747	343.354	276.715	271.931	1.26255	0.00469411	Y
triple_2860	7	0	12	121	0.00322494	N/A
triple_19	0	0	0	1	#DIV/0!	N/A
triple_2462	0.0909091	1.38182	9.52727	50.4286	0.000793479	N/A
triple_4284	282.718	357.177	365.105	1.29131	0.00209875	Y
triple_1205	68.9903	84.4565	44.5532	1.89363	0.0021702	N
triple_2275	0	0	1	11	0.367879	N/A
triple_2918	9.77671	15.4807	18.7426	1.90778	0.245584	N/A
triple_1330	7	7	6	1.16393	0.951229	N/A
triple_1515	2	5	2	2.42857	0.367879	N/A
triple_3962	261.229	330.498	275.273	1.26506	0.00966118	Y
triple_3589	3	40	16	12.9355	1.65769e-08	N
triple_1823	34	28.3671	49.6329	1.74703	0.0387132	Y
triple_1199	17.8095	38.0583	42.1322	2.35809	0.00554469	N
triple_18	103.48	99.781	114.739	1.14976	0.564059	Y
triple_2598	18.5556	7.875	0.569444	27.8672	0.000112609	N/A
triple_2721	88.7528	94.008	89.2392	1.05915	0.911187	Y
triple_2554	0	0	0	1	#DIV/0!	N/A
triple_3824	5.71569	8.40196	4.88235	1.70641	0.58616	N/A
triple_714	1012.82	1190.96	1037.22	1.17586	0.000178091	Y
triple_11	58	41.1389	30.8611	1.87655	0.0131347	Y
triple_1337	7.03922	11.3957	3.56506	3.13657	0.122545	N/A
triple_2296	3	5	0	51	0.0930145	N/A
triple_314	13.8714	14.4714	23.6571	1.70041	0.176303	Y
triple_2702	55.3819	44.3125	44.3056	1.24944	0.426793	Y
triple_228	76.8344	177.04	110.126	2.30248	4.75976e-10	N
triple_1109	20.6874	33.9604	25.3521	1.63851	0.182644	Y
triple_4038	14	16	4	3.92683	0.0260677	Y
triple_3484	285.407	249.645	293.948	1.17739	0.135449	Y
triple_2560	3.17647	3	13.8235	4.49146	0.00314012	N/A
triple_4454	248.74	123.356	217.904	2.01562	3.74854e-10	N
triple_4144	8.33333	3	3.66667	2.72043	0.184725	N/A
triple_2523	66.2406	58.9388	93.8206	1.59083	0.00969327	N
triple_376	37.236	101.797	88.9669	2.7292	2.11237e-07	N
triple_3856	138.518	134.989	102.494	1.35114	0.043004	Y
triple_298	377.82	511.6	355.58	1.43866	3.51936e-08	Y
triple_3347	133.065	160.101	108.835	1.47061	0.00738526	Y
triple_4612	22	14	17	1.56738	0.396719	Y
triple_3926	179.443	232.816	205.74	1.29727	0.0315124	Y
triple_2053	102.08	93.4433	115.476	1.23554	0.304552	Y
triple_794	216.239	190.63	235.131	1.23332	0.0971996	Y
triple_3760	2	0	4	41	0.135335	N/A
triple_3129	0	0	0	1	#DIV/0!	N/A
triple_3535	186	186.487	196.513	1.05649	0.830555	Y
triple_4567	7	11.3077	2.69231	4.0854	0.0705885	N/A
triple_2614	167.356	126.518	157.126	1.32253	0.0496088	Y
triple_3671	0	0	0	1	#DIV/0!	N/A
triple_913	792.9	624.701	618.399	1.28214	5.37971e-07	Y
triple_4608	19.4286	23.6071	13.9643	1.68563	0.292078	N/A
triple_2140	9	0	4	91	0.00916551	N/A
triple_592	3	4	4	1.32258	0.913101	N/A
triple_1093	204.184	186.296	140.52	1.45275	0.00226304	Y
triple_1272	495.401	627.001	541.598	1.26559	0.000323337	Y
triple_4526	137.558	194.969	120.473	1.61785	4.16748e-05	N
triple_4259	13.25	5.28571	4.46429	2.92488	0.0463472	N/A
triple_458	91.9508	69	95.0492	1.37698	0.0932146	Y
triple_3269	825.746	479.765	381.489	2.16423	8.80305e-43	N
triple_1872	88.3091	67.6599	71.031	1.30474	0.197548	Y
triple_2774	0	6.76471	13.2353	133.353	0.0014017	N/A
triple_706	78.8523	44.1696	130.978	2.96091	1.60837e-10	N
triple_3942	105.544	54.5228	66.9329	1.93407	8.63684e-05	N
triple_1606	94	184.011	90.9888	2.02123	1.36352e-10	N
triple_1371	309.639	286.56	355.8	1.24154	0.019904	Y
triple_4763	4.4	21.1263	18.4737	4.71696	0.00404635	N
triple_2311	4	1	8	7.36364	0.0580672	N/A
triple_4405	102	6	568	93.1311	6.71977e-175	N
triple_2621	1520.02	4507.47	2243.51	2.96527	0	N
triple_3791	13.3684	11.3333	24.2982	2.13396	0.0509737	Y
triple_2272	0	0	0	1	#DIV/0!	N/A
triple_606	113.498	15.4301	61.0719	7.31471	3.06562e-17	N
triple_2200	39.95	84.2721	69.7779	2.10667	0.000371671	N
triple_4023	0	0	0	1	#DIV/0!	N/A
triple_368	51.8393	63.4407	46.72	1.35713	0.256867	Y
triple_866	1933.83	2108.27	2330.9	1.20532	7.98791e-09	Y
triple_2753	9.90909	15	12.0909	1.50863	0.589238	Y
triple_2935	13.6552	19.3448	19	1.41364	0.555938	Y
triple_2063	691.437	1714.99	2614.58	3.78096	5.52367e-241	N
triple_505	543.216	311.56	436.224	1.7433	2.71731e-14	N
triple_810	22.9426	19.8821	16.1753	1.4158	0.557706	Y
triple_4756	124.806	297.305	332.888	2.66591	4.21306e-22	N
triple_305	27	54	56	2.07011	0.00320025	N
triple_2718	99.6831	35	44.3169	2.84282	1.26024e-09	N
triple_4765	228.12	265.679	259.2	1.16457	0.200693	Y
triple_1406	60	37	57	1.61995	0.0475747	Y
triple_2416	156.43	76.9261	49.6439	3.14672	6.74621e-15	N
triple_3450	2	0	1	21	0.367879	N/A
triple_2953	0	0	0	1	#DIV/0!	N/A
triple_1642	232.159	317.513	284.328	1.3675	0.00128169	Y
triple_4230	27	8	69	8.53086	6.22042e-13	N
triple_2731	38.1971	20.6857	23.1172	1.84247	0.037162	Y
triple_1630	18.1175	5.55894	113.324	20.0433	9.46277e-34	N
triple_1433	622.688	528.586	567.726	1.17799	0.0202437	Y
triple_4651	44.0966	256.396	103.507	5.80354	2.05758e-39	N
triple_190	355.224	274.881	326.895	1.29218	0.00548665	Y
triple_2367	126.631	34.18	121.189	3.69695	3.68205e-13	N
triple_2843	79.2273	42.0192	61.7535	1.8834	0.00341046	N
triple_536	393	212	299	1.85337	1.54873e-12	N
triple_428	163.723	112.915	105.362	1.55338	0.000366474	N
triple_1498	443.279	487.606	465.115	1.09998	0.347948	Y
triple_3995	3	0	0	31	0.0497871	N/A
triple_4348	1299.16	717.316	1092.53	1.81102	3.46651e-37	N
triple_924	23.808	30.5694	69.6226	2.91629	3.7448e-07	N
triple_3767	163.652	141.154	161.194	1.15927	0.375133	Y
triple_1941	26.4821	52.642	28.8759	1.98411	0.00299835	N
triple_2694	192.339	314.581	124.08	2.53407	5.82795e-20	N
triple_2301	124.428	46.0927	76.4788	2.69584	5.91803e-09	N
triple_1230	260.742	188.503	298.755	1.58457	3.44178e-06	N
triple_1324	24	40	13	3.06107	0.000760284	N
triple_556	34.8771	64.5385	45.5844	1.84802	0.00939178	N
triple_4743	20.7852	14.4815	5.73333	3.58032	0.0152864	N/A
triple_3243	70.735	52.5976	40.6674	1.73754	0.0150988	Y
triple_2288	103.121	132.587	65.2921	2.02909	1.18651e-05	N
triple_78	0	191.985	2.01538	1920.85	2.21515e-82	N
triple_2431	20.5143	5.87731	11.6084	3.44876	0.0136399	Y
triple_370	6.30435	20	16.6957	3.13849	0.0283369	Y
triple_446	12.0254	42.5107	63.4638	5.24219	4.09988e-08	N
triple_422	266.094	170.366	180.54	1.56156	1.45379e-06	N
triple_4252	177.065	207.071	196.864	1.16937	0.300644	Y
triple_4560	47.2963	45.6875	68.0162	1.48766	0.0555936	Y
triple_3466	161.55	131.573	227.877	1.73139	8.44077e-07	N
triple_579	1.5	1	1.5	1.45455	0.939413	N/A
triple_3718	57.5111	86.3187	80.1701	1.50004	0.0458287	Y
triple_2790	426.097	394.89	374.012	1.13922	0.178183	Y
triple_1123	0	0	0	1	#DIV/0!	N/A
triple_3781	14.7505	23.9384	18.3111	1.61869	0.323205	Y
triple_942	244.273	180.149	285.578	1.58491	6.62427e-06	N
triple_2192	3	1	6	5.54545	0.149569	N/A
triple_4658	400.117	480.92	402.963	1.2019	0.00735683	Y
triple_3876	118.877	78.3959	150.727	1.92146	1.20218e-05	N
triple_3361	321.52	272.936	363.544	1.33185	0.00159886	Y
triple_2760	1.57143	0.285714	4.14286	11	0.145356	N/A
triple_4261	216.625	233.454	250.921	1.15824	0.284072	Y
triple_4745	28	46	42	1.64057	0.099227	Y
triple_849	101.549	109.515	72.9366	1.50082	0.020069	Y
triple_1381	0	0	0	1	#DIV/0!	N/A
triple_962	63.5858	59.978	110.436	1.83988	3.87593e-05	N
triple_3021	58	83.6667	41.3333	2.02172	0.000578326	N
triple_1379	450.249	682.117	641.635	1.51486	5.4327e-12	N
triple_144	3.85714	14.7857	12.3571	3.76173	0.0413038	N/A
triple_2320	83.4719	124.706	94.8217	1.4934	0.0111973	Y
triple_728	6	19	40	6.57377	1.25973e-06	N
triple_623	73.2829	110.616	75.1015	1.50874	0.00590587	N
triple_3721	31.0623	39.4578	50.4798	1.62311	0.0952481	Y
triple_1533	159.31	170.45	277.24	1.73978	7.95736e-10	N
triple_4533	0	0	0	1	#DIV/0!	N/A
triple_193	34.1836	87.1428	86.6736	2.54474	1.56813e-06	N
triple_3091	46.3949	40.8404	51.7647	1.26684	0.525193	Y
triple_2049	800.364	760.333	484.303	1.65248	1.35539e-19	N
triple_1223	270.049	260.399	310.552	1.19253	0.0799631	Y
triple_2634	0	1	4	41	0.0742736	N/A
triple_1578	5	16	1	14.6364	0.000267264	N/A
triple_3810	160.104	211.059	235.836	1.47272	0.000630713	Y
triple_486	6.5	11.5882	6.91176	1.77094	0.383436	N/A
triple_4549	78.8864	35.295	23.8186	3.30229	1.07414e-08	N
triple_1049	1	0	0	11	0.367879	N/A
triple_4037	20.8678	230.728	58.4043	11.0087	2.3032e-53	N
triple_1506	118.7	138.574	151.726	1.278	0.131634	Y
triple_1708	374.836	285.721	264.442	1.4173	1.47399e-05	Y
triple_2877	73.7004	61.9057	53.3939	1.3796	0.191939	Y
triple_2268	12	11	17	1.54054	0.460704	Y
triple_3005	260.134	271.186	293.68	1.12891	0.34553	Y
triple_2650	13.6667	28.8616	25.4717	2.10375	0.0603923	Y
triple_4557	54	113	104	2.09057	1.38878e-05	N
triple_3254	38.6061	32.4074	40.9865	1.26391	0.59132	Y
triple_2880	21	15	17	1.39735	0.589605	Y
triple_3295	124.178	94.2417	81.5808	1.5215	0.008355	N
triple_268	0	2	0	21	0.135335	N/A
triple_4335	115.98	83.6555	78.3643	1.4794	0.0113956	Y
triple_614	6.85	7.25	3.9	1.8375	0.5724	N/A
triple_4092	34.4444	5.60606	16.9495	6.05399	1.49805e-05	N
triple_2467	24.6468	13.7568	34.5965	2.50394	0.0115052	Y
triple_944	10.25	7.41667	3.33333	3.01456	0.177785	N/A
triple_2336	449.567	443.344	452.089	1.01972	0.955818	Y
triple_774	10	31.4211	10.5789	3.1209	0.000185545	N
triple_3582	531.669	698.744	1081.59	2.03413	1.61993e-45	N
triple_4280	0	0	0	1	#DIV/0!	N/A
triple_3474	89.6588	77.8358	59.5055	1.50588	0.0473271	Y
triple_2570	7.27586	54.2483	7.47586	7.3684	1.48415e-14	N/A
triple_3166	299.616	395.633	446.751	1.49091	4.30281e-07	Y
triple_1192	1	1	0	11	0.606531	N/A
triple_2351	334.246	259.808	378.946	1.45838	1.412e-05	Y
triple_1883	35.0985	25.0303	49.8712	1.98848	0.0141562	Y
triple_4296	9	0	0	91	0.00012341	N/A
triple_1313	753.951	639.413	711.636	1.1791	0.00839234	Y
triple_3052	49.5682	36.9867	38.4452	1.33925	0.320917	Y
triple_4476	39.2304	83.339	99.4307	2.53063	1.98985e-06	N
triple_3756	134.74	101.702	124.559	1.32453	0.0926453	Y
triple_3527	55	28	20	2.74129	5.56674e-05	N
triple_278	34	68	46	1.99707	0.00241266	N
triple_2567	71.7975	97.4304	106.772	1.48645	0.0283148	Y
triple_1915	118.592	100.708	181.699	1.80341	1.31268e-06	N
triple_1032	138.127	88.9082	107.965	1.55296	0.00402429	N
triple_888	142.771	138.774	156.455	1.12732	0.554963	Y
triple_3555	38.75	49	65.25	1.68211	0.0301604	Y
triple_388	6.5	11.5	2	5.52381	0.0337931	N/A
triple_842	211.817	93.5497	159.633	2.26287	1.4361e-10	N
triple_3700	163.661	164.803	133.536	1.23397	0.129816	Y
triple_321	37	15.3333	31.6667	2.40389	0.0105504	Y
triple_738	175.314	285.257	111.429	2.55859	2.46046e-18	N
triple_3656	113.594	77.4062	99	1.4669	0.0324203	Y
triple_2769	1948.36	1467.22	3246.43	2.21256	2.23879e-166	N
triple_3548	4.83333	0	0.166667	49.3333	0.0109254	N/A
triple_2360	225.126	238.226	463.648	2.05904	5.36363e-26	N
triple_1441	561.876	423.653	411.471	1.36544	3.09673e-07	Y
triple_4480	0	1	0	11	0.367879	N/A
triple_1633	22	22	20	1.0995	0.939413	Y
triple_1703	8	10	44	5.44444	2.50131e-09	N
triple_39	4	1.14286	11.8571	9.62069	0.00437358	N/A
triple_1020	0.428571	1	17.5714	33.4324	3.15581e-07	N/A
triple_1055	135.958	120	155.042	1.29177	0.105744	Y
triple_2429	16.3269	16.3269	17.3462	1.06205	0.979438	Y
triple_1325	290.249	257.479	290.272	1.12731	0.277382	Y
triple_3444	41.3533	53.9935	75.6532	1.82744	0.00509772	N
triple_1448	93	115.789	123.211	1.3245	0.106499	Y
triple_3611	185.622	94.2519	127.126	1.9684	1.39181e-07	N
triple_3635	22.25	23.5	15.25	1.53746	0.378199	Y
triple_1683	38.398	58.602	44	1.52481	0.0987741	Y
triple_3841	79.88	53.8063	73.3137	1.48368	0.0695694	Y
triple_2212	3	3	2	1.47619	0.882497	N/A
triple_4289	16	37	44	2.73913	0.00140599	N
triple_4767	271.837	357.049	346.114	1.31335	0.00134114	Y
triple_554	508.102	604.127	905.771	1.7825	1.58577e-28	N
triple_3257	366.162	220.198	507.64	2.30478	2.50314e-25	N
triple_4576	478.815	502.418	876.767	1.83095	1.11777e-35	N
triple_2168	33	19.4043	27.5957	1.69707	0.172529	Y
triple_1866	216.451	179.646	245.902	1.36861	0.00580289	Y
triple_3973	101.71	110.807	69.4831	1.59388	0.00663119	N
triple_3112	24.2	38	15.8	2.39623	0.00796811	N
triple_3026	1.28571	1.28571	2.42857	1.82474	0.770108	N/A
triple_4638	21	32	27	1.52133	0.32062	Y
triple_3902	16.9548	43.5865	70.4587	4.13719	7.62336e-08	N
triple_2404	274.573	219.85	252.577	1.2488	0.0475862	Y
triple_1543	5	4.55556	3.44444	1.43887	0.862303	N/A
triple_563	137.688	106.108	84.2045	1.63441	0.00134399	N
triple_1775	1693.26	744.336	989.401	2.27469	5.57525e-93	N
triple_4774	9	19	28	3.08791	0.0079127	N
triple_2197	275.336	257.683	249.981	1.10139	0.523415	Y
triple_2690	25.2864	57.4221	42.2915	2.26586	0.00202284	N
triple_478	155.583	109.229	109.188	1.42453	0.00318176	Y
triple_2948	1009.38	1140.41	942.216	1.21032	5.23542e-05	Y
triple_815	1	5.35294	10.6471	9.77005	0.0162629	N/A
triple_3145	25	9	68	7.48352	1.28232e-12	N
triple_4674	57	54.2957	130.704	2.40468	7.59102e-11	N
triple_4627	30.4627	38	35.5373	1.24662	0.653054	Y
triple_1396	44.0645	80.9355	70	1.83486	0.00401714	N
triple_1855	0	0	2	21	0.135335	N/A
triple_2706	52.5597	90.9182	56.5221	1.72842	0.00126154	N
triple_3722	31.549	14.7222	23.7288	2.13524	0.047898	Y
triple_4237	41.9839	31.9	23.1161	1.8127	0.0634903	Y
triple_2832	41.3278	52.3403	46.3319	1.26582	0.521269	Y
triple_4689	112.589	78.4115	152	1.9373	7.06084e-06	N
triple_4215	218.37	266.779	282.852	1.29515	0.0122676	Y
triple_4558	329.941	241.518	314.541	1.36596	0.00052325	Y
triple_601	25.8333	4.16667	18	6.07812	0.000540741	N
triple_2122	136.399	78.2247	85.3764	1.74273	4.25653e-05	N
triple_1296	618.839	607.544	572.617	1.08071	0.379728	Y
triple_568	367.095	351.076	270.828	1.35532	0.0003126	Y
triple_900	0	0	0	1	#DIV/0!	N/A
triple_4241	161.85	176.905	192.245	1.18768	0.271193	Y
triple_2817	86.1672	67.4247	116.408	1.72541	0.001128	N
triple_129	41.4873	0.0753165	46.4373	265.448	2.53414e-10	N
triple_4161	23.1809	863.578	806.241	37.0981	2.20423e-170	N
triple_1860	69.7236	152.293	54.983	2.76662	1.15293e-13	N
triple_3216	15	3	33	10.6774	1.49742e-06	N
triple_4522	0	0	1	11	0.367879	N/A
triple_2684	575.732	616.007	599.261	1.06994	0.503739	Y
triple_1158	156.196	269.416	254.388	1.72439	5.6957e-08	N
triple_4367	217.46	221	190.54	1.15978	0.266202	Y
triple_2576	21.5366	18.4634	32	1.72921	0.122655	Y
triple_4662	189.768	129.398	126.834	1.4958	0.000196773	Y
triple_3991	15.4444	14.8889	7.66667	2.00143	0.226196	N/A
triple_1452	27	28.3478	23.6522	1.19769	0.800927	Y
triple_3948	89.0149	126.656	70.3288	1.79978	0.000177897	N
triple_1103	22.9878	14.7004	22.3118	1.55995	0.346823	Y
triple_1490	80.0372	120.692	147.271	1.83898	5.09618e-05	N
triple_3953	92.1342	109.914	101.952	1.19276	0.45717	Y
triple_3545	11	7.2963	18.7037	2.54231	0.0641933	Y
triple_4481	20.5385	5.83654	9.625	3.47651	0.00778472	N
triple_652	102.793	185.749	154.458	1.80623	6.89338e-06	N
triple_4759	5037.42	2212.5	4110.08	2.27674	1.55385e-238	N
triple_1149	2	4	3	1.95238	0.716531	N/A
triple_1908	106	173.25	123.75	1.63384	0.000118331	N
triple_251	226.517	176.088	352.394	2.00067	5.90592e-15	N
triple_2508	464.176	470.43	375.394	1.2531	0.00154806	Y
triple_3101	437.491	307.505	176.004	2.48484	6.57711e-25	N
triple_2853	1.30769	14	11.6923	10.0164	0.00622678	N/A
triple_4682	0	7	4	71	0.0346092	N/A
triple_2786	75	33.7654	52.2346	2.2176	0.000352921	N
triple_571	118.027	55.2226	86.7501	2.13524	1.14422e-05	N
triple_3463	905.524	336	777.476	2.69451	2.45066e-58	N
triple_2499	692.033	1506.89	2081.08	3.00691	4.94255e-149	N
triple_2073	17.2239	19.6125	8.16364	2.38545	0.0878709	N/A
triple_4275	47	14	27	3.34043	8.10492e-05	N
triple_1910	249.971	164.27	194.758	1.52139	9.1779e-05	N
triple_2391	55	41	111	2.70316	2.31453e-09	N
triple_2017	3035.33	2502.68	3616.99	1.44523	6.22125e-45	Y
triple_911	587.775	568.98	490.245	1.1989	0.00762049	Y
triple_2666	16.7828	32.6383	21.5789	1.93916	0.061192	Y
triple_4118	0.333333	30	18.6667	69.4615	1.09902e-06	N
triple_2130	23	5	3	7.45161	7.95321e-06	N
triple_2671	59.1055	92.3753	36.5192	2.52532	3.37817e-06	N
triple_1939	90.0031	83.8018	101.195	1.20731	0.428389	Y
triple_1497	58.5303	11.4966	53.9731	5.05582	8.51374e-08	N
triple_203	1	1	1	1	1	N/A
triple_4194	9.61538	0.676923	5.70769	12.505	0.0231714	N/A
triple_150	89.9567	119.92	136.123	1.51264	0.0085932	N
triple_1150	126.218	146.694	70.0877	2.09146	1.05844e-06	N
triple_4027	67.6415	126	37.3585	3.36639	3.55085e-12	N
triple_2592	9	6	9	1.4918	0.687289	N/A
triple_3014	126.232	188.598	156.17	1.49367	0.00203587	Y
triple_916	43.8117	22.9474	48.241	2.09746	0.0085692	N
triple_2380	8	9	9	1.12346	0.962269	N/A
triple_3159	5.35294	10.6471	4	2.62123	0.157074	N/A
triple_2791	24.5029	11.0399	18.4571	2.20854	0.0799694	Y
triple_953	55.4242	17.2466	29.3293	3.20087	1.36968e-05	N
triple_3889	34	6	16	5.59016	2.0693e-05	N
triple_2927	1.25	4	2.75	3.03704	0.491183	N/A
triple_489	0	3	1	31	0.173774	N/A
triple_1201	56.9583	37.8958	10.1458	5.56893	1.33039e-07	N
triple_4498	210.981	114.653	223.367	1.94737	3.93099e-09	N
triple_2011	143.051	125.021	124.928	1.14496	0.435387	Y
triple_4255	305.281	493.552	316.167	1.61651	8.82681e-14	N
triple_3844	0.375	30.7917	9.83333	65.0351	1.99445e-08	N/A
triple_2915	11.8571	2	1.14286	9.62069	0.000833567	N/A
triple_2522	143.447	147.815	145.738	1.03043	0.967757	Y
triple_2236	4	9	0	91	0.00916551	N/A
triple_2083	9.58802	12.0533	15.3587	1.59565	0.506728	N/A
triple_4362	10	23	16	2.28713	0.0748824	Y
triple_2824	287.573	119.291	220.136	2.40949	1.24583e-15	N
triple_242	158.267	153.273	161.461	1.05339	0.897611	Y
triple_1286	29	15.5	21.5	1.86538	0.124987	Y
triple_740	1900.75	944.168	1174.08	2.01305	1.48646e-81	N
triple_4111	25.722	71.9295	32.3486	2.78947	5.53769e-07	N
triple_1837	9.44444	19.8889	14.6667	2.0943	0.155762	Y
triple_2896	33.4789	35	36.5211	1.0906	0.936029	Y
triple_2374	72.0557	38.7284	108.216	2.78961	6.52406e-08	N
triple_419	19	19	17	1.11696	0.929854	Y
triple_3893	426.941	553.712	454.347	1.29686	9.12946e-05	Y
triple_276	57.1134	35.9827	9.90386	5.71913	8.4364e-08	N
triple_1620	1629.42	2188.94	1913.64	1.34337	1.61505e-18	Y
triple_3201	41.913	5	50.087	9.84058	1.77569e-08	N
triple_878	363.438	434.487	343.075	1.26637	0.00234458	Y
triple_4186	155.421	147.466	253.113	1.71593	7.74351e-09	N
triple_3386	89.7218	90.2564	78.0218	1.15661	0.573538	Y
triple_435	62.2171	37.3828	116.4	3.10809	1.4181e-10	N
triple_4358	56.6196	30.9394	36.441	1.82734	0.0119978	Y
triple_3737	20.7229	47.1847	23.0924	2.27081	0.000852356	N
triple_2670	260.923	144.012	131.065	1.99004	3.65704e-13	N
triple_4270	1149.13	956.195	1098.67	1.20176	8.48665e-05	Y
triple_2107	1026.96	767.186	985.85	1.33857	7.27638e-10	Y
triple_516	27.4118	42.1146	35.4737	1.53442	0.212483	Y
triple_1474	19	17	19	1.11696	0.929854	Y
triple_656	50.2418	46.5465	13.2116	3.78179	1.18173e-05	N
triple_2229	128.358	77.8177	84.824	1.64864	0.000439598	N
triple_3778	20.8163	1.19355	31.9901	24.8078	1.3667e-06	N
triple_1276	25	22	22	1.13575	0.877714	Y
triple_4595	57.0275	55.9725	82	1.46418	0.0354761	Y
triple_4451	129.191	121.224	95.5849	1.35121	0.0689971	Y
triple_3117	1	2.5	2.5	2.36364	0.687289	N/A
triple_4017	54.7977	73.8544	65.348	1.34713	0.244303	Y
triple_3246	1027.18	918.12	897.703	1.14421	0.00601648	Y
triple_1984	17	0	6	171	6.15505e-05	N/A
triple_675	6	9	7	1.4918	0.727471	N/A
triple_3963	206.289	211.536	151.175	1.39901	0.00275334	Y
triple_4617	21	0.24	28.76	84.8824	2.15902e-06	N
triple_4656	461.867	337.192	332.94	1.38712	6.70251e-07	Y
triple_3019	67.7092	66.0915	84.1993	1.27357	0.251142	Y
triple_3593	0	0	1	11	0.367879	N/A
triple_2420	41.3985	22.8521	37.7494	1.80805	0.0584677	Y
triple_3417	174.202	740.354	508.444	4.24811	6.8064e-75	N
triple_3049	24.0909	46.9091	15	3.11318	8.04923e-05	N
triple_1113	71.2524	20.0364	38.7112	3.54346	1.84993e-07	N
triple_3395	306.561	204.415	117.023	2.61828	2.13582e-19	N
triple_1482	18.5286	16.9714	17.5	1.09121	0.965131	Y
triple_2944	38	11	8	4.7037	5.75273e-07	N
triple_3176	20.4565	24.5435	9	2.70807	0.0271334	Y
triple_94	535.602	411.31	416.088	1.30211	1.81782e-05	Y
triple_4109	308.044	182.264	157.693	1.95284	8.33595e-14	N
triple_588	485.504	359.361	350.135	1.38651	5.79836e-07	Y
triple_1687	519.584	831.204	382.212	2.17441	1.61415e-40	N
triple_3869	2.33333	2.5	0.166667	9.75	0.361799	N/A
triple_2276	120.039	69.8593	114.101	1.71728	0.000599835	N
triple_786	0	0	1	11	0.367879	N/A
triple_2624	5	11	15	2.96078	0.0861545	Y
triple_3187	1292.1	1120.17	1296.73	1.15761	0.000277231	Y
triple_3070	114.355	87.1858	106.459	1.31127	0.149187	Y
triple_1593	54.191	51.5909	36.2181	1.49488	0.136239	Y
triple_3338	5	1	2	4.63636	0.196912	N/A
triple_4716	31	27	34	1.2583	0.668864	Y
triple_2425	105.174	176.941	132.885	1.68171	7.72023e-05	N
triple_3069	3	0	0	31	0.0497871	N/A
triple_4324	608.763	533.084	394.153	1.54435	8.91954e-11	N
triple_938	154.384	507.308	279.308	3.28454	4.57236e-45	N
triple_3882	224.846	218.25	189.904	1.18391	0.195241	Y
triple_667	0.125	38	6.875	169.333	1.52447e-12	N
triple_3998	2	1	0	21	0.367879	N/A
triple_4135	14.5026	27.3117	42.1857	2.89577	0.00105399	N
triple_2475	6	6	8	1.32787	0.818731	N/A
triple_921	20.0444	25.5111	33.4444	1.6652	0.178362	Y
triple_2796	154.936	147.727	89.3376	1.73345	4.99968e-05	N
triple_926	58.6254	68.0819	43.2927	1.57128	0.0631765	Y
triple_3283	299.227	213.147	274.626	1.40366	0.000556772	Y
triple_2921	107.198	81.7961	92.006	1.31017	0.17477	Y
triple_4319	2	7	16	7.66667	0.00238156	N/A
triple_599	286.878	245.247	393.875	1.60579	5.35479e-09	N
triple_1932	3	0	2	31	0.246597	N/A
triple_3731	7	31.7949	7.20513	4.49224	1.75112e-06	N
triple_1019	14.0665	39.2538	48.6798	3.44333	8.12245e-05	N
triple_2293	47	68.2994	89.7006	1.9066	0.0012674	N
triple_2647	242.377	343.557	299.066	1.41728	0.000163657	Y
triple_264	52.1847	70.7875	61.0278	1.3558	0.243721	Y
triple_1795	8	8.64286	4.35714	1.96154	0.46621	N/A
triple_3297	6	1	3	5.54545	0.149569	N/A
triple_3344	184.135	126.621	216.245	1.70726	7.98744e-06	N
triple_44	185.803	373.61	253.587	2.01024	3.19433e-15	N
triple_1022	769.109	517.261	754.63	1.48679	1.7177e-13	Y
triple_2967	34.3208	47.749	24.9303	1.91164	0.0250271	Y
triple_2978	773.95	593.379	511.671	1.51249	3.2401e-13	N
triple_2161	0	0	0	1	#DIV/0!	N/A
triple_1749	70.1849	99.3659	130.449	1.85743	0.000113639	N
triple_1731	977.245	885.527	648.228	1.50749	1.1e-15	N
triple_1572	117.971	118.297	159.733	1.35371	0.0126493	Y
triple_195	249.664	123.231	162.105	2.02515	6.12024e-11	N
triple_1922	360.536	274.936	242.527	1.48638	3.04642e-06	Y
triple_3730	146.71	178.29	105	1.69733	8.04108e-05	N
triple_1480	1	0	1	11	0.606531	N/A
triple_2842	24.3369	39.0056	27.6575	1.60027	0.142214	Y
triple_1462	425.163	333.789	460.048	1.37815	2.85896e-05	Y
triple_299	229.358	244.702	205.94	1.18813	0.186159	Y
triple_860	163.23	160.26	186.51	1.16369	0.296556	Y
triple_4529	4.94428	28.7281	14.3276	5.71501	0.000127206	N/A
triple_2539	1	0	0	11	0.367879	N/A
triple_3503	40.8874	53.1445	58.9681	1.44113	0.18822	Y
triple_3751	410.573	477.417	452.01	1.16277	0.0781774	Y
triple_4417	722.062	780.951	718.987	1.08617	0.192733	Y
triple_174	131.205	83.1863	65.6087	1.99829	4.31698e-06	N
triple_4332	27.695	1.22792	0.077037	157.001	1.07997e-11	N/A
triple_3495	31.1524	31.8012	28.0464	1.1334	0.875651	Y
triple_4461	54.6273	64.618	44.7547	1.44284	0.164579	Y
triple_631	3	5.42857	7.57143	2.47465	0.374986	N/A
triple_1184	40	32	26	1.5364	0.220865	Y
triple_465	1.4	2.6	1	2.45455	0.65968	N/A
triple_4308	12.75	1.96154	15.2885	7.46455	0.00668854	N/A
triple_2756	297.475	263.368	224.157	1.32693	0.00583399	Y
triple_1634	17.1	42.05	13.85	3.02151	5.64074e-05	N/A
triple_3308	2	18	43	20.5238	1.47688e-09	N
triple_3232	88.7916	130.816	100.392	1.47276	0.0120817	Y
triple_1130	137.15	199.635	188.214	1.45526	0.00178916	Y
triple_1035	4	14	10	3.43902	0.0662523	N/A
triple_2398	48	67.4503	82.5497	1.71829	0.0106157	Y
triple_3341	153.047	222	120.953	1.83473	9.94178e-08	N
triple_143	279.034	281.957	281.009	1.01047	0.992104	Y
triple_1759	1783.46	1592.1	1540.43	1.15776	4.5241e-05	Y
triple_581	5	6	4	1.4878	0.818731	N/A
triple_2026	57	68.0667	41.9333	1.62173	0.045452	Y
triple_983	0	0	0	1	#DIV/0!	N/A
triple_209	383.894	404.202	387.904	1.05289	0.744444	Y
triple_1819	9	8	5	1.78431	0.553824	N/A
triple_960	31.4157	17.9833	23.601	1.7428	0.154086	Y
triple_663	398.311	407.945	330.745	1.23334	0.00937981	Y
triple_1235	73.1727	249.672	88.155	3.40881	4.35826e-31	N
triple_2095	0	0	0	1	#DIV/0!	N/A
triple_2448	11	20	28	2.53153	0.0252743	Y
triple_2348	186.808	92.708	131.484	2.01392	8.13128e-08	N
triple_1671	120.588	110.497	96.9146	1.24402	0.275057	Y
triple_3987	287.386	235.104	166.51	1.7255	1.12429e-07	N
triple_1662	42	19	20	2.20419	0.00191266	N
triple_4290	143.444	80.8771	67.6791	2.11782	4.90414e-08	N
triple_869	23.6907	116.865	14.4446	8.04181	1.05246e-27	N
triple_1203	1499.41	1039.17	1364.42	1.44285	2.06823e-19	Y
triple_1365	16.7391	78	53.2609	4.63801	4.35233e-09	N
triple_4728	35.9659	29.4573	41.5768	1.41003	0.356499	Y
triple_2562	1838.59	1316.94	1845.46	1.40129	1.13141e-24	Y
triple_1355	33.1435	25.4066	41.4499	1.62899	0.144972	Y
triple_1766	226.291	157.047	181.662	1.44063	0.00144169	Y
triple_4301	0	0	0	1	#DIV/0!	N/A
triple_408	100.194	79.322	96.4844	1.26279	0.259839	Y
triple_2680	85.851	48.6733	39.4757	2.17181	3.05865e-05	N
triple_3085	263.79	188.858	161.352	1.63448	1.08533e-06	N
triple_2483	1	2	4	3.72727	0.367879	N/A
triple_2139	11	17.8085	32.1915	2.90914	0.00316185	N
triple_1135	79.7914	38.6724	88.5361	2.28606	3.45024e-05	N
triple_3785	36	41.6184	37.3816	1.15563	0.799641	Y
triple_1172	574.479	801.739	581.782	1.39552	7.95598e-12	Y
triple_1815	110.191	129.814	139.995	1.27024	0.163342	Y
triple_3522	23	119.969	41.0314	5.19777	1.46521e-19	N
triple_359	619.106	369.846	419.048	1.67377	7.44813e-17	N
triple_3626	23.679	12.1917	13.1293	1.93456	0.0828128	Y
triple_1646	192.874	222.925	218.201	1.15573	0.29063	Y
triple_1765	0	1	1	11	0.606531	N/A
triple_3704	44.1851	25.189	64.6259	2.55945	0.000165128	N
triple_997	105	97	139	1.43254	0.0125835	Y
triple_4588	0	4	0	41	0.0183156	N/A
triple_3154	0	0	1	11	0.367879	N/A
triple_3660	20.1611	5.51961	11.3193	3.60543	0.0121802	Y
triple_3422	230.212	276.322	303.466	1.31806	0.00622219	Y
triple_3560	157.17	174.508	233.321	1.4842	0.000212016	Y
triple_3653	150.328	55	107.672	2.73009	3.2242e-10	N
triple_4731	89.4777	178.194	102.329	1.99038	8.05692e-09	N
triple_1821	14.7778	13.8556	5.36667	2.72154	0.0930408	N/A
triple_1233	398.423	404.826	477.751	1.19905	0.010589	Y
triple_3930	3.21429	8.64286	10.1429	3.09052	0.16334	N/A
triple_617	626.866	657.244	526.891	1.24735	0.000450288	Y
triple_2652	16.3316	26.2206	24.4478	1.60183	0.287988	Y
triple_1240	137.76	88.2174	90.0231	1.56096	0.00055618	N
triple_2511	33.6628	25.8374	37.4998	1.44963	0.335335	N/A
triple_2919	1037.38	788.152	642.465	1.6146	8.81313e-22	N
triple_3835	101.466	87.5557	74.978	1.35281	0.136021	Y
triple_2689	0	0	0	1	#DIV/0!	N/A
triple_4589	41.5128	25.7905	35.6966	1.60726	0.158733	Y
triple_450	117.773	39.1613	79.0658	3.00227	2.95226e-09	N
triple_4070	0	0	3	31	0.0497871	N/A
triple_777	88.153	116.766	44.0806	2.64519	9.65461e-08	N
triple_595	101.242	107.314	108.444	1.07107	0.86763	Y
triple_797	0	0.5	0.5	6	0.778801	N/A
triple_648	585.549	539.96	566.491	1.08441	0.394746	Y
triple_819	89.2133	48.6461	34.1406	2.6084	6.72333e-07	N
triple_952	20.2262	30.001	31.7728	1.56807	0.242999	Y
triple_1054	67.0702	39.2527	54.6771	1.70687	0.0268103	Y
triple_1523	17.2663	183	383.734	22.1022	7.38789e-76	N
triple_4397	123.461	123.763	233.775	1.89279	1.10278e-11	N
triple_4052	66.6602	69.2042	30.1356	2.29214	0.000177748	N
triple_3372	181.577	117.951	109.472	1.65806	1.12763e-05	N
triple_3002	2506.02	1916.13	2339.85	1.30784	1.4915e-18	Y
triple_3610	3	6	3	1.96774	0.472367	N/A
triple_504	3	20	9	6.48387	0.000940828	N
triple_4383	11	12	12	1.09009	0.971833	Y
triple_1076	47.6786	9	40.3214	5.25039	2.15574e-06	N
triple_480	132.212	135.154	161.634	1.22238	0.1594	Y
triple_156	481.116	396.383	506.501	1.27774	0.000741036	Y
triple_4543	2105.73	1808.24	1359.03	1.5494	1.21388e-35	N
triple_290	85.3826	51.2619	153.355	2.98773	7.31133e-13	N
triple_4074	5.83333	6.83333	8.33333	1.42135	0.797566	N/A
triple_1698	681.885	715.641	418.475	1.70995	1.01799e-19	N
triple_4725	37.5068	38.2204	31.2727	1.22146	0.663948	Y
triple_3455	85.8523	340.058	229.089	3.95752	4.92693e-33	N
triple_4039	212.322	228.987	269.692	1.27008	0.0253486	Y
triple_4730	0	0	0	1	#DIV/0!	N/A
triple_3603	72.1025	32.9266	55.9709	2.18619	0.000729124	N
triple_3065	65.1541	57.2321	69.6137	1.21596	0.540937	Y
triple_2648	0.333333	4	1.66667	9.46154	0.178669	N/A
triple_880	25.7821	62.7601	28.4578	2.42871	1.8412e-05	N
triple_365	140.655	98.4611	107.884	1.4281	0.0143957	Y
triple_3324	46.7581	49.7619	14.48	3.41988	3.22816e-05	N
triple_1191	152.473	184.214	151.313	1.21729	0.117334	Y
triple_4093	12.0588	9	22.9412	2.532	0.0257154	Y
triple_4750	172.799	198.722	204.48	1.18323	0.226871	Y
triple_4395	4.41667	3	6.58333	2.15591	0.497621	N/A
triple_4477	0	0	1	11	0.367879	N/A
triple_2973	17	27	13	2.0687	0.0647746	Y
triple_3512	832.035	1049.2	728.769	1.43962	4.43651e-14	Y
triple_3273	6.66667	14.3636	13.9697	2.13748	0.199794	N/A
triple_1271	70.712	63.888	45.4	1.55631	0.0573531	Y
triple_1942	11.5789	17	8.42105	2.00679	0.217302	Y
triple_3625	136.528	74.6225	173.85	2.32794	3.15898e-09	N
triple_4269	131.717	174.141	138.142	1.32184	0.0292275	Y
triple_887	4.41667	6.58333	4	1.63008	0.68064	N/A
triple_4742	797.203	367.651	242.146	3.29129	3.49862e-79	N
triple_3761	210.598	364.049	414.353	1.96704	1.44217e-15	N
triple_4613	194.752	274.173	181.076	1.51385	8.60688e-06	N
triple_4136	43.041	39.6396	64.3194	1.62104	0.0259618	Y
triple_2663	208.179	59.2264	96.5947	3.51073	3.18755e-22	N
triple_396	21.5601	43.6667	74.7732	3.45673	2.23448e-07	N
triple_3943	4.33333	6	0.666667	7.95652	0.131296	N/A
triple_1702	19	4.83333	7.16667	3.87162	0.00376001	N/A
triple_315	3	17	0	171	4.32975e-06	N/A
triple_535	262.313	330.856	507.831	1.93561	1.01763e-19	N
triple_1712	13.3929	7	15.6071	2.21227	0.189257	Y
triple_613	51.9043	41	63.0957	1.53761	0.0956238	Y
triple_2267	43.8887	124.319	77.7922	2.82843	2.31318e-09	N
triple_2428	33.4521	32.5723	10.9757	3.02934	0.00181057	N
triple_2750	109	104.473	105.527	1.04329	0.948596	Y
triple_4349	46.1484	54.9119	49.9397	1.18949	0.681292	Y
triple_2033	97.2857	158.714	150	1.63078	0.000285059	N
triple_333	100.503	103.189	132.308	1.31614	0.0621716	Y
triple_1155	254.866	133.742	220.392	1.90497	4.65616e-09	N
triple_3710	143.626	101.466	137.907	1.4151	0.0166266	Y
triple_2142	469.968	360.268	1.76342	252.262	1.26061e-94	N
triple_4339	2.33333	2.83333	2.83333	1.20548	0.969233	N/A
triple_3151	883.63	945.523	1570.85	1.77763	4.16314e-56	N
triple_1880	1147.63	904.437	826.933	1.38777	2.13261e-13	Y
triple_4258	38.1765	35.34	50.4835	1.4273	0.208485	Y
triple_739	43.5857	7.64865	30.7656	5.63785	5.36561e-06	N
triple_4478	0.4	1.66667	5.93333	12.0667	0.0427808	N/A
triple_3160	33	51.5049	50.4951	1.55906	0.0902056	Y
triple_2492	187.772	225.957	284.271	1.51365	3.90352e-05	N
triple_3354	466.92	502.863	483.217	1.07696	0.512328	Y
triple_1372	20.3333	16	21.6667	1.35197	0.635068	Y
triple_4228	134.301	157.699	261	1.94269	1.95607e-11	N
triple_3051	133.701	49.7893	36.5095	3.65482	3.56721e-17	N
triple_4110	87.1141	124.588	105.298	1.42968	0.0360282	Y
triple_4582	240.263	228.988	558.75	2.43946	3.77523e-45	N
triple_3703	14.3125	9.79545	17.892	1.81821	0.308556	N/A
triple_4645	0.286325	16.1418	4.5719	42.0418	6.70488e-05	N/A
triple_86	103.688	132.516	120.796	1.27776	0.17097	Y
triple_2245	34.5442	42.0781	65.3776	1.89	0.00425825	N
triple_1892	55.1038	94.7839	105.112	1.90589	0.000274638	N
triple_1645	92.5583	66.0828	228.359	3.45194	3.04135e-26	N
triple_2797	31.2632	46.7402	49.9967	1.59731	0.0955616	Y
triple_4089	289.509	377.115	361.376	1.3025	0.00171986	Y
triple_843	68	164.805	101.195	2.42152	3.63295e-10	N
triple_3445	1	1	0	11	0.606531	N/A
triple_3569	35.3208	64.8015	73.8777	2.08854	0.000906311	N
triple_2937	260.553	239.887	415.56	1.73201	7.70932e-14	N
triple_447	23.9032	22	16.0968	1.48198	0.448565	Y
triple_3617	0	8	3	81	0.0116256	N/A
triple_2220	55.5964	70.9092	60.4944	1.27493	0.374891	Y
triple_344	81.7961	21.2039	56	3.84419	2.65199e-08	N
triple_1546	507.685	546.244	510.072	1.07594	0.408425	Y
triple_4124	230.42	175.417	196.163	1.31337	0.0213898	Y
triple_3428	47.7151	52.4014	55.8835	1.17083	0.723899	Y
triple_2174	0	0	1	11	0.367879	N/A
triple_1400	18	12	9	1.98901	0.198814	Y
triple_3356	742.594	564.803	609.604	1.31473	1.54409e-06	Y
triple_515	4632.4	3727.84	4861.77	1.30417	3.81276e-36	Y
triple_867	224.022	290.661	320.316	1.42965	0.000160355	Y
triple_1783	145.398	55.4595	122.142	2.61878	1.618e-09	N
triple_1579	6	15.7308	11.2692	2.59521	0.115679	Y
triple_1041	686.764	689.821	800.416	1.16547	0.00309491	Y
triple_4416	17.4655	13.4979	33.0366	2.43689	0.00674003	N
triple_3165	3.89076	6.80672	10.3025	2.60665	0.22941	N/A
triple_4299	28.7889	24.8106	17.4005	1.65074	0.243784	Y
triple_4428	79.8435	57.2958	52.8607	1.50949	0.0366764	Y
triple_3790	0	0	0	1	#DIV/0!	N/A
triple_1943	96.6323	89.3148	75.0529	1.28714	0.250492	Y
triple_4721	2	0.5	0.5	3.5	0.472367	N/A
triple_4561	414.728	539.758	802.514	1.93481	8.91557e-30	N
triple_4281	104.379	111.603	105.018	1.06915	0.861149	Y
triple_4568	69.0696	95.5248	72.4055	1.38247	0.0722477	Y
triple_2089	283.479	202.844	250.677	1.39732	0.0012392	Y
triple_3666	311.456	374.663	457.881	1.46998	7.20171e-07	Y
triple_1323	19.6061	133.87	107.524	6.79842	1.34612e-18	N
triple_2426	7	16	4	3.92683	0.0131237	N/A
triple_3877	155.176	94.8603	129.963	1.63517	0.000713992	N
triple_3780	117.26	39.7929	51.9474	2.94187	1.51172e-11	N
triple_122	64.7028	61.8187	47.4785	1.36202	0.230538	Y
triple_1691	137.943	133.322	130.735	1.0551	0.905276	Y
triple_4030	17.4865	15	18.5135	1.23268	0.825322	Y
triple_643	0	0	1	11	0.367879	N/A
triple_3079	454.584	430.249	502.167	1.16711	0.0553436	Y
triple_945	2	3	6	2.90476	0.306721	N/A
triple_1198	73.0927	81.7093	82.198	1.1244	0.71745	Y
triple_4	3	6	4	1.96774	0.583645	N/A
triple_2602	0	2	1	21	0.367879	N/A
triple_2158	63.6154	94.48	61.9046	1.52537	0.0102198	Y
triple_506	113.432	281.514	296.054	2.60856	3.75722e-20	N
triple_3465	323.075	338.693	299.232	1.13183	0.29144	Y
triple_2319	37	43.5176	40.4824	1.17568	0.768191	Y
triple_3020	22	1	6	20.0909	3.92448e-06	N/A
triple_527	0	5	0	51	0.00673795	N/A
triple_751	78.2679	56.1824	28.5497	2.73538	1.09635e-05	N
triple_3245	557.717	158.015	408.269	3.52793	5.26614e-48	N
triple_168	134.245	97.4018	132.353	1.37788	0.0287957	Y
triple_67	25.4386	11.9605	20.6009	2.11754	0.0896934	Y
triple_66	1001.87	804.727	746.401	1.34222	7.1401e-10	Y
triple_2439	0.5	0	0.5	6	0.778801	N/A
triple_1089	54.9681	67.2671	51.7648	1.2989	0.315142	Y
triple_423	0	0	0	1	#DIV/0!	N/A
triple_4201	618.294	448.128	863.578	1.92687	3.57651e-30	N
triple_2991	71	73.014	71.986	1.02833	0.986013	Y
triple_1402	971.661	1128.15	1481.19	1.52433	1.63923e-25	N
triple_441	0	0	0	1	#DIV/0!	N/A
triple_1345	185.026	209.534	438.44	2.36887	2.77853e-31	N
triple_17	54.4223	106.063	35.5151	2.98083	1.36635e-09	N
triple_2255	70	40	76	1.89776	0.00247875	N
triple_722	16.4691	9.09091	10.44	1.80277	0.276314	Y
triple_4502	45.5226	100.195	50.2825	2.19836	8.0038e-07	N
triple_1334	121.257	152.968	194.775	1.6058	0.000166992	N
triple_3811	0	0	0	1	#DIV/0!	N/A
triple_2876	17.75	5.67857	7.57143	3.089	0.0169223	N/A
triple_495	35.2632	46.8421	30.8947	1.51452	0.164807	Y
triple_4493	410.509	336.371	303.12	1.35416	0.00017771	Y
triple_809	112.665	64	55.3353	2.03417	4.33367e-06	N
triple_4768	120.849	161.487	125.664	1.33599	0.0266521	Y
triple_1909	274.731	328.868	310.4	1.19698	0.083253	Y
triple_732	237.722	222.877	288.401	1.29386	0.00884657	Y
triple_2050	28.5179	26.4821	31	1.16996	0.836455	Y
triple_3086	211.096	243.961	226.943	1.15561	0.304757	Y
triple_457	9.71429	3.28571	6	2.89873	0.193115	N/A
triple_3916	2	0	1	21	0.367879	N/A
triple_2802	0	2	0	21	0.135335	N/A
triple_2243	601.76	645.322	668.918	1.11158	0.162431	Y
triple_3542	13.8258	60.2858	34.8884	4.33625	3.39646e-07	N
triple_3475	165.601	120.496	125.902	1.37402	0.0120694	Y
triple_2635	72.3028	84.3003	83.3969	1.1657	0.57236	Y
triple_992	1	3	0	31	0.173774	N/A
triple_570	234.369	186.648	154.983	1.5119	0.000244097	N
triple_1285	18	49	28	2.71271	0.000368797	N
triple_4151	247.248	440.703	273.048	1.78212	1.10099e-15	N
triple_4242	7.34783	14.6522	11	1.98074	0.297429	Y
triple_4003	26.4706	25.4706	2.05882	12.3079	2.48596e-05	N
triple_1249	7.84211	6.57895	7.57895	1.18913	0.941233	N/A
triple_1329	91.0769	6	77.9231	14.947	2.42777e-16	N
triple_2545	71.0499	66.3824	75.5677	1.13816	0.742967	Y
triple_3487	43.2186	154.807	78.9747	3.57599	5.35095e-16	N
triple_2302	132.193	96.2624	139.545	1.44916	0.0126154	Y
triple_2720	151.686	120.535	108.778	1.39409	0.0208383	Y
triple_2446	168.025	165.016	129.958	1.29269	0.0549169	Y
triple_1659	125.134	101.286	66.5794	1.87816	0.00013955	N
triple_3843	68.2569	59.838	98.9051	1.65179	0.00374681	N
triple_2771	0	0	0	1	#DIV/0!	N/A
triple_217	135.667	162.825	179.508	1.32291	0.0462755	Y
triple_1836	93.3123	92.834	88.8536	1.05012	0.936723	Y
triple_2617	8	5	9	1.78431	0.553824	N/A
triple_3768	7.66832	9.41026	23.9214	3.09223	0.00294843	N
triple_715	29.351	16.1296	29.5193	1.82502	0.0943459	Y
triple_4452	31.5909	47.6	19.8091	2.39589	0.00275002	N
triple_460	4272.53	3930.91	4638.56	1.18002	1.96733e-13	Y
triple_4143	1	23.697	9.30303	21.6336	8.83805e-06	N
triple_1848	60.3871	43.747	50.8659	1.3795	0.259472	Y
triple_1309	56	30	34	1.86379	0.00744658	N
triple_1561	95.578	136.327	177.095	1.85199	5.10563e-06	N
triple_434	3.30769	26.8173	11.875	7.89898	4.06063e-05	N
triple_210	35	12.2453	39.7547	3.22834	0.000578597	N
triple_2387	119.897	99.929	129.174	1.29237	0.146626	Y
triple_2392	191.49	165.102	158.408	1.20871	0.168287	Y
triple_323	41.4421	33	52.5579	1.59087	0.103003	Y
triple_1443	59.5779	60.8723	63.5498	1.06655	0.935287	Y
triple_2461	43.8533	69.0515	48.0952	1.5733	0.0336531	Y
triple_277	81.7746	74.0295	53.1959	1.53623	0.0434647	Y
triple_4713	36.6512	44.5567	60.7921	1.65687	0.0407522	Y
triple_4605	160.101	104.899	61	2.62195	1.3957e-10	N
triple_2207	440.817	371.592	313.591	1.40558	2.02074e-05	Y
triple_4100	6	5	2	2.90476	0.367879	N/A
triple_2289	310.399	438.642	279.959	1.5666	1.0475e-09	N
triple_1255	0	0	0	1	#DIV/0!	N/A
triple_2036	502.63	429.322	542.048	1.2625	0.00128069	Y
triple_4404	13.7607	37.6411	4.59821	8.03308	1.69601e-07	N
triple_4683	20.6671	2.85093	30.482	10.3635	1.8454e-05	N
triple_4379	23.3197	23.5449	0.135354	100.466	9.649e-06	N
triple_1001	0	0	0	1	#DIV/0!	N/A
triple_4216	139.531	182.077	151.392	1.3047	0.0470101	Y
triple_640	7.14251	20.1979	21.6596	3.00443	0.0200107	Y
triple_801	7	12	2	5.7619	0.0281157	N/A
triple_236	30.1765	20.8235	17	1.77055	0.131687	Y
triple_1555	68.5779	55.9023	63.5198	1.22634	0.52221	Y
triple_3958	56	64.4733	94.5267	1.68675	0.00328197	N
triple_51	98.8501	93.4116	88.7382	1.11382	0.760763	Y
triple_2515	47.4563	61.1508	86.3929	1.81875	0.00247388	N
triple_113	67.1104	91.873	96.0166	1.43009	0.0564521	Y
triple_3369	174.58	102.349	143.071	1.70503	8.55007e-05	N
triple_3214	155.374	55.8838	160.742	2.873	6.12355e-13	N
triple_1779	145.183	218.253	63.5635	3.4298	5.34726e-19	N
triple_3409	0	0	0	1	#DIV/0!	N/A
triple_836	112.942	184.302	328.756	2.90914	6.90598e-26	N
triple_4146	48.3165	37.8219	61.8615	1.63392	0.0526397	Y
triple_1104	30.5088	43.7133	44.7779	1.46618	0.203342	Y
triple_3855	9	28.025	12.975	3.09066	0.00237552	N
triple_822	236.668	192.34	344.991	1.79324	4.16166e-11	N
triple_1416	709.924	501	446.076	1.59135	5.77381e-16	N
triple_901	178.459	137.762	112.779	1.58186	0.000459384	N
triple_1258	0	0	0	1	#DIV/0!	N/A
triple_2325	82.2833	82.2833	210.433	2.55554	9.56833e-20	N
triple_3672	90.8013	136.624	98.5744	1.5041	0.0039514	N
triple_2280	69.9617	61.9322	60.1062	1.1637	0.650819	Y
triple_4446	1.65	10.96	52.39	29.9943	2.37359e-15	N/A
triple_2732	255.03	261.209	493.761	1.93572	1.29274e-24	N
triple_2307	0	0	0	1	#DIV/0!	N/A
triple_3035	20	23	25	1.24876	0.756228	Y
triple_4737	2494.82	2006.78	1518.4	1.64301	2.60489e-52	N
triple_1422	84.7365	197.388	171.876	2.32786	9.70782e-11	N
triple_1841	210.797	237.697	358.506	1.70038	1.01716e-10	N
triple_3634	61.8325	114.048	41.1191	2.76931	3.31127e-09	N
triple_812	0.333333	0.333333	0.333333	1	1	N/A
triple_3903	2.77273	2.77273	4.45455	1.58544	0.753632	N/A
triple_2198	624.544	760.953	582.503	1.3063	1.73058e-06	Y
triple_852	378.228	361.832	364.941	1.0453	0.813916	Y
triple_1208	0	0	1	11	0.367879	N/A
triple_3508	118.398	193.45	106.152	1.82162	1.08835e-07	N
triple_3679	178.361	205.006	200.632	1.14931	0.35033	Y
triple_4176	48	10	7	6.77465	3.38971e-11	N
triple_75	1097.12	1205.51	941.37	1.28056	8.3115e-08	Y
triple_2454	22.8888	9.81837	25.2929	2.56019	0.0276853	Y
triple_4516	36.5217	22.2785	59.1998	2.64986	0.000148485	N
triple_4169	285.87	238.522	315.607	1.32304	0.00452665	Y
triple_3235	49.8402	290.153	186.007	5.81201	1.06439e-36	N
triple_3644	3	3	5	1.64516	0.695144	N/A
triple_972	2	1.4	2.6	1.8	0.83527	N/A
triple_3400	19.8696	11.3158	26.8146	2.35767	0.0442731	Y
triple_283	114.803	288.087	212.11	2.50809	1.03847e-16	N
triple_3092	261.21	120.934	268.856	2.22215	1.31335e-14	N
triple_2432	24.3027	24.838	24.8593	1.02281	0.995975	Y
triple_961	0	0	0	1	#DIV/0!	N/A
triple_1440	396.649	229.903	294.448	1.72497	9.99295e-11	N
triple_3969	0	3	5	51	0.0930145	N/A
triple_1096	0	2	9	91	0.00226335	N/A
triple_747	17.3382	20.5259	10.1359	2.01505	0.170218	Y
triple_3576	559.65	680.395	465.954	1.46012	1.49171e-09	Y
triple_2055	4.3125	12.5652	12.1223	2.8703	0.10761	N/A
triple_4536	13.616	43.2598	20.1242	3.16125	7.81458e-05	N
triple_440	12.06	10.5125	17.4275	1.65159	0.372404	N/A
triple_133	24.5566	55.3778	21.0656	2.62112	2.51321e-05	N
triple_2369	1339.09	1356.9	1257.01	1.07946	0.115984	Y
triple_2183	432.831	613.52	562.649	1.41736	9.33534e-08	Y
triple_3777	12.7778	7	16.2222	2.2989	0.163708	Y
triple_2079	15.2	30.1231	29.6769	1.97536	0.0559559	Y
triple_2674	102	41	74	2.48418	2.52467e-06	N
triple_4700	92.4381	191.781	140.781	2.07354	2.71988e-08	N
triple_1987	154.051	96.338	49.6115	3.1009	1.29909e-12	N
triple_1628	0.0362057	155.548	240.416	1765.83	1.27063e-49	N
triple_4460	416.465	621.533	553.002	1.49228	1.18861e-09	Y
triple_3199	208.975	172.648	213.377	1.23577	0.0805196	Y
triple_910	0.2	1.9	1.9	6.66667	0.485537	N/A
triple_2173	153.164	135.494	138.341	1.13032	0.531317	Y
triple_2072	45.8246	46.8333	30.3421	1.54172	0.124421	Y
triple_265	90.1387	110.63	130.231	1.4443	0.026179	Y
triple_4086	120.261	138.523	134.216	1.15172	0.498756	Y
triple_202	19.6897	8.31034	58	6.90816	5.4062e-11	N
triple_2498	12.2871	23.395	10.3179	2.25527	0.03908	Y
triple_3267	29.2239	58.4403	44.3358	1.99634	0.00781338	N
triple_4184	28.8571	37.3	31.8429	1.29156	0.570578	N/A
triple_3349	79.7391	36.6575	72.6033	2.17205	0.00021112	N
triple_2533	9	15	30	3.30769	0.00150344	N
triple_3892	223.929	84.1777	178.893	2.65823	2.43867e-14	N
triple_3738	0	1	0	11	0.367879	N/A
triple_720	0	0	0	1	#DIV/0!	N/A
triple_2593	187.181	154.87	147.949	1.26499	0.0682437	Y
triple_1957	102.732	59.9558	186.312	3.10398	3.81093e-16	N
triple_919	362.609	336.177	675.215	2.00821	1.90237e-34	N
triple_2926	17.76	24.5385	16.7015	1.46644	0.398772	Y
triple_2633	503.496	296.61	473.894	1.69726	1.57871e-13	N
triple_3087	0.121722	129.436	572.443	2582.26	6.31251e-168	N
triple_2381	1	4.6	1.4	4.27273	0.188516	N/A
triple_208	896.953	978.391	735.657	1.32991	2.42441e-08	Y
triple_1626	25.7692	20	16.2308	1.58408	0.327352	Y
triple_2553	4.41667	8.58333	14	3.12177	0.0768741	N/A
triple_2809	716.795	793.641	808.564	1.12801	0.0434127	Y
triple_1544	0	1	2	21	0.367879	N/A
triple_898	11.9556	39.0444	22	3.247	0.0004497	N
triple_4238	57.0038	39.8467	86.1495	2.15912	0.000125519	N
triple_4357	102.558	100.571	70.8715	1.44647	0.0317793	Y
triple_2012	276.156	204.633	189.211	1.45927	6.5313e-05	Y
triple_2512	137.267	124.551	119.182	1.15161	0.507009	Y
triple_4026	194.977	241.983	119.04	2.03192	9.58852e-10	N
triple_3228	172.706	190.93	185.364	1.10546	0.620906	Y
triple_4187	313	235.07	363.93	1.54794	9.61239e-07	N
triple_1820	400.251	880.273	1235.48	3.08623	1.03907e-91	N
triple_201	824.231	707.218	604.551	1.36332	4.26994e-08	Y
triple_657	137.747	113.846	135.407	1.20975	0.260349	Y
triple_1612	25.9613	17.9742	23.0645	1.44191	0.480916	Y
triple_560	315.684	299.198	397.118	1.32717	0.000289321	Y
triple_2765	56	84	68	1.49911	0.0580672	Y
triple_758	21.2879	24.2778	29.4343	1.38089	0.506973	Y
triple_4287	53.1398	69	39.8602	1.72922	0.0194206	Y
triple_4535	14.5769	15.12	11.3031	1.33473	0.732	Y
triple_2106	9.14516	32.3141	24.5408	3.50606	0.00179985	N
triple_1519	45.2986	16.1224	25.5789	2.7985	0.000480336	N
triple_1287	11.2609	34.2391	33.5	3.02258	0.00154076	N
triple_3109	2	61.8689	1.13115	50.3342	5.00275e-25	N
triple_2237	21.0244	13	19.9756	1.61255	0.347516	Y
triple_4628	234.252	213.808	181.94	1.28736	0.0365341	Y
triple_151	184.494	156.753	124.753	1.47849	0.0031707	Y
triple_2082	18.5588	15	14.4412	1.28317	0.73213	Y
triple_2261	8.63248	3.61538	1.75214	4.71481	0.0662948	N/A
triple_1509	1313.21	1972.13	2542.66	1.93615	2.37147e-85	N
triple_189	25.4194	36.2122	20.3684	1.77406	0.0910371	Y
triple_517	666.069	480.306	494.625	1.38668	3.28908e-09	Y
triple_1829	283.336	331.846	483.817	1.70732	1.072e-13	N
triple_2228	175.605	160.994	170.401	1.0907	0.722874	Y
triple_2286	52	62	39	1.58824	0.0736933	Y
triple_3702	32.6842	4.32632	6.98947	7.40666	5.47008e-08	N
triple_2914	112.267	89.7424	104.991	1.25071	0.274932	Y
triple_4673	5	0	21	211	9.33229e-07	N/A
triple_4197	487.725	407.488	422.787	1.19686	0.0160696	Y
triple_2314	34.6863	35	17.3137	2.01565	0.0292228	Y
triple_330	21.8738	23.4619	8.66435	2.68838	0.0255668	Y
triple_3143	218.218	194.123	164.659	1.32507	0.0237278	Y
triple_1	8	7.36364	13.6364	1.84044	0.291384	N/A
triple_2585	25.8966	0.0344828	1.06897	193.308	4.51582e-11	N/A
triple_4775	46.994	44.2516	55.7544	1.25935	0.478711	Y
triple_4492	178.075	164.468	192.457	1.17007	0.333384	Y
triple_2949	260.195	306.12	267.685	1.17643	0.112619	Y
triple_2623	161.249	241.699	85.0514	2.83964	4.14453e-17	N
triple_1259	11.4756	17.0487	11.4756	1.48145	0.460017	Y
triple_2831	187.89	101.697	103.413	1.84671	8.91808e-09	N
triple_26	67.1639	92.4515	71.3846	1.37594	0.0922448	Y
triple_4637	53	26.5098	24.4902	2.1594	0.00067483	N
triple_3661	241.026	70.4047	285.569	4.05178	7.08465e-29	N
triple_2882	60.2746	73.7519	55.9735	1.31706	0.257058	Y
triple_2705	288.824	253.948	224.228	1.28796	0.0167574	Y
triple_3306	9.43478	9.78261	9.78261	1.03648	0.995837	N/A
triple_2818	1	0	0	11	0.367879	N/A
triple_2658	93.5921	105.404	78.0037	1.35082	0.129292	Y
triple_600	120.624	73.8763	74.5	1.63192	0.000329832	N
triple_3258	123.126	105.065	91.8096	1.34073	0.0986113	Y
triple_3812	224.043	239.516	207.441	1.15455	0.316506	Y
triple_2801	56.0275	4.17241	54.8001	13.1372	1.20206e-10	N
triple_4692	97.9121	87.5175	52.5704	1.86086	0.000815417	N
triple_128	185.885	210.582	327.533	1.76161	4.97768e-11	N
triple_1047	131.197	174.315	224.488	1.71054	4.37542e-06	N
triple_4521	248.932	260.428	159.64	1.63095	1.1804e-06	N
triple_1200	319.914	144.93	284.156	2.20654	1.3567e-15	N
triple_1395	189.395	203.641	199.963	1.07518	0.758288	Y
triple_4559	139.058	164.426	109.516	1.50094	0.00414404	N
triple_4482	153.47	95.7707	125.759	1.60185	0.00127862	N
triple_3414	0	0	0	1	#DIV/0!	N/A
triple_3146	0	3	0	31	0.0497871	N/A
triple_1169	267.059	379.297	373.644	1.42012	7.81417e-06	Y
triple_1867	38.9211	25	41.0789	1.6406	0.113481	Y
triple_3217	121.585	70.2274	15.188	7.95947	1.5141e-18	N
triple_4119	64.8567	50.1377	45.0056	1.4401	0.136589	Y
triple_3685	293.91	267.609	345.48	1.29088	0.00557069	Y
triple_891	10.5	8	10.5	1.30864	0.806124	N/A
triple_2445	62.6766	57.0105	205.313	3.59676	4.8993e-29	N
triple_1621	108.205	79.4194	65.3757	1.65412	0.00350868	N
triple_3950	13.7568	19	23.2432	1.68461	0.298277	Y
triple_477	92.1667	34.8333	49	2.64122	2.49907e-07	N
triple_3633	545.031	561.723	659.246	1.20952	0.00155702	Y
triple_1364	20.5385	33.2941	18.1674	1.82807	0.0634213	Y
triple_3041	563.923	316.881	408.197	1.77936	1.69344e-16	N
triple_2854	1	0	0	11	0.367879	N/A
triple_1840	54.0639	67.8291	75.1071	1.38851	0.175652	Y
triple_4276	17.5712	31.4844	7.94441	3.92626	0.000628744	N
triple_1635	8.80664	34.8095	110.384	12.4047	2.78216e-24	N
triple_2205	36.6533	29.1493	55.1974	1.89056	0.011592	Y
triple_1202	328.024	238.491	236.485	1.38692	3.67457e-05	Y
triple_2476	50.287	75.3383	53.3747	1.49718	0.0438446	Y
triple_569	3	3	0	31	0.22313	N/A
triple_1861	0	0	0	1	#DIV/0!	N/A
triple_3959	42.0953	180.601	161.304	4.28249	8.04022e-20	N
triple_3880	26.7069	25.0204	21.2727	1.25426	0.727647	Y
triple_3599	6.58333	11.1667	6.25	1.77428	0.389233	N/A
triple_525	29.5272	290.086	109.387	9.79456	7.58585e-55	N
triple_1907	0	1	0	11	0.367879	N/A
triple_1034	347.263	176.609	158.128	2.19533	1.69427e-21	N
triple_2440	96.6008	94.1338	92.2654	1.04694	0.951108	Y
triple_4208	13.2381	0	7.7619	133.381	0.0017981	N/A
triple_2018	19	9	24	2.64835	0.0345487	Y
triple_4098	47.9148	19.2043	51.8809	2.69271	0.000330174	N
triple_3029	92.4645	158.701	112.834	1.71557	7.58836e-05	N
triple_3949	39.0446	101.583	74.3725	2.59762	1.1005e-06	N
triple_2530	228.462	57.1114	155.426	3.99504	1.43449e-22	N
triple_3990	879.204	883.757	1101.04	1.25229	4.87216e-08	Y
triple_4298	2	0	0	21	0.135335	N/A
triple_927	194.017	127.829	236.154	1.84676	1.09097e-07	N
triple_1868	19	22	26	1.36649	0.57566	Y
triple_2403	105.552	102.855	155.594	1.51225	0.000695856	N
triple_3972	76.616	28	47.384	2.73011	7.34424e-06	N
triple_1084	31.0594	31.2731	44.6675	1.43673	0.18197	Y
triple_653	96.973	76.3896	34.6373	2.79449	4.79894e-07	N
triple_466	149.737	175	257.263	1.71762	8.37992e-08	N
triple_1488	23.5369	45.8522	26.6109	1.94409	0.0103467	Y
triple_3715	42	10	55	5.45545	2.94678e-07	N
triple_3627	28.8845	61.1889	56.9266	2.11454	0.00186209	N
triple_3133	444.801	486.656	489.542	1.10056	0.266152	Y
triple_3153	408.321	545.692	421.987	1.33635	3.78036e-06	Y
triple_1516	71.0672	73	60.9328	1.19772	0.540759	Y
triple_695	2.17778	4.69524	5.12698	2.29477	0.530337	N/A
triple_580	491.959	868.55	596.491	1.76534	6.89225e-26	N
triple_4307	86.4439	111	109.556	1.28374	0.156378	Y
triple_1234	5	5	5	1	1	N/A
triple_1995	8442.43	7867.39	9289.19	1.18072	9.22858e-27	Y
triple_4101	36.3548	52.6943	27.9509	1.88209	0.0172635	Y
triple_1455	118.135	101.305	94.5601	1.24905	0.244503	Y
triple_1656	355.502	363.195	549.303	1.54499	4.22976e-13	N
triple_3233	101.876	103.073	90.0512	1.14444	0.590486	Y
triple_1801	200.398	179.792	203.81	1.13351	0.420059	Y
triple_4414	52.75	40.375	25.875	2.03465	0.0104455	Y
triple_998	604.712	520.134	484.155	1.24895	0.000791418	Y
triple_2347	26	22	35	1.58824	0.201411	Y
triple_4732	144.152	270.821	125.027	2.16517	7.13162e-16	N
triple_4469	0	0	0	1	#DIV/0!	N/A
triple_630	10.1479	37.7479	17.1042	3.69323	7.41024e-05	N
triple_4449	78.749	42.6459	78.6051	1.8446	0.00151661	N
triple_680	14	8	8	1.74074	0.301194	N/A
triple_1553	1	0	5	51	0.0301974	N/A
triple_3699	5.6	22	25.4	4.47368	0.00175567	N
triple_2060	195.09	256.513	28.3972	9.00484	1.52059e-38	N
triple_3643	181.722	195.165	205.113	1.12865	0.491463	Y
triple_3616	15.2388	50.7612	45	3.31585	5.41776e-05	N
triple_2388	69.1466	40.1309	35.7224	1.93305	0.00108901	N
triple_4064	319.551	280.056	301.392	1.14097	0.272196	Y
triple_4264	21	5	30	5.90196	0.000186089	N
triple_2447	15.4242	11.0779	7.49784	2.04325	0.249019	N/A
triple_2399	43.0356	47.0894	40.875	1.15166	0.796171	Y
triple_1705	17	8	2	8.14286	0.0017761	N/A
triple_407	1015.35	859.671	733.977	1.3833	1.19782e-10	Y
triple_243	243.305	255.297	279.398	1.14828	0.271743	Y
triple_954	43	90	120	2.78654	1.74896e-08	N
triple_2509	28.263	34.037	17.7	1.91781	0.076242	Y
triple_1350	0	0	0	1	#DIV/0!	N/A
triple_142	144.167	211.904	220.929	1.53208	0.00010595	N
triple_662	103.702	150.227	111.071	1.44821	0.00585923	Y
triple_488	40.5023	80.2602	42.2375	1.9792	9.20933e-05	N
triple_88	719.237	291.751	505.012	2.46474	5.44774e-40	N
triple_1818	15.4	4.75	25.85	5.35052	0.000703758	N/A
triple_1679	5.79761	15.0781	15.1242	2.58143	0.0903198	Y
triple_1951	34.6644	13.0758	34.2598	2.63851	0.00377543	N
triple_666	0	9	0	91	0.00012341	N/A
triple_3046	17.6	32.4	7	4.57746	0.000190413	N
triple_2679	28.7703	24.1932	33.0364	1.36402	0.505464	Y
triple_4390	0.533333	1.9	2.56667	4.21053	0.524837	N/A
triple_646	70.2973	65.8056	59.8971	1.17334	0.659382	Y
triple_3525	264.576	258.557	273.867	1.05919	0.799365	Y
triple_389	0	0	0	1	#DIV/0!	N/A
triple_763	2225.41	2174.01	3198.58	1.47126	7.19214e-58	Y
triple_818	0	0	0	1	#DIV/0!	N/A
triple_4300	208.645	138.644	113.711	1.83413	1.42543e-07	N
triple_3758	162.458	102.819	110.723	1.57947	0.000231237	N
triple_1435	0	1	0	11	0.367879	N/A
triple_57	469.776	571.164	608.06	1.2943	8.89079e-05	Y
triple_4698	27.8778	26.8453	25.2769	1.10249	0.937707	Y
triple_3561	0	0	0	1	#DIV/0!	N/A
triple_2131	252.294	230.571	236.135	1.09417	0.587858	Y
triple_2823	243.55	33.9333	183.517	7.15917	1.16405e-33	N
triple_2169	700.53	579.301	392.169	1.78609	1.56434e-19	N
triple_700	430.878	487.542	410.58	1.1874	0.027559	Y
triple_930	1810.68	2301.69	1687.62	1.36384	1.94734e-24	Y
triple_616	0	0	0	1	#DIV/0!	N/A
triple_687	32.9429	52	74.0571	2.24427	0.000339627	N
triple_1463	152.289	199.574	151.137	1.32027	0.0105037	Y
triple_1142	25.9099	37.0145	15.0756	2.44567	0.00977171	N
triple_3423	0	0	0	1	#DIV/0!	N/A
triple_3692	2	0	0	21	0.135335	N/A
triple_1794	224.962	150.213	289.825	1.92881	2.73529e-10	N
triple_787	153.679	149.515	137.807	1.11509	0.630838	Y
triple_1013	595.109	769.271	1250.62	2.10131	3.63126e-58	N
triple_1314	466.463	411.837	416.7	1.13261	0.120347	Y
triple_1686	0.666667	2.46667	12.8667	16.913	0.000293833	N/A
triple_1985	0	0	0	1	#DIV/0!	N/A
triple_4575	31	25	39	1.55777	0.210579	N/A
triple_3337	347.662	584.112	645.226	1.85565	3.9369e-21	N
triple_1948	9	11	25	2.75824	0.0063034	N
triple_4117	123.775	137.891	113.333	1.2165	0.296652	Y
triple_4407	44.8257	38	64.1743	1.68699	0.0232352	Y
triple_3573	764	52.4989	416.501	14.5269	1.75603e-134	N
triple_1538	477.292	326.003	325.705	1.46527	1.50703e-09	Y
triple_698	173.662	205.415	200.923	1.18274	0.217142	Y
triple_939	78.4843	83.1557	68.36	1.21612	0.474181	Y
triple_4343	30.25	3.78571	10.9643	7.81066	3.77545e-06	N/A
triple_3964	66.8815	116.158	89.96	1.73568	0.00125596	N
triple_47	32.7626	16.919	47.3184	2.78621	0.000785205	N
triple_3723	14	28.617	17.383	2.03667	0.0535282	Y
triple_1481	375.779	330.184	322.037	1.16683	0.0864503	Y
triple_4016	215.359	203.275	278.367	1.36923	0.000913941	Y
triple_3403	49.8581	43.347	87.7949	2.02303	7.11803e-05	N
triple_2489	12.9253	12.6936	25.3811	1.99171	0.0450598	Y
[truncated: 2,781 more rows]

## Sheet: CS-CK-12h
Triplet	Homeolog A-expression	Homeolog B-expression	Homeolog D-expression	Fold(max/min)	P-Value(Chi square analysis)	Balenced expression
triple_1133	4	9	3	2.93548	0.144064	N/A
triple_2112	295	294.568	288.432	1.02276	0.95493	Y
triple_3038	0	0	1	11	0.367879	N/A
triple_2422	99.5639	88.8367	98.5994	1.12062	0.692018	Y
triple_508	26.1339	46.6369	39.2292	1.78155	0.0557312	Y
triple_2248	61.8866	41.5606	52.5528	1.48789	0.136602	Y
triple_785	0	0	0	1	#DIV/0!	N/A
triple_1986	5492.67	4414.6	4011.73	1.36914	1.32128e-55	Y
triple_3694	7	23	17	3.25352	0.015449	Y
triple_56	197.45	229.364	226.186	1.16155	0.241728	Y
triple_2128	17.0303	15.9697	9	1.88245	0.256822	Y
triple_3402	29.1483	26.4717	24.38	1.19478	0.807166	Y
triple_3047	323.097	423.358	172.545	2.45277	2.54096e-23	N
triple_3850	0	0	0	1	#DIV/0!	N/A
triple_417	32	26.2059	8.79412	3.60913	0.00145646	N
triple_3533	2	1	1	1.90909	0.778801	N/A
triple_2414	487.442	586.271	620.287	1.27248	0.000217506	Y
triple_2804	47.0894	77.9367	65.9739	1.65369	0.0223886	Y
triple_3226	6.35	9.50385	7.14615	1.48897	0.704086	N/A
triple_177	1735.51	1361.99	1763.5	1.29477	3.39698e-14	Y
triple_3390	1.23529	3.47059	12.2941	9.28194	0.0023964	N/A
triple_3583	172.701	184.011	188.288	1.09021	0.699731	Y
triple_1629	9	5	0	91	0.0128149	N/A
triple_4718	0	0	0	1	#DIV/0!	N/A
triple_1763	98.0264	55.2055	105.768	1.91424	0.000185774	N
triple_3391	0	0	0	1	#DIV/0!	N/A
triple_1813	151.78	100.114	111.106	1.51556	0.00219386	N
triple_2	109	294.441	113.559	2.69974	6.38928e-29	N
triple_3276	22.3333	34.4545	20.2121	1.70118	0.100213	Y
triple_4402	10.7229	4.95714	11.32	2.25819	0.253609	N/A
triple_3932	73.093	82.3953	55.5116	1.48342	0.070639	Y
triple_20	73.3628	60.1492	86.488	1.43716	0.0939498	Y
triple_4542	84.766	107.401	74.8333	1.43462	0.0437012	Y
triple_3315	84.3934	46.4799	66.1267	1.81395	0.00419063	N
triple_1685	68.5234	42.7595	64.7171	1.60113	0.0370084	Y
triple_2341	40.9694	80.6522	112.378	2.73874	7.45841e-08	N
triple_1930	0.25	2.75	3	8.85714	0.314664	N/A
triple_3281	79.6612	80.6639	40.6749	1.98073	0.000425889	N
triple_1666	103.378	149.931	162.691	1.57319	0.000885986	N
triple_96	14.9634	36.065	13.9716	2.57006	0.000755966	N
triple_2520	0	0	0	1	#DIV/0!	N/A
triple_1733	5.3	13.7	7	2.55556	0.102718	N/A
triple_692	526.804	680.632	398.564	1.70753	6.59766e-17	N
triple_3234	0	1	0	11	0.367879	N/A
triple_2537	5	3	5	1.64516	0.735141	N/A
triple_3884	1	11	1	10.0909	0.000456324	N/A
triple_2844	21	29	22	1.37915	0.453089	Y
triple_3862	79.6644	90.8962	163.439	2.05028	8.58519e-09	N
triple_2024	0	0	0	1	#DIV/0!	N/A
triple_1793	0	0	0	1	#DIV/0!	N/A
triple_102	152.796	23.9768	72.2273	6.35033	6.87499e-23	N
triple_2942	3.44444	2.93333	1.62222	2.05806	0.717992	N/A
triple_2153	74.2328	28.5745	96.1927	3.35814	1.62111e-08	N
triple_4232	10.8	1.53333	3.66667	6.67347	0.0120845	N/A
triple_3989	71	87.6377	49.3623	1.77383	0.00492953	N
triple_890	132.785	127.501	221.714	1.73834	2.66527e-08	N
triple_4297	0	0	0	1	#DIV/0!	N/A
triple_2645	3	3	3	1	1	N/A
triple_4453	123.214	102.431	97.3554	1.26533	0.174899	Y
triple_3684	445.154	349.088	600.758	1.72073	8.61675e-16	N
triple_1071	134.628	99.5994	112.772	1.35135	0.0667756	Y
triple_2965	80.2356	109.263	101.502	1.36132	0.0974653	Y
triple_1033	0	0	0	1	#DIV/0!	N/A
triple_1012	8.69231	3	3.30769	2.83623	0.128773	N/A
triple_3397	0.25	0.25	1.5	4.57143	0.457833	N/A
triple_895	1	0	0	11	0.367879	N/A
triple_2100	0.00925926	168.556	156.435	1543.63	3.73573e-36	N
triple_2773	20.6912	17.2941	12.0147	1.71619	0.317609	Y
triple_1724	85.3825	74.0162	64.6013	1.32119	0.234521	Y
triple_3701	107.923	74.4324	75.6447	1.44934	0.0150604	Y
triple_3268	68.928	86.4887	108.583	1.57448	0.0112555	Y
triple_381	117.554	71.554	147.892	2.06536	1.94343e-06	N
triple_2976	20.7143	7.28571	32	4.34623	0.000474105	N
triple_1747	22.7578	34.9932	44.2489	1.94021	0.0327826	Y
triple_2043	1077.44	691.35	566.207	1.90275	2.37188e-40	N
triple_1726	341.626	124	253.374	2.75363	1.94604e-22	N
triple_3336	14	43.2432	3.75676	11.2383	1.07625e-09	N
triple_1427	51.3513	77.8294	71.8193	1.51462	0.0563603	Y
triple_1901	18.4524	35.3983	77.1493	4.16385	8.38514e-10	N
triple_1632	3.33333	1.33333	1.33333	2.39535	0.513417	N/A
triple_1789	0	1	1	11	0.606531	N/A
triple_4733	0	0	0	1	#DIV/0!	N/A
triple_2811	39.8924	60.93	66.1776	1.65725	0.0309266	Y
triple_1563	106.085	79.6416	53.273	1.9895	0.00015805	N
triple_1996	116.408	115.124	166.468	1.44561	0.00156136	Y
triple_3729	152.643	138.041	113.316	1.34675	0.0531499	Y
triple_2103	48.2456	99.6646	98.0899	2.06357	2.95757e-05	N
triple_2304	112.102	131.951	149.947	1.3373	0.065312	Y
triple_1648	2.04478	12	63.9552	29.8657	3.4571e-19	N
triple_1010	4	5	2	2.42857	0.529213	N/A
triple_4137	967.052	1224.39	1502.56	1.55369	5.03136e-26	N
triple_4391	184.614	122.883	137.502	1.50194	0.000897737	N
triple_262	38.4655	19.4025	51.132	2.62695	0.000892837	N
triple_2190	5	27.4118	12.5882	5.39446	0.000172989	N
triple_141	48.9245	102	111.075	2.26775	2.48611e-06	N
triple_1817	235.222	267.843	321.934	1.36848	0.00093482	Y
triple_2517	0	0	0	1	#DIV/0!	N/A
triple_253	0	0	0	1	#DIV/0!	N/A
triple_3669	0	0	0	1	#DIV/0!	N/A
triple_3367	43.4231	35.0792	46.4978	1.32458	0.432645	Y
triple_1174	158.236	64.3739	26.3898	5.97725	7.9233e-25	N
triple_4574	1.5	1.5	0	16	0.472367	N/A
triple_537	758.481	793.218	925.3	1.21991	8.41855e-05	Y
triple_3543	25	25	0	251	3.72665e-06	N
triple_1596	307.118	126.21	238.672	2.43225	6.66507e-17	N
triple_1231	119.07	289.879	143.051	2.43333	6.54387e-21	N
triple_2798	119.831	143.293	112.876	1.26923	0.131788	Y
triple_3288	41.6	24.0667	22.3333	1.85884	0.0207984	Y
triple_4313	61	63	61	1.03273	0.97861	Y
triple_686	9.57724	32.7561	19.6667	3.39519	0.00145115	N
triple_1238	1.25	1.91667	4.83333	3.65432	0.256153	N/A
triple_3925	76.3306	59.3889	52.2805	1.45914	0.0875044	Y
triple_4303	75.3189	68.4907	73.1904	1.09955	0.844708	Y
triple_1806	145.234	191.136	223.63	1.53942	0.000245716	N
triple_3152	2	10	6	4.80952	0.0694835	N/A
triple_3654	94.5028	97.5484	90.9489	1.07248	0.890784	Y
triple_3967	1	0	0	11	0.367879	N/A
triple_3766	11.1739	24	56.8261	5.04936	1.41003e-08	N
triple_3185	145.188	107.173	203.639	1.89925	1.79298e-07	N
triple_2260	7	4	3	2.29032	0.395118	N/A
triple_775	850.004	1266.4	1476.6	1.73708	1.32568e-37	N
triple_1464	2	24	65	31	2.30592e-15	N
triple_931	1981.27	1288.5	1685.23	1.53761	1.69692e-32	N
triple_2838	240.32	252.721	293.959	1.2231	0.049491	Y
triple_1587	1632.55	435.3	1120.15	3.74978	3.41853e-148	N
triple_3191	73.0497	44.8958	72.0545	1.6257	0.0177823	Y
triple_4468	10	3	10	3.25806	0.118786	N/A
triple_467	34.0337	35.6847	43.2816	1.27093	0.524211	Y
triple_3823	27.5714	20.4286	7	3.89738	0.00260512	N
triple_1535	118.529	121.067	105.404	1.14845	0.540902	Y
triple_762	0	0	0	1	#DIV/0!	N/A
triple_1450	71.0753	57.9664	52.9583	1.34145	0.236284	Y
triple_3712	24.8333	21.8333	24.3333	1.13678	0.896591	Y
triple_2727	28.025	4.83165	5.14332	5.70297	8.58172e-07	N/A
triple_1950	18.0833	22.75	13.1667	1.72236	0.279194	N/A
triple_1412	144.593	222.419	175.988	1.53787	0.0002097	N
triple_583	70.3353	137.977	56.6874	2.43148	4.82335e-10	N
triple_731	597.419	285.899	347.681	2.08923	1.60772e-29	N
triple_1353	328.424	382.058	314.518	1.21467	0.0241684	Y
triple_1216	239.118	174.459	178.422	1.37041	0.00128648	Y
triple_829	9.23333	8.65797	17.1087	1.96492	0.147938	N/A
triple_1773	0	0	0	1	#DIV/0!	N/A
triple_2504	0	0	1	11	0.367879	N/A
triple_2379	485.924	549.314	611.763	1.25892	0.000738297	Y
triple_1060	114.283	224.511	96.206	2.33227	3.57895e-15	N
triple_3384	143.507	154.358	145.135	1.07556	0.793032	Y
triple_3300	86.8831	89.3472	160.77	1.84944	1.55398e-07	N
triple_1472	29.2223	35.6858	42.0918	1.4389	0.313197	Y
triple_2704	22.5679	59.4321	30	2.62627	3.78986e-05	N
triple_1006	63.5695	292.451	130.98	4.59483	9.76624e-38	N
triple_3574	34.3269	76.9155	29.7576	2.57943	5.61884e-07	N
triple_2580	823.693	1116.03	979.281	1.35486	2.8232e-10	Y
triple_3405	49.5332	44.465	58.0018	1.30375	0.397251	Y
triple_1168	163.891	100.84	70.2694	2.33043	1.36739e-09	N
triple_1094	167.501	267.343	230.157	1.59571	1.02684e-05	N
triple_1978	0	0	0	1	#DIV/0!	N/A
triple_4629	30.5325	54.5769	46.8906	1.78493	0.0324747	Y
triple_3255	4	3	4	1.32258	0.913101	N/A
triple_565	55.4486	53.4704	39.081	1.41774	0.198337	Y
triple_699	24	25	3	8.09677	0.000135865	N
triple_4520	1.18182	9.81818	9	7.73759	0.0330576	N/A
triple_3305	3	6	8	2.6129	0.327048	N/A
triple_27	63.6935	126.298	0.00806452	1169.66	4.54168e-28	N
triple_4664	190.65	184.844	175.506	1.08624	0.727708	Y
triple_514	158.494	204.604	145.902	1.40206	0.00359095	Y
triple_3171	16.1707	16.4048	26.4245	1.6302	0.175119	Y
triple_540	323.272	332.544	289.184	1.14989	0.191072	Y
triple_2788	0	0	0	1	#DIV/0!	N/A
triple_3028	71.1058	73.9154	55.9788	1.31985	0.249285	Y
triple_4116	966.491	1154.91	1083.6	1.19493	0.000209427	Y
triple_1545	1	0	0	11	0.367879	N/A
triple_1279	18	13.1818	23.8182	1.80082	0.212831	Y
triple_2568	144.029	217.094	185.878	1.50695	0.000628973	N
triple_1580	43.8213	48.6377	48.541	1.10966	0.851046	Y
triple_619	42.5972	29	28.4028	1.498	0.144624	Y
triple_2166	45.6944	34.3056	43	1.33102	0.421445	Y
triple_1839	2	5	5	2.42857	0.472367	N/A
triple_1126	114.642	92.1227	75.235	1.5231	0.0156343	Y
triple_4130	131.872	103.193	168.935	1.63645	0.00031376	N
triple_1009	20.1022	41.8824	28.0155	2.07811	0.0173946	Y
triple_3325	1	0	7	71	0.00463092	N/A
triple_3033	942.722	868.284	856.994	1.10002	0.0871935	Y
triple_4166	8	13	14	1.74074	0.412419	Y
triple_2887	32.374	32.7187	43.9073	1.35515	0.305763	Y
triple_603	5063.3	5407.32	5755.38	1.13668	2.42674e-10	Y
triple_3818	0	3	0	31	0.0497871	N/A
triple_3381	432.247	553.748	732.005	1.69333	5.76074e-18	N
triple_2561	0	0	0	1	#DIV/0!	N/A
triple_2657	28.7803	15.3364	20.8833	1.87093	0.121639	Y
triple_1525	132.394	165.673	143.933	1.25117	0.14398	Y
triple_4243	135.031	103.969	180	1.73058	2.85813e-05	N
triple_2294	214.167	219.627	232.206	1.08419	0.680133	Y
triple_2109	432.121	418.716	429.163	1.03201	0.89026	Y
triple_2946	47.8136	23	130.186	5.64011	3.91335e-21	N
triple_975	21	34	3	11	3.60034e-06	N
triple_3348	5	12	8	2.37255	0.227638	N/A
triple_1003	11.2222	4.75556	22.0222	4.55606	0.0024594	N/A
triple_1949	19.0345	16.8621	18.1034	1.12807	0.936138	Y
triple_707	27.4717	10.2558	4.27253	6.30565	3.162e-05	N
triple_4054	18	0	0	181	1.523e-08	N/A
triple_803	769.617	145.817	491.566	5.27504	3.65894e-91	N
triple_149	2	1	0	21	0.367879	N/A
triple_3805	225.977	159.693	231.33	1.44831	0.000434099	Y
triple_279	608.121	943.517	939.361	1.55144	4.2442e-20	N
triple_2661	9.4	14.6	5	2.88235	0.0917245	N/A
triple_2468	589.79	711.842	502.368	1.41689	1.01196e-08	Y
triple_2639	132.598	106.666	90.7362	1.46085	0.0172743	Y
triple_115	84.6471	40.1388	60.2141	2.10611	0.000316962	N
triple_2406	31.1613	104.117	14.7214	7.03152	2.16011e-20	N
triple_1438	505	399	194	2.60227	2.1809e-30	N
triple_573	6	14	27	4.44262	0.000769159	N
triple_1078	25.7027	7	11.2973	3.63418	0.00144033	N
triple_4625	810.153	700.667	1232.18	1.75847	3.86359e-38	N
triple_1082	31.898	17	28.102	1.87123	0.0967957	Y
triple_3378	116.908	124.691	214.401	1.83321	4.09858e-09	N
triple_4041	492.332	550.24	497.428	1.1176	0.134961	Y
triple_3975	115	65	82	1.76805	0.000610786	N
triple_3898	2	2	0	21	0.367879	N/A
triple_3993	808.109	817.406	826.486	1.02274	0.901855	Y
triple_3147	13.5632	44.1889	61.2479	4.49001	4.05743e-07	N
triple_2372	52.3941	33.3346	18.2713	2.8574	0.000217075	N
triple_412	65	36.3458	69.6542	1.91392	0.00331892	N
triple_4095	255.026	242.873	279.101	1.1491	0.26912	Y
triple_2148	124.269	116.433	150.298	1.2906	0.0896911	Y
triple_1862	11.96	58.6338	13.4062	4.87013	1.18916e-11	N
triple_4665	24	20.25	11.75	2.03376	0.121178	Y
triple_2031	88.8405	59.9758	86.1837	1.48047	0.0388084	Y
triple_4772	55.7184	73.6022	34.6793	2.11914	0.000964891	N
triple_1101	549.247	733.577	803.175	1.46224	1.76464e-11	Y
triple_2810	48.216	33.4074	28.3766	1.69669	0.0549727	Y
triple_821	316.474	294.096	329.429	1.1201	0.360709	Y
triple_2822	0	0	0	1	#DIV/0!	N/A
triple_3131	12	10.4762	10.5238	1.14408	0.934042	Y
triple_2850	46.0783	18.2029	29.7188	2.523	0.00190715	N
triple_1869	142.627	108.431	164.942	1.52069	0.00290202	N
triple_4758	6	1	0	61	0.0119315	N/A
triple_4369	27.5385	23.4615	24	1.17303	0.821837	Y
triple_2855	69.9479	77.952	79.1001	1.13066	0.719991	Y
triple_4185	132.675	109.055	106.27	1.24823	0.16293	Y
triple_2389	63.0795	26.9205	47	2.33821	0.000756405	N
triple_831	101.859	72.8405	94.3004	1.39784	0.0798666	Y
triple_951	70	94.5398	80.4602	1.35007	0.156166	Y
triple_3955	824.003	536.919	89.0772	9.24119	5.44223e-124	N
triple_2078	2144	1953.8	2330.2	1.19264	6.6158e-08	Y
triple_3945	85.1708	80.7118	89.1175	1.10402	0.81215	Y
triple_753	909.843	887.25	990.906	1.11682	0.0408861	Y
triple_3016	94.8897	277.873	186.237	2.92635	3.08961e-20	N
triple_1415	0	0	0	1	#DIV/0!	N/A
triple_524	338.292	341.438	298.27	1.14468	0.169202	Y
triple_4102	69.2507	88.4147	40.3346	2.18908	0.000139632	N
triple_394	44.5114	42.4886	13	3.40545	8.844e-05	N
triple_658	504.584	421.312	400.103	1.26107	0.00100721	Y
triple_4273	1	3	0	31	0.173774	N/A
triple_493	59.7228	97.3544	166.923	2.79196	1.27446e-12	N
triple_3198	87.3442	109.363	70.2929	1.55503	0.0134208	Y
triple_4156	76.9413	65.2731	80.7856	1.23729	0.415634	Y
triple_681	124.749	199.816	119.435	1.67244	1.17602e-06	N
triple_4257	50.4511	36.5994	41.9495	1.37744	0.321497	Y
triple_2071	16.3542	20.4038	31.242	1.90481	0.0732365	Y
triple_2699	174.012	188.053	118.935	1.58066	0.000242521	N
triple_1517	226.476	378.657	220.867	1.71408	2.28112e-13	N
triple_1288	111.58	85.0045	94.416	1.31226	0.153845	Y
triple_2227	337.371	247.05	410.579	1.66166	1.63664e-09	N
triple_3218	61.7773	48.0051	61.2176	1.28629	0.344396	Y
triple_2929	80.386	95.2	64.414	1.4772	0.0516532	Y
triple_1264	115.157	58.4552	73.3874	1.96835	2.77699e-05	N
triple_244	1	0	4	41	0.0742736	N/A
triple_3562	12	9	6	1.98361	0.367879	N/A
triple_1956	169.742	129.556	177.701	1.37133	0.0151635	Y
triple_1115	79.3118	49	112.688	2.29711	3.26347e-06	N
triple_487	4	4.625	2.375	1.90909	0.692188	N/A
triple_1186	1	0	2	21	0.367879	N/A
triple_3425	21.1389	8.05	4.81111	4.32466	0.00136828	N/A
triple_3891	17	20	39	2.28655	0.00363037	N
triple_1959	16.3974	12.8581	20.7444	1.6086	0.392125	Y
triple_1627	5095.31	5645.09	3986.6	1.416	7.27003e-64	Y
triple_2084	31.6275	49.7121	20.6604	2.39938	0.00178193	N
triple_200	52	104	70	1.99808	9.54759e-05	N
triple_1270	227.113	262.375	274.512	1.20861	0.0925086	Y
triple_1510	248.789	131.107	116.105	2.14182	1.35193e-14	N
triple_3203	0	0	0	1	#DIV/0!	N/A
triple_2456	345.9	368.637	345.463	1.06706	0.608208	Y
triple_4239	61.87	76.1778	42.9522	1.77175	0.0100148	Y
triple_1043	0	1	0	11	0.367879	N/A
triple_4363	34.7768	5.45283	15.7704	6.2809	7.11369e-06	N
triple_304	39.8039	125.967	35.2287	3.56841	1.15317e-17	N
triple_1966	16	26.4722	14.5278	1.81656	0.10726	Y
triple_2234	164	99	25	6.53785	1.31187e-22	N
triple_3123	68.5103	9.93846	31.5512	6.83474	4.06456e-11	N
triple_4067	29.6	29	19.4	1.52308	0.283654	Y
triple_1147	217.842	132.853	159.305	1.63924	1.47123e-05	N
triple_4193	27.8	78.6098	50.5902	2.82114	4.21788e-06	N
triple_3735	2630.32	2136.78	2458.89	1.23096	4.77755e-12	Y
triple_1252	57.9117	51.7458	45.3425	1.27659	0.465553	Y
triple_1247	1	0	0	11	0.367879	N/A
triple_3961	367.848	330.679	272.474	1.3499	0.000792858	Y
triple_1449	43.0161	369.647	28.3369	13.0024	1.0011e-110	N
triple_3792	9.50526	23.5147	8.98	2.60074	0.0077912	N/A
triple_713	4.82222	5.1619	6.01587	1.2425	0.931536	N/A
triple_12	307.637	288.923	256.44	1.19956	0.0944073	Y
triple_4534	2.42857	4.71429	2.85714	1.90395	0.642199	N/A
triple_3318	1	10	9	9.18182	0.0259911	N/A
triple_4779	272.588	246.461	219.95	1.23921	0.0600824	Y
triple_4283	142.672	113.522	106.806	1.3355	0.0495628	Y
triple_1077	4	1	4	3.72727	0.367879	N/A
triple_4013	9	37	5	7.27451	1.71314e-08	N
triple_730	29.3478	16.3714	21.2807	1.78781	0.146294	Y
triple_2209	3	0	5	51	0.0930145	N/A
triple_3750	1	20	36	32.8182	9.60982e-08	N
triple_3377	81.4088	101.187	100.404	1.24265	0.264555	Y
triple_191	68.9659	72.5917	64.4424	1.12626	0.784457	Y
triple_1505	89.5298	79.4702	75	1.19347	0.506149	Y
triple_4503	0	0	0	1	#DIV/0!	N/A
triple_1696	177.29	155.438	149.272	1.18757	0.259466	Y
triple_2615	3.66	4.04095	18.299	4.89336	0.000324423	N/A
triple_328	379.838	323.289	379.874	1.17498	0.0520998	Y
triple_3456	396.999	396.094	688.907	1.73906	8.94913e-26	N
triple_3485	153.051	156.205	125.744	1.24206	0.144411	Y
triple_3770	732.278	1207.81	1097.91	1.6493	2.61785e-27	N
triple_245	72.8287	128.572	60.5996	2.11981	2.96123e-07	N
triple_3914	32	18.1803	44.8197	2.45727	0.0036788	N
triple_3595	283.169	284.667	221.164	1.287	0.00678374	Y
triple_2713	97.0849	37.203	75.7121	2.60529	1.93348e-06	N
triple_395	13	5.15385	8.84615	2.49341	0.180499	N/A
triple_1331	18	4	16	4.41463	0.0108205	Y
triple_1369	15.3636	10	18.6364	1.85509	0.273568	Y
triple_3787	27.1154	39.827	37.0576	1.46707	0.275564	N/A
triple_2722	25.5873	19.8871	15.5256	1.64393	0.28591	Y
triple_621	0	3	11	111	0.000979399	N/A
triple_10	0	0	0	1	#DIV/0!	N/A
triple_990	42.5499	85.8053	62.6448	2.0142	0.000636649	N
triple_3837	112	65.6395	90.3605	1.70522	0.00242072	N
triple_3501	50.5067	69.0378	39.4554	1.74787	0.0147592	Y
triple_1750	42.5499	24.1175	23.3326	1.82011	0.0193968	Y
triple_4167	231.994	337.091	319.916	1.45282	2.19706e-05	Y
triple_3540	87.9832	15.819	36.1978	5.53322	1.3152e-13	N
triple_387	114.831	110.484	80.6855	1.42267	0.0338166	Y
triple_2741	61.4554	34.884	19.6605	3.11507	9.43011e-06	N
triple_1253	342.404	353.876	462.72	1.35128	1.10541e-05	Y
triple_3857	113.268	82.5653	72.1662	1.56876	0.0060219	N
triple_4766	107	65.2043	63.7957	1.67617	0.000471351	N
triple_229	141.37	140.193	127.437	1.10925	0.645346	Y
triple_4080	346.418	203.617	266.965	1.70097	6.85051e-09	N
triple_3608	22	40.6438	37.3562	1.84361	0.0512487	Y
triple_3549	98.8148	118.093	118.093	1.19489	0.329773	Y
triple_4210	175.378	228.28	149.342	1.52822	0.00015418	N
triple_2141	2	0	2	21	0.367879	N/A
triple_154	72.0742	47.9451	56.9807	1.50222	0.0805524	Y
triple_989	72.0601	42	117.94	2.8038	6.11471e-09	N
triple_2062	5	1.09091	19.9091	16.8015	1.14379e-05	N/A
triple_4764	294.351	237.027	286.622	1.24174	0.0287666	Y
triple_293	572.867	587.237	688.896	1.20251	0.00151692	Y
triple_1302	72.0871	24.9399	47.973	2.88288	1.0135e-05	N
triple_3431	167.489	185.821	154.69	1.20111	0.235553	Y
triple_4330	97.6021	62.6485	110.749	1.76656	0.00106811	N
triple_2751	124.594	101.217	113.189	1.23073	0.29843	Y
triple_1038	5	3.44444	4.55556	1.43887	0.862303	N/A
triple_285	111.481	84.8195	121.7	1.4343	0.0326978	Y
triple_375	22.5469	39.4143	21.0388	1.86928	0.0232438	Y
triple_462	107.144	117.181	164.674	1.53644	0.000687228	N
triple_950	173.416	194.068	178.515	1.11902	0.529461	Y
triple_627	9	28.9355	1.06452	24.9335	1.2927e-07	N
triple_4141	115.904	137.719	141.376	1.21958	0.236768	Y
triple_4607	810.942	594.187	666.87	1.36473	2.22428e-08	Y
triple_1859	165	137	186	1.3574	0.0243514	Y
triple_3927	290.892	267.777	277.331	1.08629	0.616221	Y
triple_1290	3	4	6	1.96774	0.583645	N/A
triple_2312	54.2062	48.7938	47	1.153	0.754674	Y
triple_2703	54.8744	62.5102	33.6154	1.85702	0.0116299	Y
triple_378	0	2	0	21	0.135335	N/A
triple_3922	874.753	877.077	876.17	1.00266	0.998436	Y
triple_3103	70.1538	139.065	96.7812	1.98089	7.21509e-06	N
triple_1657	0	0	2	21	0.135335	N/A
triple_850	43.2229	27.1919	35.5852	1.58739	0.162073	Y
triple_2597	210.441	234.061	221.498	1.11219	0.533062	Y
triple_941	166.281	171	219.719	1.32117	0.00896969	Y
triple_120	4.86687	16.8824	17.2508	3.4933	0.0219535	Y
triple_3158	165.292	165.83	208.878	1.26353	0.0309588	Y
triple_4636	139.58	153.532	118.889	1.29115	0.109449	Y
triple_3913	2.48571	13.9429	5.57143	5.43094	0.00829197	N/A
triple_3524	105.8	58.9459	69.2546	1.79351	0.000421572	N
triple_1367	0.2	0	3.8	39	0.0323869	N/A
triple_634	823.428	1060.9	1311.67	1.59287	5.00068e-25	N
triple_4173	47	23	47	2.03896	0.00727671	N
triple_2820	137.75	216.024	121.225	1.78136	9.2453e-08	N
triple_3909	24.619	3.14286	41.2381	12.7474	1.29459e-07	N
triple_3032	812.23	920.859	701.911	1.31189	3.86676e-07	Y
triple_2485	773.294	639.839	593.866	1.30208	2.29652e-06	Y
triple_2309	2.58333	41.2738	11.1429	15.4188	1.64499e-10	N
triple_4448	45.2345	13.5192	78.2462	5.75263	1.09098e-10	N
triple_3676	29.6744	14.3256	2	14.1783	3.59222e-06	N
triple_3326	37.1538	0	24.8462	372.538	2.96913e-08	N
triple_207	463.803	433.962	334.235	1.38754	1.35259e-05	Y
triple_2357	0	0	0	1	#DIV/0!	N/A
triple_2214	2302.22	584.047	1176.74	3.94133	5.64415e-245	N
triple_4583	135.26	208.083	194.657	1.538	0.000230551	N
triple_1678	72.3084	13.4941	3.19751	21.9585	4.447e-21	N
triple_4441	0	0	0	1	#DIV/0!	N/A
triple_2004	73.9863	106	74.0137	1.43211	0.0177477	Y
triple_859	12.6667	12	5.33333	2.34969	0.19312	N/A
triple_607	63.6009	73.1	68.2991	1.14912	0.718827	Y
triple_2631	86.8446	81.6211	62.5342	1.38813	0.119216	Y
triple_1338	0	0	0	1	#DIV/0!	N/A
triple_4158	133.087	196.674	120.239	1.63516	1.41286e-05	N
triple_1607	273.871	227.322	269.807	1.20468	0.0752872	Y
triple_4491	14.75	8.47368	10.7763	1.73204	0.410871	Y
triple_3253	30.7789	56.5383	49.6828	1.83421	0.0202932	Y
triple_77	31.0567	25.2469	11.6964	2.64121	0.0128506	Y
triple_4326	24	2	7	11.4762	5.61028e-06	N
triple_357	1375.19	1217.72	1893.09	1.55458	5.46184e-37	N
triple_4174	89.1706	87.0061	84.8233	1.05119	0.947142	Y
triple_3110	103.026	108.138	125.836	1.22119	0.279295	Y
triple_4711	21.5455	4.70455	14.75	4.5052	0.00523438	N
triple_4377	2227.75	2111.95	1862.3	1.19622	4.703e-08	Y
triple_1424	206.657	61.9584	134.384	3.33166	1.19466e-17	N
triple_654	0	1	0	11	0.367879	N/A
triple_4739	1.66667	4.33333	5	2.88679	0.428063	N/A
triple_4706	117.295	160.073	164.632	1.40322	0.0097711	Y
triple_1414	6.09091	9	4.90909	1.8167	0.514337	N/A
triple_2009	1	2	3	2.81818	0.606531	N/A
triple_1081	18	24.4898	24.5102	1.35968	0.532271	Y
triple_2693	4	6.41667	6.58333	1.63008	0.691514	N/A
triple_1714	1095.9	1091.47	1141.63	1.04596	0.49905	Y
triple_2868	56.4833	29.627	31.8897	1.90343	0.00355012	N
triple_4411	53	82	55	1.54614	0.0158894	Y
triple_3493	0	0	0	1	#DIV/0!	N/A
triple_1554	18	19	14	1.35461	0.66248	Y
triple_2609	43.1169	2.43086	34.4523	17.0759	3.30999e-08	N
triple_3515	88.5494	72.7751	151.676	2.08268	5.54537e-08	N
triple_2185	61.7064	70	51.2936	1.36398	0.236862	Y
triple_4340	2044.01	1137.98	1424.01	1.79609	2.09623e-61	N
triple_820	1.16667	4.13333	6.7	5.36842	0.147056	N/A
triple_974	128.43	109.678	166.893	1.52119	0.00183257	N
triple_4657	31	19	20	1.62827	0.149569	Y
triple_3310	149.929	119.061	160.01	1.34364	0.0414483	Y
triple_3748	76.2331	68.4855	86.2814	1.25947	0.3556	Y
triple_3190	147	93.3229	194.677	2.0849	1.99072e-08	N
triple_1920	82.3879	138.959	91.6532	1.68581	0.000147128	N
triple_1160	288.167	292.732	267.101	1.09593	0.516169	Y
triple_4336	24.5	24.5	27	1.10163	0.921054	Y
triple_3782	75.4836	62.3353	67.181	1.21059	0.523586	Y
triple_1853	17	13.7368	4.26316	3.91918	0.0234754	Y
triple_1048	139.645	76.3548	88	1.82781	1.3699e-05	N
triple_3090	16.7293	11.7962	37.4745	3.15853	0.000216063	N
triple_270	182.015	153.023	169.962	1.18934	0.283601	Y
triple_3799	23	38.5342	33.4658	1.67248	0.137826	Y
triple_3140	64.1217	103.331	55.5472	1.85869	0.000161434	N
triple_4510	1	4	1	3.72727	0.22313	N/A
triple_2269	68.2223	76.543	62.2348	1.22954	0.473155	Y
triple_138	86.5495	78.577	73.8735	1.17136	0.597257	Y
triple_3612	153.743	115.696	160.562	1.38746	0.0169416	Y
triple_3900	23.2564	19.7436	17	1.36587	0.611556	Y
triple_3636	25.2435	53.55	48.2065	2.11692	0.00478167	N
triple_729	626.512	600.701	630.787	1.05008	0.651948	Y
triple_4541	1.75	3	7.25	3.97297	0.125165	N/A
triple_3757	13.0092	12.1677	30.823	2.52068	0.00261375	N/A
triple_1777	103.279	89.957	82.7643	1.24757	0.308015	Y
triple_615	1.5	0	1.5	16	0.472367	N/A
triple_198	133.806	134.459	158.735	1.18617	0.242122	Y
triple_1577	0	0	0	1	#DIV/0!	N/A
triple_103	183.695	183.275	161.031	1.14066	0.384752	Y
triple_1273	3	2.4	12.6	5.08	0.00425356	N/A
triple_2989	0	0	0	1	#DIV/0!	N/A
triple_1222	52.4155	53.2153	41.3692	1.28566	0.408799	Y
triple_3668	28	18	20	1.55249	0.280067	Y
triple_263	379.786	492.423	341.791	1.44059	2.59333e-07	Y
triple_4556	13.276	6.62768	8.0963	1.98821	0.270656	N/A
triple_4744	30.2836	130.54	21.1763	6.14018	4.34853e-27	N
triple_3885	35	31.7222	23.2778	1.50143	0.295455	Y
triple_622	2165.01	2171.86	2205.13	1.01853	0.809558	Y
triple_4337	317.651	352.062	361.287	1.13733	0.214604	Y
triple_4421	21.3696	34	25.6304	1.58829	0.216706	Y
triple_2571	24.266	73.734	13	5.63619	5.60427e-13	N
triple_60	98.8303	118.41	105.76	1.19791	0.400315	Y
triple_4372	60.3413	88.0116	77.6471	1.4578	0.0747085	Y
triple_1709	44.9314	31.8824	18.1861	2.4626	0.00352352	N
triple_145	181.516	166	170.484	1.09341	0.691261	Y
triple_3848	238.461	172.616	156.923	1.51927	5.08937e-05	N
triple_2191	96.2969	142.973	145.73	1.51281	0.00244706	N
triple_35	175.579	130.949	170.472	1.34055	0.023458	Y
triple_2574	270.546	360.083	363.371	1.34297	0.000231175	Y
triple_2335	128.891	135.109	134	1.0482	0.920437	Y
triple_3053	26.0957	54.8084	45.0958	2.09608	0.00622984	N
triple_551	51.1309	121.77	63.0995	2.37883	1.28757e-08	N
triple_837	17.5625	53.4007	15.0368	3.53448	1.05845e-07	N
triple_2759	2	0	0	21	0.135335	N/A
triple_9	256.988	288.06	274.952	1.12086	0.410556	Y
triple_3870	110.495	98.1214	78.3841	1.40913	0.0644611	Y
triple_4487	374.268	347.391	301.341	1.24193	0.0185201	Y
triple_3292	52.2327	204.188	115.58	3.90363	3.94509e-21	N
triple_3004	34.5182	25.449	43.0328	1.68824	0.105175	Y
triple_2758	357.4	246.266	300.333	1.45109	3.53837e-05	Y
triple_4695	114.365	203.08	46.5554	4.3549	8.83664e-23	N
triple_2350	340.02	311.963	340.018	1.08991	0.452259	Y
triple_3720	15.7368	4	35.2632	8.62516	1.23582e-06	N
triple_2555	228.59	217.925	336.485	1.54379	6.94616e-08	N
triple_906	13.9004	27.0381	27.0615	1.94005	0.0786505	Y
triple_322	284.105	167.478	167.417	1.69658	2.82965e-10	N
triple_2330	32.3418	84.0306	40.6276	2.59328	4.0201e-07	N
triple_1882	66.1672	73.2535	101.579	1.53438	0.0126449	Y
triple_1409	45.5183	95.2053	63.2764	2.08919	8.93867e-05	N
triple_2583	222.782	81.8401	206.378	2.72005	7.13729e-16	N
triple_1873	177.291	245.759	209.95	1.38598	0.00385486	Y
triple_1753	263.378	282.176	205.446	1.3733	0.00167923	Y
triple_4267	6.88919	7.42252	25.6883	3.68974	0.000185657	N
triple_3670	5	2	0	51	0.0662523	N/A
triple_881	0	0	1	11	0.367879	N/A
triple_4005	67.7411	77.8696	99.3893	1.46651	0.0408211	Y
triple_4122	362.265	351.747	305.988	1.18386	0.0718488	Y
triple_1193	83.6114	98	135.389	1.61852	0.00115929	N
triple_1056	91.504	80.8385	88.6574	1.13177	0.704296	Y
triple_3554	56.4104	68.7617	65.8279	1.21857	0.519933	Y
triple_2827	8.94737	10.0526	8	1.25341	0.889348	N/A
triple_4475	481.774	428.46	425.765	1.13152	0.106402	Y
triple_1312	13.1905	11.9697	3.83983	3.37337	0.0690618	N/A
triple_319	217.257	222.386	257.357	1.18449	0.128771	Y
triple_1894	12.5933	17.5772	12.8295	1.39264	0.576045	Y
triple_4720	6.83333	19.2444	51.9222	7.50321	8.68182e-10	N
triple_341	141.688	155.171	166.141	1.17247	0.378308	Y
triple_513	88.9224	74.8127	79.2649	1.18835	0.526068	Y
triple_2550	0	0	0	1	#DIV/0!	N/A
triple_260	216.25	237.933	187.817	1.26669	0.0522413	Y
triple_421	4.26316	7.42105	6.31579	1.72376	0.651826	N/A
triple_2878	130.601	121.092	112.307	1.16275	0.501611	Y
triple_4087	137.331	180.027	179.642	1.31067	0.0263816	Y
triple_3746	30.9298	58.6003	44.4699	1.89174	0.0137592	Y
triple_351	132.584	160.928	197.489	1.48917	0.00155057	Y
triple_3438	133	133	134	1.00751	0.997503	N/A
triple_2415	38.3333	43.7222	30.9444	1.4116	0.335373	Y
triple_2368	19.3046	10.381	43.3145	4.14223	6.63765e-06	N
triple_737	9.47619	7	10.5238	1.49631	0.695017	N/A
triple_3275	4	8	3	2.6129	0.246597	N/A
triple_1824	85.4914	117.354	77.1546	1.52035	0.00804494	N
triple_4347	291.005	445.96	380.035	1.5323	8.83943e-08	N
triple_4488	77.423	77.423	129.154	1.6673	8.08533e-05	N
triple_4203	31.8931	44.3596	47.7473	1.49555	0.185174	Y
triple_4650	11.1289	8.45	7.42105	1.493	0.665571	N/A
triple_3072	385.004	341.862	350.134	1.12616	0.23216	Y
triple_1940	1866.78	2259.1	824.121	2.74101	1.68113e-145	N
triple_3797	80.2315	69.4054	44.3631	1.8067	0.00533107	N
triple_46	7.94872	9.38095	6.67033	1.40037	0.794649	N/A
triple_4217	0.340909	3.75	9.90909	22.701	0.00647689	N/A
triple_593	0.246305	49.8571	42.8966	144.257	7.81232e-11	N
triple_69	127.528	109.05	122.422	1.16929	0.467251	Y
triple_4403	1152.25	1155.55	2188.19	1.89898	4.62494e-104	N
triple_1432	379.305	169.859	260.835	2.23233	1.81316e-18	N
triple_865	561.054	660.534	798.412	1.42298	6.85785e-10	Y
triple_360	609.494	721.616	1406.89	2.30808	2.14668e-89	N
triple_2361	98.5542	68.8403	63.6055	1.5486	0.00991062	N
triple_2493	2.83333	3.33333	1.83333	1.77586	0.803523	N/A
triple_1465	106.062	56.1491	159.789	2.84252	1.34807e-11	N
triple_2952	12.7012	34.3917	21.9071	2.69442	0.00578284	N
triple_2752	485.11	549.233	469.657	1.1694	0.0286837	Y
triple_182	1	2	7	6.45455	0.0450492	N/A
triple_3601	426.917	356.483	234.6	1.81941	7.6504e-13	N
triple_918	73.0571	75	68.9429	1.08773	0.876133	Y
triple_2793	397.821	170.885	239.294	2.32722	1.40646e-22	N
triple_2211	327.63	223.734	130.636	2.50681	2.80246e-19	N
triple_4434	84.7304	142.831	81.439	1.75291	9.36672e-06	N
triple_1902	37.1824	43.3175	35.5001	1.21959	0.645427	Y
triple_2898	78.1478	62	42.8522	1.82174	0.00598821	N
triple_2957	56.6187	56.7626	59.6187	1.05289	0.951566	Y
triple_313	133.819	115.679	90.5023	1.47809	0.0153698	Y
triple_4600	109.674	144.209	143.117	1.3146	0.0543522	Y
triple_2172	28.4118	50.4841	4.10417	12.0319	3.56302e-09	N
triple_4566	0.5	3	0.5	5.16667	0.209611	N/A
triple_1384	95.6157	94.3356	71.0487	1.34529	0.111005	Y
triple_4309	220.663	231.187	183.149	1.26214	0.0491766	Y
triple_445	1	0	0	11	0.367879	N/A
triple_1617	71.0554	102.304	78.6402	1.43917	0.0423092	Y
triple_578	434.502	469.12	408.378	1.1487	0.119693	Y
triple_4262	61.6311	118.956	37.4129	3.17374	3.30523e-11	N
triple_4399	120.379	101.754	123.867	1.2171	0.293629	Y
triple_3467	19.6622	33.8595	45.4783	2.30633	0.00630889	N
triple_1548	53.7079	74.8894	58.4028	1.39365	0.137338	Y
triple_3717	5	5	6	1.19608	0.939413	N/A
triple_936	0	0	2	21	0.135335	N/A
triple_2274	331.015	464.189	454.795	1.4022	1.74633e-06	Y
triple_3362	184.357	422.915	694.728	3.76688	5.54495e-66	N
triple_2434	214.159	147.055	189.787	1.45601	0.00186934	Y
triple_1087	81.4085	114.566	87.0251	1.4068	0.0354957	Y
triple_742	139.304	206.764	179.932	1.48391	0.00138899	Y
triple_1354	35.4111	25.2752	22.3137	1.58435	0.181755	Y
triple_30	0	0	1	11	0.367879	N/A
triple_409	284.883	278.78	305.337	1.09523	0.512756	Y
triple_3139	70.1298	65.2925	79.5777	1.21845	0.478749	Y
triple_660	16	7	12	2.26761	0.17502	Y
triple_709	152.626	93.9251	134.449	1.62431	0.000816342	N
triple_995	4	2	3	1.95238	0.716531	N/A
triple_3294	244.6	233.538	222.862	1.0975	0.603117	Y
triple_1997	0	0	0	1	#DIV/0!	N/A
triple_2349	6	13	5	2.56863	0.0930145	N/A
triple_2514	64.8855	70.5619	84.5526	1.30264	0.247294	Y
triple_2449	0	0	0	1	#DIV/0!	N/A
triple_4392	0	0	0	1	#DIV/0!	N/A
triple_4066	0	0	0	1	#DIV/0!	N/A
triple_4701	39.85	31	2.15	17.7556	1.15712e-07	N
triple_4489	65.9661	55.3863	116.648	2.10408	1.34956e-06	N
triple_4295	25.3013	33.6154	29.0833	1.32731	0.553925	Y
triple_1220	141.947	140.625	127.428	1.11386	0.623984	Y
triple_4508	0	0	0	1	#DIV/0!	N/A
triple_1475	28	36	78	2.77936	2.40767e-07	N
triple_696	83.9927	56.3427	111.665	1.98014	0.000110699	N
triple_582	64.1839	51.1728	63.6433	1.25376	0.403297	Y
triple_4734	28	33	33	1.17794	0.766472	Y
triple_3007	1	0	2	21	0.367879	N/A
triple_37	438.205	517.257	477.539	1.18036	0.0379776	Y
triple_727	19.5938	15	12.4062	1.57471	0.429282	Y
triple_1588	98.4894	44.561	77.9497	2.20751	4.29076e-05	N
triple_1672	174.339	90.6803	78.9809	2.20583	5.69794e-11	N
triple_2865	730.269	823.012	768.719	1.12698	0.0604966	Y
triple_349	42.4258	34.9205	41.6537	1.21431	0.650721	Y
triple_943	115.065	169.844	148.091	1.47565	0.00513912	Y
triple_2094	1248.37	865.759	754.868	1.65368	3.59495e-31	N
triple_4350	19.7407	12.5033	23.756	1.89284	0.175134	Y
triple_2025	18	21	42	2.32597	0.0017761	N
triple_1551	150.204	282.398	159.399	1.87951	1.02274e-12	N
triple_3871	56	46.0714	38.9286	1.43741	0.20931	Y
triple_192	265.577	145.452	68.9714	3.84641	2.18409e-27	N
triple_1575	0	0	0	1	#DIV/0!	N/A
triple_4302	3	7	4	2.29032	0.395118	N/A
triple_3342	6.87468	12.2506	8.87468	1.77078	0.453375	N/A
triple_3809	7.90045	3.87059	7.22896	2.01493	0.479009	N/A
triple_250	4.07501	9.77592	10.1491	2.45486	0.234894	N/A
triple_2893	147.14	418.788	275.072	2.84493	2.44218e-29	N
triple_3765	295.347	453.913	335.74	1.5367	7.02388e-09	N
triple_3709	0	0	0	1	#DIV/0!	N/A
triple_2458	91.3714	117.216	38.4124	3.04619	3.07345e-09	N
triple_4573	4.47719	4.74386	13.7789	3.0322	0.0258073	N/A
triple_802	784.784	705.196	860.02	1.21952	0.000475012	Y
triple_1280	36.768	10.1938	29.0381	3.58157	0.00062653	N
triple_3124	211.087	234.941	245.972	1.16518	0.251999	Y
triple_851	7	3.33333	7.66667	2.26214	0.403569	N/A
triple_1215	0	0	1	11	0.367879	N/A
triple_2484	227.854	244.063	204.084	1.1958	0.166224	Y
triple_3398	4	2	0	41	0.135335	N/A
triple_282	0	0	0	1	#DIV/0!	N/A
triple_1816	14.6522	16	7.34783	2.1617	0.180699	Y
triple_3563	298.155	118.885	214.96	2.50666	2.56032e-17	N
triple_3645	207.83	149.423	167.747	1.39062	0.00610426	Y
triple_1518	12.2407	92	40.7593	7.46309	2.10453e-15	N
triple_1536	33.777	7.16865	23.0543	4.6607	0.000224631	N
triple_3924	2.8	3.4	2.8	1.2069	0.960789	N/A
triple_1389	278.898	207.285	402.816	1.94284	4.54899e-15	N
triple_4069	43.3056	35.4444	55.25	1.55721	0.107895	Y
triple_2956	0	0	0	1	#DIV/0!	N/A
triple_2505	20.5796	56.7308	183.69	8.8875	2.33098e-37	N
triple_1838	52.7779	18.1172	49.1049	2.90264	0.000115885	N
triple_937	142.611	130.389	105	1.35786	0.0538585	Y
triple_3968	6.46667	24.0444	21.4889	3.67682	0.00549664	N
triple_1595	55.6133	41.191	50.1957	1.34928	0.338536	Y
triple_4437	200.307	191.241	142.452	1.40585	0.00434027	Y
triple_3579	37.3064	29.7673	19.9264	1.86785	0.0728599	Y
triple_3759	0	0	0	1	#DIV/0!	N/A
triple_4014	168.317	151.202	224.481	1.48432	0.000302326	Y
triple_3084	0	0	0	1	#DIV/0!	N/A
triple_140	15	13	9	1.65934	0.469186	Y
triple_682	199.711	259.211	246.079	1.29778	0.0156391	Y
triple_3383	2.5	2.5	2	1.2381	0.964916	N/A
triple_3260	81.1163	114.459	57.4248	1.99147	5.91773e-05	N
triple_1413	0	0	0	1	#DIV/0!	N/A
triple_468	109.911	118.736	54.3536	2.18233	2.46251e-06	N
triple_4634	240.383	223.768	289.849	1.29518	0.00908286	Y
triple_676	77.3969	82.4944	36.1086	2.28107	4.99769e-05	N
triple_1021	129.726	116.691	79.5827	1.62929	0.00197137	N
triple_1647	397.696	402.553	383.751	1.04898	0.785542	Y
triple_3655	0	0	1	11	0.367879	N/A
triple_3192	5	7	1	6.45455	0.116037	N/A
triple_3061	80.2305	77.6298	58.1398	1.37931	0.132048	Y
triple_4642	91.284	147.994	114.722	1.62057	0.0010262	N
triple_1900	36	17	28	2.11111	0.0343769	Y
triple_3280	102.767	91.6796	64.5539	1.59103	0.0113708	Y
triple_3018	15.4138	14	16.5862	1.18342	0.896401	Y
triple_1774	276.068	224.612	322.321	1.43482	0.00016518	Y
triple_427	0	2	3	31	0.246597	N/A
triple_3607	7	8	3	2.6129	0.311403	N/A
triple_828	114.2	63.8	17	6.68421	1.62726e-16	N/A
triple_909	51.5099	218.417	203.073	4.23402	3.60489e-24	N
triple_769	0	0	0	1	#DIV/0!	N/A
triple_3693	363.475	188.302	263.223	1.92979	4.47405e-13	N
triple_1684	1.86667	2.73333	1.4	1.88889	0.795417	N/A
triple_557	50.9361	107.063	50.0007	2.13896	2.04624e-07	N
triple_2977	1	0	1	11	0.606531	N/A
triple_3532	10.3793	8	17.6207	2.18774	0.123385	Y
triple_3177	1110.53	3069.85	1325.62	2.76415	6.18355e-274	N
triple_4371	226.947	249.776	175.277	1.42479	0.00122706	Y
triple_1812	94.6155	103.581	111.804	1.18147	0.489082	Y
triple_3392	173	69	120	2.50507	1.84827e-10	N
triple_2812	214.203	222.201	199.595	1.1132	0.538053	Y
triple_320	2231.81	1877.63	1884.56	1.18862	1.21623e-09	Y
triple_507	331.752	480.1	317.149	1.51364	4.16025e-10	N
triple_2263	132.737	124.925	143.337	1.14726	0.527887	Y
triple_2536	19.8815	101.907	233.211	11.6764	3.17066e-43	N
triple_1585	29.7059	49.4218	42.8723	1.66148	0.0837947	Y
triple_4040	50.7091	116.286	43.0044	2.7001	8.68674e-11	N
triple_1933	83.3029	49.7955	50.9017	1.67155	0.00272012	N
triple_2226	3	8	3	2.6129	0.167677	N/A
triple_1528	156.292	138.739	82.9693	1.88267	8.86872e-06	N
triple_1430	9.85	3.4	5.75	2.84286	0.185909	N/A
triple_3044	85.3685	97.0608	113.571	1.32997	0.130696	Y
triple_3483	0	1	0	11	0.367879	N/A
triple_148	55.0701	18.2221	11.7078	4.67234	4.16275e-09	N
triple_1265	25.6471	23.5601	27.7928	1.1789	0.839861	Y
triple_3227	51	80.9494	83.0506	1.62721	0.011275	Y
triple_1297	0	0	0	1	#DIV/0!	N/A
triple_3399	77.7017	100.835	46.4638	2.16766	4.88427e-05	N
triple_2019	74.0959	82.1145	70.7896	1.15975	0.638776	Y
triple_2964	145.286	71	108.714	2.04481	2.94413e-06	N
triple_4325	22.3239	47.6761	21	2.26427	0.000580821	N
triple_693	165.773	100.73	100.497	1.64889	9.45397e-06	N
triple_4717	11.9045	11.45	1.64545	6.8776	0.0177443	N/A
triple_3210	36	72	44	1.99723	0.000865129	N
triple_1072	95.5412	208.262	136.197	2.17858	2.24185e-10	N
triple_470	105.339	108.417	117.244	1.11291	0.70743	Y
triple_1923	0	0	1	11	0.367879	N/A
triple_1732	49.1605	36.5963	45.2432	1.34238	0.388109	Y
triple_1453	1067.29	940.502	1070.21	1.13789	0.00476925	Y
triple_1439	38	38	17	2.22807	0.00872175	N
triple_2683	0	0	0	1	#DIV/0!	N/A
triple_1725	213.032	248.189	314.779	1.47739	3.28358e-05	Y
triple_598	9	10.44	13.56	1.5011	0.610203	Y
triple_1398	25.624	41.3394	49.0366	1.91014	0.0251569	Y
triple_3863	138.338	106.96	141.702	1.32452	0.0580643	Y
triple_101	5	2	3	2.42857	0.496585	N/A
triple_2160	184.371	346.156	155.473	2.22569	8.7264e-21	N
triple_2044	9	5	9	1.78431	0.498749	N/A
triple_1102	0.208333	8.0947	3.69697	26.5774	0.0201533	N/A
triple_3594	10.5789	8	8.42105	1.31839	0.808414	N/A
triple_1727	65.0248	73.17	64.8052	1.12888	0.714721	Y
triple_2358	14.066	45.8532	40.0808	3.24392	0.000183624	N
triple_382	453.583	207.64	130.777	3.46648	1.6814e-47	N
triple_2785	0	0	0	1	#DIV/0!	N/A
triple_2113	0	0	0	1	#DIV/0!	N/A
triple_176	661.202	574.222	640.576	1.15145	0.036765	Y
triple_1382	140.366	112.497	233.137	2.07144	2.01689e-11	N
triple_2943	602.258	568.599	563.143	1.06945	0.460051	Y
triple_3451	5.82002	10.7225	12.4575	2.12119	0.293503	N/A
triple_1483	12.4483	19	15.5517	1.52212	0.503784	Y
triple_4702	33.7222	21.0908	29.187	1.59608	0.231698	Y
triple_4649	7	7	2	3.38095	0.209611	N/A
triple_1458	130.973	217.267	222.76	1.70027	8.96788e-07	N
triple_49	306.006	303.745	249.249	1.22762	0.0271425	Y
triple_1000	273.102	235.996	303.901	1.28762	0.0140369	Y
triple_2646	117.934	118.719	83.3468	1.42389	0.0218152	Y
triple_2342	1	3	1	2.81818	0.449329	N/A
triple_549	14.2174	4.71429	10.0683	2.97394	0.095551	N/A
triple_4422	1.17021	47.8298	21	37.7337	6.21642e-11	N
triple_4084	636.091	800.575	805.334	1.26602	4.01062e-06	Y
triple_2235	226.601	202.041	178.359	1.27032	0.0563677	Y
triple_1566	52.4407	87.1373	66.4221	1.66038	0.0118197	Y
triple_1044	51.9174	21.5432	60.5394	2.80177	8.32099e-05	N
triple_659	41.6804	41.9507	26.369	1.58868	0.114228	Y
triple_4389	79.3912	63.6172	115.992	1.82198	0.000233591	N
triple_3804	1.08333	13.5833	7.33333	11.5634	0.00486006	N/A
triple_830	29.9677	35	32.0323	1.16736	0.820449	Y
triple_3986	44.2569	134.798	118.945	3.0412	6.00527e-11	N
triple_1911	84.8019	164	21.1981	7.70491	2.00163e-25	N
triple_2895	164.818	132.626	111.556	1.47703	0.00510389	Y
triple_3736	96.2483	63.1815	107.57	1.70145	0.00253528	N
triple_1624	49.3081	35.8338	36.858	1.37498	0.250661	Y
triple_3375	0	0	0	1	#DIV/0!	N/A
triple_2669	83.6282	75.3718	82	1.1094	0.788143	Y
triple_4195	12	11	15	1.36036	0.710273	Y
triple_3197	80.5704	61.4296	66	1.31108	0.236633	Y
triple_2599	25.4727	16.3696	29.1577	1.77647	0.160274	Y
triple_4192	0	0	0	1	#DIV/0!	N/A
triple_2984	104.206	151.392	172.402	1.65381	0.000193558	N
triple_2748	38.3383	21.7792	26.8824	1.75684	0.0837599	Y
triple_3017	0	6	0	61	0.00247875	N/A
triple_1614	149.665	154.699	148.636	1.04076	0.93267	Y
triple_2672	298.724	25.7976	197.479	11.5387	3.07724e-48	N/A
triple_1176	0	0	0	1	#DIV/0!	N/A
triple_1938	3.42982	31.231	48.3392	13.7228	8.622e-09	N
triple_393	25	22	34	1.54299	0.235877	Y
triple_4757	299.042	347.533	406.425	1.35897	0.000264227	Y
triple_984	55.0138	67.2471	41.7391	1.60967	0.0509351	Y
triple_2724	44.2778	88.5432	28.179	3.13459	1.23907e-08	N
triple_1677	31	18	24	1.71823	0.175568	Y
triple_562	240.13	262.225	222.644	1.1777	0.196319	Y
triple_1204	12.4118	15	23.5882	1.89328	0.133529	Y
triple_2077	42.1683	64.3125	61.5193	1.5239	0.0744889	Y
triple_2829	138.862	190.739	158.399	1.37332	0.014697	Y
triple_1503	192.478	207.892	178.63	1.16373	0.329475	Y
triple_2928	12.9832	6.58824	12.4286	1.95615	0.308276	N/A
triple_1116	112.009	83.729	131.262	1.56702	0.00527745	N
triple_3620	1.08696	7.34783	12.5652	10.6703	0.00893002	N/A
triple_3316	9.41404	50.8196	48.7664	5.35205	3.09796e-07	N
triple_1807	18.3585	8	33.6415	4.16562	0.000243685	N
triple_4364	619.189	444.575	508.236	1.39268	3.37221e-07	Y
triple_1185	108	90	109	1.21088	0.327174	Y
triple_1114	24	10	14	2.38614	0.0387742	Y
triple_2837	196.134	257.631	224.235	1.31339	0.0150876	Y
triple_2179	31	3	2	14.8095	1.55662e-10	N
triple_2986	2	1	10	9.18182	0.00364141	N/A
triple_1305	120.377	219.557	162.066	1.82323	3.65957e-07	N
triple_3202	266.224	201.059	321.716	1.59981	9.48724e-07	N
triple_1289	13	7.86667	9.13333	1.64435	0.489138	N/A
triple_3219	223.714	342.522	135.765	2.52179	1.04202e-20	N
triple_2970	51	6	36	8.37705	4.41583e-08	N
triple_2600	518.483	423.921	484.596	1.22301	0.00802366	Y
triple_1792	196.858	125.288	158.854	1.5708	0.000336363	N
triple_1967	17.2118	22.9572	44.8311	2.59541	0.000555351	N
triple_2714	6	6	20	3.29508	0.00218749	N
triple_3534	13.8077	19.1923	25	1.80476	0.197777	Y
triple_3808	56.08	64.2703	50.6497	1.26839	0.438315	Y
triple_1136	7	29	27	4.09859	0.000869477	N
triple_3039	21.2661	52.8814	25.8525	2.4797	0.000157575	N
triple_2232	2901.12	2693.14	2462.74	1.178	1.67419e-08	Y
triple_4202	9860.11	10900.1	13174.8	1.33617	4.59087e-111	Y
triple_1822	57.8753	26.706	59.4186	2.22034	0.000827347	N
triple_55	65.7108	98.9843	112.305	1.708	0.00195477	N
triple_2803	6	13	19	3.13115	0.0353624	Y
triple_4138	106.961	54.039	53	2.01622	1.5935e-06	N
triple_2070	95.7529	63.0376	44.2095	2.16326	4.30566e-05	N
triple_2719	48.8845	61.8281	59.2873	1.26424	0.436035	Y
triple_4182	23	9.3125	21.6875	2.45418	0.0420616	Y
triple_4049	642.912	918.618	721.469	1.42877	3.06272e-12	Y
triple_3890	126.194	131.271	158.535	1.25607	0.112877	Y
triple_1958	31.2255	38.7748	41.9997	1.34395	0.440832	Y
triple_1764	84.4386	89.5614	71	1.26106	0.324576	Y
triple_4361	227.943	177.441	352.617	1.98668	1.06061e-14	N
triple_3132	103.014	118.901	210.085	2.03838	8.53572e-11	N
triple_875	11	2	5	5.28571	0.0301974	N/A
triple_3411	15	4	16	3.92683	0.0223708	Y
triple_4601	69.2911	40.4154	105.293	2.60132	3.95864e-07	N
triple_2147	0	0	0	1	#DIV/0!	N/A
triple_4342	20	33	29	1.64677	0.197513	Y
triple_3404	408.915	279.196	377.889	1.46445	2.46659e-06	Y
triple_3320	0	2	40	401	1.74307e-16	N
triple_2373	25	17	12	2.07438	0.0917316	Y
triple_3658	352.901	341.356	355.743	1.04213	0.847138	Y
triple_3172	4	8	7	1.97561	0.504488	N/A
triple_1863	11.3	5.91429	13.7857	2.30879	0.208704	N/A
triple_1594	25	32	33	1.31873	0.530819	Y
triple_1979	26.9971	30.0714	48.9315	1.80948	0.0184654	Y
triple_3992	42	12.113	101.887	8.35066	3.516e-18	N
triple_327	153.828	137.012	154.16	1.12507	0.522936	Y
triple_4594	256.282	274.141	201.576	1.35981	0.00285452	Y
triple_1278	103.449	70.2294	101.322	1.47234	0.0229976	Y
triple_1167	0	26.8846	0.115385	269.846	2.65301e-12	N/A
triple_655	33.4846	46.1795	42.3359	1.378	0.352705	Y
triple_334	743.364	674.379	927.257	1.37492	3.20938e-10	Y
triple_4024	12	4	1	11	0.00332634	N/A
triple_1665	26.963	68.3896	44.6475	2.53075	9.5226e-05	N
triple_3186	37	1	20	33.7273	5.18007e-08	N
triple_4679	46.2686	127.731	56	2.75686	6.12873e-12	N
triple_1654	1	0	0	11	0.367879	N/A
triple_171	300.443	271.712	256.845	1.16968	0.169043	Y
triple_618	79.9744	105.513	63.5121	1.66027	0.00453323	N
triple_2856	236.428	317.321	20.2507	15.5975	2.88082e-54	N
triple_206	11.7522	32.5615	24.6863	2.75573	0.00823366	N/A
triple_3030	312.937	275.337	302.726	1.13651	0.28004	Y
triple_749	15.64	9.17818	13.1818	1.69645	0.431785	Y
triple_1751	70.1406	65.7425	36.1169	1.93945	0.00254712	N
triple_2932	97.5904	68.3562	52.0534	1.87313	0.000658354	N
triple_2014	38.4382	19.2857	50.2761	2.59862	0.00112124	N
triple_2947	71	71.9364	40.0636	1.79357	0.0045487	N
triple_3256	3	3	6	1.96774	0.472367	N/A
triple_2622	40	58.5842	42.4158	1.46345	0.113902	Y
triple_2383	36.3367	71.8046	47.8587	1.97341	0.00184497	N
triple_354	412.497	241.445	308.058	1.70816	8.5494e-11	N
triple_541	63.9965	88.0089	46.9945	1.8709	0.00165887	N
triple_2003	44.1689	28.6408	80.1903	2.7936	1.1085e-06	N
triple_97	16.1658	11.3636	30.4706	2.66674	0.00603588	N
triple_2691	196.56	192.775	218.665	1.13423	0.381059	Y
triple_1699	85.5753	62.8554	68.5692	1.36089	0.145004	Y
triple_1390	223.109	229.663	201.228	1.14124	0.361657	Y
triple_479	21.6429	36.9935	34.3636	1.70601	0.113714	Y
triple_3389	281.411	301.277	340.312	1.20923	0.0540057	Y
triple_4690	112.394	112.47	98.1368	1.1459	0.531186	Y
triple_3148	0	16.7083	8.29167	168.083	0.000230512	N/A
triple_2405	449.955	334.294	289.75	1.55272	5.06813e-09	N
triple_3335	532.806	693.554	331.641	2.09095	3.18268e-28	N
triple_4663	0	3	0	31	0.0497871	N/A
triple_3071	297.642	575.135	222.223	2.58739	8.00265e-42	N
triple_2474	93.4232	80.9364	112.64	1.39123	0.0695203	Y
triple_2295	4.03513	624.713	442.252	151.099	1.60879e-124	N
triple_137	308.532	184.205	190.263	1.67457	4.23485e-10	N
triple_3819	475.9	343.382	395.718	1.38581	1.67079e-05	Y
triple_1854	191.267	77.4908	157.242	2.46637	3.70894e-11	N
triple_4626	41.1767	40.6052	41.2181	1.01506	0.997142	Y
triple_4244	170.598	401.384	280.019	2.35202	4.16487e-21	N
triple_2920	350.667	263.301	293.033	1.33169	0.00146457	Y
triple_2799	17	58	9	6.38462	1.91528e-11	N
triple_1008	223.63	134.665	241.705	1.79427	7.42524e-08	N
triple_2821	1501.65	1346.78	1349.58	1.11498	0.00365397	Y
triple_1140	215.849	242.606	175.546	1.38179	0.00455198	Y
triple_1079	4.48308	45.9305	37.5864	10.0436	7.6755e-08	N
triple_411	38.4002	34.2238	46.376	1.35405	0.382485	Y
triple_4057	1	0	0	11	0.367879	N/A
triple_3974	28	40	28	1.42705	0.22313	Y
triple_602	56.8729	58.6471	53.48	1.09644	0.884829	Y
triple_2421	108.392	195.909	166.699	1.80667	3.22183e-06	N
triple_572	475.301	708.012	314.687	2.24949	9.65607e-35	N
triple_2108	70.6522	35.5025	76.8454	2.16124	0.000288583	N
triple_127	146.049	160.856	195.094	1.33558	0.0227822	Y
triple_3416	83.854	84.5362	61.6098	1.37152	0.108681	Y
triple_3952	165.834	75.6356	74.5302	2.22342	4.78477e-12	N
triple_2664	71.9728	52.8622	114.165	2.15748	4.32836e-06	N
triple_3888	11.96	3	13.04	4.23871	0.0386018	N/A
triple_1746	27.125	2	17.875	12.9643	3.34035e-05	N
triple_2152	11	7.57143	5.42857	2.00775	0.372602	N/A
triple_641	17.0625	6.4375	7.5	2.62524	0.0363745	N/A
triple_2582	315.64	172.381	275.979	1.83057	4.67065e-10	N
triple_1847	285.942	185.389	44.6682	6.3894	8.20168e-38	N
triple_3677	0.666667	3.5	4.83333	6.43478	0.221074	N/A
triple_4341	1630.11	1611.64	1202.24	1.35586	7.04751e-18	Y
triple_4440	61.3005	58.5614	69.1381	1.1803	0.619835	Y
triple_2588	238.077	201.905	208.018	1.17906	0.176302	Y
triple_4314	111.452	66	80.5484	1.68762	0.00190255	N
triple_4635	136.267	366.716	87.0177	4.21058	5.87449e-50	N
triple_2930	5.75	0	1.25	58.5	0.0198482	N/A
triple_2502	5	3.57143	2.42857	2.01695	0.635915	N/A
triple_3908	1103.13	1093.79	1126.09	1.02953	0.779259	Y
triple_237	100.979	124.906	136.115	1.34761	0.0692856	Y
triple_1175	2	5	2	2.42857	0.367879	N/A
triple_261	43.4074	48.4336	64.159	1.47697	0.105003	Y
triple_4584	559.416	241.901	238.683	2.3432	2.94512e-43	N
triple_48	41.6481	47.3317	22.0201	2.14428	0.00850719	N
triple_83	79.3671	174.024	88.6087	2.19115	4.21152e-11	N
triple_2394	22	15	10	2.18812	0.0983573	Y
triple_3430	12	12	8	1.49383	0.606531	Y
triple_3678	0	0	0	1	#DIV/0!	N/A
triple_494	39.5	66.5	42	1.68182	0.0109784	Y
triple_1366	127	112	111	1.14401	0.502293	Y
triple_2032	89.5071	99.8641	75.6288	1.32003	0.187492	Y
triple_3912	31.3605	55.0381	83.6014	2.66053	5.69831e-06	N
triple_2221	155.618	283.038	149.345	1.8946	2.4482e-13	N
triple_2186	77.6914	139.757	125.552	1.79784	9.62534e-05	N
triple_1871	4	2	3	1.95238	0.716531	N/A
triple_4123	784.239	809.613	508.149	1.59314	4.6833e-18	N
triple_2219	98.1279	130.526	96.3465	1.35438	0.0328137	Y
triple_1953	39.4557	52.5443	37	1.41898	0.197127	Y
triple_3600	76	59.8108	63.1892	1.27022	0.333022	Y
triple_4705	127.493	156.18	111.326	1.40255	0.0198557	Y
triple_3157	20	40.5325	39.4675	2.02152	0.0181605	Y
triple_36	42	34	51	1.49853	0.181108	Y
triple_4712	87.8287	69.9279	107.243	1.53286	0.0193894	Y
triple_1782	15.3043	4	7.69565	3.75716	0.0249358	N/A
triple_1166	38.4487	12.4643	45.087	3.59646	9.24303e-05	N
triple_3494	116	31.6667	22.3333	5.17533	3.95846e-21	N
triple_2167	85.1301	37.5757	58.2942	2.2622	8.09069e-05	N
triple_4159	1	1	1	1	1	N/A
triple_109	26.4909	28.6144	48.8947	1.84254	0.0121287	Y
triple_2608	229.488	164	169.512	1.39907	0.000884547	Y
triple_4643	0	0	0	1	#DIV/0!	N/A
triple_2455	55.05	51.8177	41.1323	1.33754	0.341151	Y
triple_1241	8	15	21	2.60494	0.0557787	Y
triple_689	19.3188	17.2012	25.48	1.47851	0.408598	Y
triple_1758	9.90909	0.0909091	4	52.4286	0.00532396	N/A
triple_1148	9	3	9	2.93548	0.180092	N/A
triple_1246	0	2	0	21	0.135335	N/A
triple_2473	644.465	764.066	749.469	1.18555	0.00268971	Y
triple_4490	39.5606	29.1138	13.3256	2.95411	0.0016914	N
triple_3353	152.488	171.701	141.811	1.21062	0.228337	Y
triple_1425	6.63636	3.36364	8	2.33858	0.388182	N/A
triple_4506	17.7297	22.2703	20	1.25466	0.772822	Y
triple_973	38.3208	12.4194	18.2599	3.06891	0.000327221	N
triple_2382	321.227	384.721	361.052	1.1976	0.0553007	Y
triple_3106	183	125	164	1.46363	0.00385955	Y
triple_4012	509.357	202.595	198.049	2.57108	2.59541e-46	N
triple_1776	158.899	189.426	208.675	1.31306	0.0336003	Y
triple_2747	582.744	450.256	619	1.37469	5.98511e-07	Y
triple_2860	17.7436	0	23.2564	233.564	2.02788e-05	N
triple_19	0	0	0	1	#DIV/0!	N/A
triple_2462	0.05	0	19.95	200.5	2.39382e-09	N/A
triple_4284	107.205	167.843	138.952	1.56509	0.00127353	N
triple_1205	96.719	90.2121	58.0688	1.66445	0.00528115	N
triple_2275	2	0	1	21	0.367879	N/A
triple_2918	11.6288	18.1474	16.2238	1.55578	0.481139	N/A
triple_1330	11	8	6	1.81967	0.467666	N/A
triple_1515	3	2	1	2.81818	0.606531	N/A
triple_3962	347.97	376.809	291.221	1.29379	0.00370093	Y
triple_3589	6	57	29	9.36066	5.77831e-10	N
triple_1823	24	32.4074	47.5926	1.97895	0.0161725	Y
triple_1199	33.3778	59.1968	29.4255	2.00833	0.00161476	N
triple_18	79.6584	82.8787	78.4629	1.05621	0.937128	Y
triple_2598	12.5556	9.33333	1.11111	10.4495	0.0106449	N/A
triple_2721	74.1496	119.118	96.7322	1.60564	0.00535454	N
triple_2554	0	0	0	1	#DIV/0!	N/A
triple_3824	7.70251	24.8411	5.45635	4.48876	0.000139753	N
triple_714	789.945	753.089	837.966	1.11269	0.102044	Y
triple_11	36	67	70	1.94183	0.00214523	N
triple_1337	5	3	4	1.64516	0.778801	N/A
triple_2296	1	14	1	12.8182	2.58681e-05	N/A
triple_314	8.21429	9.71429	16.0714	1.94502	0.215399	N/A
triple_2702	38.2635	52.8443	55.8921	1.45952	0.163366	Y
triple_228	10	53.4407	17.5593	5.30106	2.16941e-09	N
triple_1109	16.3372	35.5536	41.1092	2.50707	0.00429423	N
triple_4038	11	39	12	3.52252	4.98201e-06	N
triple_3484	368.452	437.857	500.691	1.35881	4.34874e-05	Y
triple_2560	8	5	10	1.98039	0.437759	N/A
triple_4454	343.431	195	319.569	1.76079	2.25298e-10	N
triple_4144	7.22727	4.5	8.27273	1.82016	0.566028	N/A
triple_2523	58.3303	60.2678	66.4019	1.13814	0.749821	Y
triple_376	40.7838	141.553	115.663	3.46477	1.06302e-12	N
triple_3856	514.941	892.865	373.194	2.39212	1.62088e-53	N
triple_298	413.256	478.802	343.942	1.39199	1.60652e-05	Y
triple_3347	196.992	218.894	159.114	1.37547	0.00846188	Y
triple_4612	11	9	20	2.20879	0.0761538	Y
triple_3926	149.007	203	146.993	1.38076	0.0023153	Y
triple_2053	171.567	111.453	99.9799	1.7153	9.35522e-06	N
triple_794	184.541	166.873	124.586	1.48085	0.00252329	Y
triple_3760	1	9	5	8.27273	0.0407622	N/A
triple_3129	0	0	0	1	#DIV/0!	N/A
triple_3535	393	435	519	1.32053	0.000104425	Y
triple_4567	17.5	16.28	10.22	1.70543	0.3547	Y
triple_2614	151.904	211.502	217.593	1.43215	0.00111141	Y
triple_3671	0	0	0	1	#DIV/0!	N/A
triple_913	411.816	402.498	422.685	1.05014	0.7807	Y
triple_4608	5.95385	22.8881	9.15804	3.79727	0.00168022	N/A
triple_2140	16.4474	0	20.5526	206.526	6.82988e-05	N
triple_592	2	0.25	2.75	8.14286	0.372507	N/A
triple_1093	266.236	125.23	178.533	2.12507	2.58719e-12	N
triple_1272	265.506	299.724	279.769	1.12883	0.350354	Y
triple_4526	93.5062	102.379	86.1144	1.18866	0.493845	Y
triple_4259	11.0667	9.4	4.53333	2.41007	0.250842	N/A
triple_458	49.7043	28	68.2957	2.43401	0.000234578	N
triple_3269	331.355	185.716	166.93	1.9844	3.72742e-16	N
triple_1872	52.2078	39.8409	47.9513	1.30963	0.429196	Y
triple_2774	1	1	1	1	1	N/A
triple_706	89.5989	93.3308	96.0703	1.07215	0.892741	Y
triple_3942	91.5655	46.7059	51.7287	1.95842	7.20328e-05	N
triple_1606	63	104.456	35.5441	2.93333	1.88581e-08	N
triple_1371	259.413	218.899	295.688	1.35064	0.00328136	Y
triple_4763	4	12.0909	11.9091	2.97339	0.101611	N/A
triple_2311	4	2.3	6.7	2.83333	0.321051	N/A
triple_4405	167	1	625	568.273	2.46487e-172	N
triple_2621	14145.4	27349.4	15504.2	1.93344	0	N
triple_3791	7	6.15909	36.8409	5.90196	1.09974e-08	N
triple_2272	1	0	0	11	0.367879	N/A
triple_606	36.5218	3.37647	30.1018	10.5342	1.7721e-06	N
triple_2200	81.6457	205.484	116.871	2.51491	7.40753e-14	N
triple_4023	0	0	0	1	#DIV/0!	N/A
triple_368	121.176	85.592	108.232	1.41526	0.045525	Y
triple_866	1273.38	2030.39	1294.24	1.59445	2.10342e-53	N
triple_2753	34.2	66	40.8	1.92711	0.00249781	N
triple_2935	1	5.5	6.5	6	0.137963	N/A
triple_2063	243.148	415.039	299.813	1.70665	3.67743e-11	N
triple_505	204.135	129.062	168.802	1.58123	0.000218249	N
triple_810	13.4828	23.8158	15.7015	1.76075	0.187332	Y
triple_4756	128.313	241.932	305.755	2.38181	2.69622e-16	N
triple_305	211	290	280	1.37423	0.000818895	Y
triple_2718	57.0297	23.5518	43.4186	2.41545	0.00105127	N
triple_4765	141.813	202.923	177.263	1.43062	0.00446495	Y
triple_1406	27	30.7358	25.2642	1.21573	0.753832	Y
triple_2416	322.587	152.536	198.877	2.1141	1.15057e-15	N
triple_3450	2.4	0.2	1.4	8.33333	0.402524	N/A
triple_2953	0	1	0	11	0.367879	N/A
triple_1642	54.2258	55.6213	76.1529	1.40362	0.0879594	Y
triple_4230	39	29.2727	79.7273	2.71773	4.92574e-07	N
triple_2731	72.4709	32.5608	20.9683	3.44455	2.83167e-08	N
triple_1630	0	1	1	11	0.606531	N/A
triple_1433	311.248	358.558	319.194	1.15195	0.142729	Y
triple_4651	20.375	38.625	19	2.02749	0.00989243	N
triple_190	189.759	173.902	152.339	1.24547	0.128605	Y
triple_2367	38.4767	72.4869	68.0365	1.88163	0.00325669	N
triple_2843	24	20.8	48.2	2.311	0.000717312	N
triple_536	187	103	157	1.81474	5.23013e-06	N
triple_428	111.047	93.3179	148.635	1.59215	0.00113543	N
triple_1498	367.535	475.499	382.965	1.29367	0.000238074	Y
triple_3995	0	1	1	11	0.606531	N/A
triple_4348	372.18	326.409	320.411	1.16152	0.0943537	Y
triple_924	14.3874	16.5144	22.0982	1.53225	0.40749	Y
triple_3767	87.1262	80.5179	78.3559	1.11179	0.77523	Y
triple_1941	42.4819	57.1134	43.4047	1.34361	0.244484	Y
triple_2694	213.514	298.648	68.8387	4.33353	5.36936e-31	N
triple_2301	156.06	34.9946	85.9457	4.44969	4.18147e-18	N
triple_1230	102.555	137.253	138.192	1.34716	0.0378676	Y
triple_1324	66	38	23	2.86147	1.29817e-05	N
triple_556	61.0482	69.4756	102.476	1.6775	0.00208631	N
triple_4743	7.7	8.85385	7.44615	1.18654	0.932056	N/A
triple_3243	41.3955	12.7616	43.8429	3.4166	0.000107014	N
triple_2288	106.992	144.746	89.2613	1.62091	0.000854435	N
triple_78	0	69	2	691	4.98261e-29	N
triple_2431	4	9.2	5.8	2.26829	0.332521	N/A
triple_370	24.252	27.0638	16.6842	1.61842	0.280431	Y
triple_446	44.6452	81.4486	51.9062	1.82251	0.0016543	N
triple_422	71.9558	108.685	77.3589	1.50974	0.0103282	Y
triple_4252	441.473	523.868	586.659	1.32879	3.54175e-05	Y
triple_4560	44	37	51	1.37736	0.328363	Y
triple_3466	114.786	117.99	132.224	1.15179	0.49254	Y
triple_579	4.07143	0.375	3.55357	8.78195	0.222642	N/A
triple_3718	42.299	72.8571	47.8439	1.72073	0.00761263	N
triple_2790	257.518	222.156	215.327	1.19585	0.109281	Y
triple_1123	1	0	0	11	0.367879	N/A
triple_3781	1.22222	6.77778	11	8.39496	0.0224319	N/A
triple_942	558.777	467.163	580.059	1.24161	0.00120396	Y
triple_2192	13	5	21	4.13725	0.00727671	N
triple_4658	242.934	244.178	229.888	1.06213	0.769389	Y
triple_3876	64.8592	59.249	48.8918	1.32592	0.320498	Y
triple_3361	193.279	147.575	217.146	1.47111	0.00120759	Y
triple_2760	1	0	3	31	0.173774	N/A
triple_4261	363.986	326.109	317.905	1.14491	0.16557	Y
triple_4745	127	118	107	1.18674	0.425235	Y
triple_849	75.8665	71.5179	60.6156	1.25119	0.410539	Y
triple_1381	0	0	0	1	#DIV/0!	N/A
triple_962	129.13	121.888	242.982	1.99266	6.81464e-13	N
triple_3021	171	67	64	2.66927	9.64523e-17	N
triple_1379	114.228	216.106	233.666	2.0447	2.47028e-10	N
triple_144	5	7	5	1.39216	0.790338	N/A
triple_2320	76.3969	113	116.603	1.52559	0.00781424	N
triple_728	0	1	6	61	0.0119315	N/A
triple_623	126.383	206.883	158.735	1.63645	4.51626e-05	N
triple_3721	28.4821	29.896	63.6219	2.22943	5.94432e-05	N
triple_1533	77.5795	120.421	105	1.55151	0.00944976	N
triple_4533	0	0	0	1	#DIV/0!	N/A
triple_193	87.2867	184.305	160.409	2.11021	1.96855e-08	N
triple_3091	14.9677	9.62207	17.4103	1.80108	0.321968	Y
triple_2049	1928.42	1768.37	1480.22	1.30277	1.03974e-13	Y
triple_1223	111.836	73.6179	178.547	2.42338	8.04706e-11	N
triple_2634	0	0	0	1	#DIV/0!	N/A
triple_1578	6	15.5	4.5	3.3913	0.0164773	N/A
triple_3810	98	191.062	148.938	1.94865	3.46959e-07	N
triple_486	0	0	0	1	#DIV/0!	N/A
triple_4549	30.6122	24.5544	15.8333	1.92755	0.097083	Y
triple_1049	0	0	0	1	#DIV/0!	N/A
triple_4037	84.2727	328.552	68.1754	4.81362	2.17544e-58	N
triple_1506	257.103	211.01	241.886	1.21834	0.0972339	Y
triple_1708	246.197	295.236	217.566	1.35683	0.00224675	Y
triple_2877	211.25	72.8095	194.94	2.89881	2.68502e-16	N
triple_2268	12	10	15	1.49505	0.598389	Y
triple_3005	156.089	151.35	177.561	1.17306	0.299196	Y
triple_2650	22.5412	34.3608	66.098	2.92379	4.22458e-06	N
triple_4557	96.2066	120.793	98	1.2553	0.167074	Y
triple_3254	22.3404	21.3991	18.2605	1.22221	0.801853	Y
triple_2880	13	7	7	1.84507	0.263597	N/A
triple_3295	117.435	58.3712	93.194	2.01013	5.37925e-05	N
triple_268	0	0	0	1	#DIV/0!	N/A
triple_4335	122.521	114.55	101.929	1.20182	0.385203	Y
triple_614	0	0	1	11	0.367879	N/A
triple_4092	33.6458	3.08333	12.2708	10.6008	2.89599e-07	N
triple_2467	16	13	29	2.22137	0.0237214	Y
triple_944	7.90909	4.09091	3	2.58358	0.264762	N/A
triple_2336	291.896	245.993	167.11	1.74628	4.3473e-08	N
triple_774	17	27.4651	21.5349	1.612	0.285959	Y
triple_3582	659.845	881.36	925.795	1.40299	1.91181e-11	Y
triple_4280	7	7	1	6.45455	0.090718	N/A
triple_3474	42.437	39.6007	42.9623	1.08467	0.924515	Y
triple_2570	35.3148	108.15	7.53519	14.1778	5.05115e-24	N
triple_3166	636.204	712.595	658.201	1.12005	0.099117	Y
triple_1192	0.333333	0.833333	0.833333	2.15385	0.882497	N/A
triple_2351	131.366	99.3739	112.26	1.32161	0.103716	Y
triple_1883	37.6605	24.9802	52.3593	2.09166	0.00746425	N
triple_4296	166	2	7	79.0952	1.68112e-65	N
triple_1313	402.934	398.145	408.921	1.02706	0.930274	Y
triple_3052	66.4592	55.4628	76.078	1.37103	0.19945	Y
triple_4476	104.264	230.885	232.851	2.2321	3.53096e-13	N
triple_3756	129.295	103.658	127.047	1.24708	0.186445	Y
triple_3527	48.4545	17.5455	24	2.75167	0.000141752	N
triple_278	66	171	128	2.5885	1.13256e-10	N
triple_2567	9	18	9	1.98901	0.105399	Y
triple_1915	209.547	196.029	390.424	1.99116	5.20378e-20	N
triple_1032	233.572	158.418	221.01	1.47411	0.000359294	Y
triple_888	51.68	60.7879	59.5321	1.1759	0.653796	Y
triple_3555	45.0885	51	76.9115	1.70423	0.00695448	N
triple_388	6.72727	8.27273	8	1.22636	0.915071	N/A
triple_842	448.988	312.692	472.32	1.51033	1.41695e-08	N
triple_3700	114.993	95.923	88.0844	1.30514	0.146366	Y
triple_321	60	17	39	3.51462	6.41484e-06	N
triple_738	156.315	119.588	84.0962	1.85775	1.90789e-05	N
triple_3656	167.325	211.675	178	1.26489	0.0558103	Y
triple_2769	469.617	316.608	818.775	2.58558	1.66441e-54	N
triple_3548	5	0	0	51	0.00673795	N/A
triple_2360	299.161	375.656	588.183	1.96578	7.35191e-24	N
triple_1441	125.071	18.1519	27.7774	6.85795	2.21383e-27	N
triple_4480	0	0	0	1	#DIV/0!	N/A
triple_1633	17.4	29	26.6	1.66286	0.214205	Y
triple_1703	33.7391	19	58.2609	3.05554	2.41673e-05	N
triple_39	2.42857	1.33333	4.2381	3.02658	0.446207	N/A
triple_1020	0.2	0	15.8	159	2.0352e-07	N/A
triple_1055	132.648	114.429	154.923	1.35358	0.0464404	Y
triple_2429	16.1429	5.85714	24	4.04556	0.00452179	N
triple_1325	365.27	263.758	330.972	1.38472	0.000240546	Y
triple_3444	156.032	153.056	143.911	1.08417	0.767781	Y
triple_1448	32.4306	36.7632	43.8063	1.34969	0.416799	Y
triple_3611	124.634	125.191	74.1754	1.68685	0.000354113	N
triple_3635	16.7543	15.3886	2.85714	5.69952	0.00654512	N/A
triple_1683	38.8966	48.1034	29	1.65648	0.0943672	Y
triple_3841	68.5032	55.5345	76.9623	1.38515	0.175776	Y
triple_2212	5.66667	6	2.33333	2.50685	0.414388	N/A
triple_4289	2.3	6.7	0	68	0.0209979	N/A
triple_4767	149.327	150.037	200.636	1.34338	0.00555287	Y
triple_554	371.089	292.224	278.687	1.33144	0.000359585	Y
triple_3257	762.145	403.986	666.869	1.88634	3.47801e-25	N
triple_4576	114.841	112.808	121.351	1.07566	0.842673	Y
triple_2168	32.0847	25.4906	27.4247	1.25768	0.666623	Y
triple_1866	99.4633	101.089	110.448	1.11033	0.712449	Y
triple_3973	132.904	225.174	167.922	1.69374	4.22519e-06	N
triple_3112	0	11	3	111	0.000979399	N/A
triple_3026	18.1235	3.3	4.57647	5.35986	0.000415374	N/A
triple_4638	25.6667	39	20.3333	1.91354	0.0382832	Y
triple_3902	7.89383	37.5868	42.5194	5.33153	6.39605e-06	N
triple_2404	147.896	183.983	236.121	1.59613	3.07023e-05	N
triple_1543	4	3	2	1.95238	0.716531	N/A
triple_563	87.3212	66.5311	96.1476	1.44448	0.0623782	Y
triple_1775	393.351	325.001	361.648	1.21024	0.0387788	Y
triple_4774	14.9078	49.3008	51.7914	3.45762	1.68847e-05	N
triple_2197	190.521	142.999	140.48	1.35596	0.006536	Y
triple_2690	20.6952	37.6918	17.6129	2.13357	0.00989787	N
triple_478	96.8286	75.363	66.8084	1.44868	0.0496664	Y
triple_2948	317.562	366.373	243.066	1.50709	3.80415e-06	N
triple_815	7.09136	18.7155	16.1932	2.6164	0.0692156	Y
triple_3145	3	7	10	3.25806	0.157237	N/A
triple_4674	91.95	49.05	37	2.48113	7.83643e-07	N
triple_4627	230.085	140.766	45.1493	5.08704	1.62443e-27	N
triple_1396	44.3037	92.6963	45	2.08983	3.09788e-06	N
triple_1855	0	0	0	1	#DIV/0!	N/A
triple_2706	27.6795	41.6877	30.6328	1.50427	0.194791	Y
triple_3722	22.1875	25.2827	22.5298	1.13888	0.883907	Y
triple_4237	9	13.5	13.5	1.49451	0.569783	Y
triple_2832	22.971	19.801	18.228	1.25879	0.750476	Y
triple_4689	62	55	58	1.12704	0.809427	Y
triple_4215	548.58	514.183	666.238	1.29566	1.61817e-05	Y
triple_4558	294.702	241.38	268.918	1.22081	0.070654	Y
triple_601	41	4	15	10.0244	1.44872e-08	N
triple_2122	112.96	62.7383	100.302	1.79922	0.000601755	N
triple_1296	507.806	475.076	465.118	1.09176	0.355809	Y
triple_568	1080.69	746.964	899.344	1.44672	4.60906e-14	Y
triple_900	0.5	0	0.5	6	0.778801	N/A
triple_4241	271.287	233.008	258.705	1.16421	0.223867	Y
triple_2817	80.7655	19.0329	76.2016	4.22652	1.73812e-09	N
triple_129	45.6649	0.201802	54.1333	179.699	1.09676e-11	N
triple_4161	16.3396	736.736	264.925	44.8208	4.31432e-172	N
triple_1860	79.3094	19.679	43.0116	4.01484	5.19009e-09	N
triple_3216	57.5938	6.15217	40.2541	9.22779	2.62327e-09	N
triple_4522	4	0	0	41	0.0183156	N/A
triple_2684	625.256	621.239	929.505	1.49613	1.89612e-19	Y
triple_1158	143.927	122.269	204.804	1.67448	8.60046e-06	N
triple_4367	136.545	74	98.4554	1.84406	6.47401e-05	N
triple_2576	34	34	59	1.73314	0.00728994	N
triple_4662	70.4098	63	59.5902	1.18126	0.621486	Y
triple_3991	17.7692	20.8604	18.3704	1.17299	0.868162	Y
triple_1452	37	29.8148	32.1852	1.24019	0.666176	Y
triple_3948	145.226	139.071	112.703	1.28832	0.104807	Y
triple_1103	16.7445	22.0654	33.1902	1.97633	0.0531691	Y
triple_1490	64.1506	98.0076	103.842	1.61776	0.00562832	N
triple_3953	123.472	70.7262	77.8018	1.74472	0.00011853	N
triple_3545	17	25.3333	30.6667	1.79922	0.142307	Y
triple_4481	39.1993	16.4473	19.3533	2.37497	0.00216986	N
triple_652	94.738	159.557	144.705	1.68347	0.000171636	N
triple_4759	1484.09	1057.68	1091.23	1.40313	6.90808e-21	Y
triple_1149	4	1	3	3.72727	0.416862	N/A
triple_1908	106.479	120.834	159.687	1.49923	0.00281106	Y
triple_251	428.078	487.303	710.619	1.65987	1.62408e-18	N
triple_2508	463.09	434.551	454.359	1.06566	0.622197	Y
triple_3101	696.991	427.294	202.715	3.43708	7.34763e-61	N
triple_2853	1	16	3	14.6364	4.77276e-05	N/A
triple_4682	0	0	0	1	#DIV/0!	N/A
triple_2786	147	80.4808	142.519	1.8255	1.35701e-05	N
triple_571	128.27	81.1649	122.565	1.57964	0.00254921	N
triple_3463	1	0	2	21	0.367879	N/A
triple_2499	104.806	89.0957	145.098	1.62786	0.000621002	N
triple_2073	16.5539	18.9755	14.4706	1.30918	0.737135	N/A
triple_4275	7	27	3	8.74194	1.50698e-06	N
triple_1910	142.468	91.817	101.715	1.55105	0.00160452	N
triple_2391	179.79	107	222.21	2.07572	2.03863e-09	N
triple_2017	3345.06	3002.58	3971.36	1.32264	3.36915e-31	Y
triple_911	829.278	821.788	605.933	1.36854	5.15879e-10	Y
triple_2666	14	16.7273	6.27273	2.64051	0.0921434	Y
triple_4118	0.25	14	8.75	40.2857	0.0018736	N/A
triple_2130	3	2	1	2.81818	0.606531	N/A
triple_2671	42.1681	61.8671	29.9647	2.06112	0.00302378	N
triple_1939	129.218	104.375	91.4062	1.41322	0.0331112	Y
triple_1497	29.1242	17.0629	33.8128	1.97593	0.0608037	Y
triple_203	9	0	0	91	0.00012341	N/A
triple_4194	10.35	6.66667	16.9833	2.52463	0.0896547	N/A
triple_150	271.608	338.694	323.697	1.2469	0.0186448	Y
triple_1150	67.7746	43.3158	52.9096	1.56336	0.0621513	Y
triple_4027	20	23	12	1.90909	0.17142	Y
triple_2592	9	2	6	4.33333	0.113441	N/A
triple_3014	141.176	176.724	135.1	1.30787	0.0351625	Y
triple_916	83.4297	43.4556	71.1147	1.91777	0.00174672	N
triple_2380	9.76923	14.625	2.60577	5.44208	0.0172121	N/A
triple_3159	1	0	3	31	0.173774	N/A
triple_2791	79.6797	16.5299	22.7905	4.79737	5.57014e-14	N
triple_953	43.9384	18.6129	34.4487	2.35337	0.00632706	N
triple_3889	26	16.5862	12.4138	2.0857	0.0712229	Y
triple_2927	1.25	2.375	2.375	1.83333	0.809825	N/A
triple_489	1	5	1	4.63636	0.101701	N/A
triple_1201	27.1667	8.4	38.4333	4.53333	8.85506e-05	N/A
triple_4498	135.517	132.374	236.109	1.78306	9.99248e-10	N
triple_2011	126.821	115.316	106.863	1.18659	0.422035	Y
triple_4255	1	7.55556	1.44444	6.9596	0.0178469	N/A
triple_3844	0.0909091	32.9394	14.9697	173.063	4.53211e-08	N/A
triple_2915	5	5	1	4.63636	0.233506	N/A
triple_2522	130.838	138.005	167.158	1.27738	0.078368	Y
triple_2236	7	13	0	131	0.00174675	N/A
triple_2083	13.4453	8.43891	15.1157	1.78193	0.375744	N/A
triple_4362	16	3	9	5.19355	0.0107192	N/A
triple_2824	467.252	262.542	662.206	2.52171	4.13235e-38	N
triple_242	210.678	155.735	169.587	1.35257	0.010358	Y
triple_1286	32	48	31	1.54662	0.0854811	Y
triple_740	430.497	401.948	613.555	1.52632	1.32153e-12	N
triple_4111	24.3101	96.1162	35.5737	3.94165	3.50064e-13	N
triple_1837	55.902	11.6966	97.4014	8.26522	3.12637e-15	N
triple_2896	66	86	86	1.30257	0.186249	Y
triple_2374	130.465	137.172	215.363	1.65023	9.79042e-07	N
triple_419	69	83	52	1.59501	0.0288941	Y
triple_3893	398.059	374.847	338.095	1.17731	0.0847052	Y
triple_276	4	5.75	1.25	4.33333	0.245758	N/A
triple_1620	2280.26	2902.5	2609.24	1.27287	6.27581e-17	Y
triple_3201	45.5357	12	38.4643	3.77155	5.73886e-05	N
triple_878	205.25	255.995	322.755	1.57222	1.69037e-06	N
triple_4186	92.2527	85.5189	107.228	1.25356	0.272572	Y
triple_3386	113.713	146.577	154.709	1.3602	0.0331806	Y
triple_435	220.585	42.5873	304.828	7.14329	7.6465e-42	N
triple_4358	26	9	19	2.86813	0.0173259	Y
triple_3737	19.7125	100.764	51.5234	5.09093	2.33164e-13	N
triple_2670	367.555	179.298	144.146	2.54881	6.16092e-28	N
triple_4270	808.364	641.883	715.753	1.25932	6.52347e-05	Y
triple_2107	2225.67	2121.62	1868.71	1.19101	8.63493e-08	Y
triple_516	26	21	30	1.42654	0.452844	Y
triple_1474	18	34	29	1.88398	0.0836193	Y
triple_656	74.5025	64.1752	44.3223	1.67939	0.0211327	Y
triple_2229	177.882	174.132	150.986	1.17802	0.282072	Y
triple_3778	21.4054	1.28571	24.3089	17.6147	4.38345e-05	N
triple_1276	51	50	41	1.24331	0.526847	Y
triple_4595	68.5376	53.9913	57.4711	1.26892	0.382284	Y
triple_4451	81.5882	69.4792	78.9326	1.17403	0.589566	Y
triple_3117	2	1	1	1.90909	0.778801	N/A
triple_4017	178.551	298.958	219.491	1.67397	9.85778e-08	N
triple_3246	1215.04	1279.85	1170.12	1.09377	0.0828284	Y
triple_1984	35	5	23	6.88235	1.92665e-05	N
triple_675	7	9	5	1.78431	0.564718	N/A
triple_3963	215.554	170.417	194.029	1.26471	0.0716189	Y
triple_4617	12	1.47619	22.5238	14.3535	9.81303e-05	N
triple_4656	467.972	440.753	459.275	1.06174	0.654553	Y
triple_3019	62.8727	68.7218	56.4055	1.21797	0.545714	Y
triple_3593	0	0	0	1	#DIV/0!	N/A
triple_2420	38.6844	37.2924	37.0233	1.04475	0.979118	Y
triple_3417	219.216	388.487	297.297	1.77181	4.64416e-11	N
triple_3049	40.3483	49.6517	28	1.77052	0.0498231	Y
triple_1113	42.5513	26.3966	35.0522	1.60969	0.151791	Y
triple_3395	350.384	368.869	258.747	1.42543	2.32884e-05	Y
triple_1482	15	5	13	2.96078	0.0784374	Y
triple_2944	26.4017	20.1857	17.4126	1.51329	0.370382	Y
triple_3176	13.5833	34.4167	19	2.52253	0.00534468	N
triple_94	260.387	232.225	254.388	1.12122	0.413223	Y
triple_4109	188.106	187.971	179.923	1.04546	0.888271	Y
triple_588	417.244	354.04	303.716	1.37368	0.000119678	Y
triple_1687	454.803	406.195	650.002	1.60008	4.38741e-15	N
triple_3869	3.75	0.25	2	11	0.216265	N/A
triple_2276	155.555	124.864	173.581	1.38984	0.0181527	Y
triple_786	0	2.5	2.5	26	0.286505	N/A
triple_2624	7.38095	12.619	21	2.8205	0.0316465	Y
triple_3187	1252.14	959.097	1154.76	1.30551	2.39056e-09	Y
triple_3070	66.5053	69.3132	49.1814	1.40851	0.145466	Y
triple_1593	51	59.625	35.375	1.68358	0.0448347	Y
triple_3338	3	8	1	7.36364	0.0387742	N/A
triple_4716	37	3.08889	40.9111	12.8606	1.09939e-07	N
triple_2425	163.282	189.363	150.355	1.25927	0.0949045	Y
triple_3069	3	0	2	31	0.246597	N/A
triple_4324	139.836	143.195	142.969	1.02401	0.975475	Y
triple_938	201.378	407.108	367.513	2.0211	1.24058e-16	N
triple_3882	129.66	160.675	122.666	1.30961	0.0511593	Y
triple_667	2	55	7	26.2381	3.69103e-18	N
triple_3998	2.6	0	1.4	27	0.280832	N/A
triple_4135	23.4444	31	34.5556	1.47192	0.337797	Y
triple_2475	12	20	19	1.66116	0.327048	Y
triple_921	52.7276	26.7818	74.4906	2.77476	1.49101e-05	N
triple_2796	83.3731	134.695	42.9323	3.13241	2.76953e-11	N
triple_926	27.8775	20.8957	12.2268	2.26965	0.0486413	Y
triple_3283	993.56	572.175	1007.26	1.76028	1.05319e-31	N
triple_2921	39.2043	57.2	56.5957	1.45786	0.128998	Y
triple_4319	2	6	14	6.71429	0.00615242	N/A
triple_599	145.864	193.056	245.08	1.67973	3.20147e-06	N
triple_1932	1	1	6	5.54545	0.0439369	N/A
triple_3731	2.3	14	6.7	5.875	0.0105122	N/A
triple_1019	40.7626	56.5993	58.6381	1.43745	0.15861	Y
triple_2293	41	70.4583	75.5417	1.84043	0.00377418	N
triple_2647	294.774	156.132	265.094	1.88741	2.00766e-10	N
triple_264	99.0355	107.12	91.8449	1.16613	0.555511	Y
triple_1795	3.8	19	2.2	8.30435	3.30728e-05	N/A
triple_3297	12	5	9	2.37255	0.240971	N/A
triple_3344	243.569	123.504	204.928	1.97137	2.77767e-09	N
triple_44	201.503	381.235	293.262	1.89152	9.7004e-13	N
triple_1022	498.867	391.073	490.06	1.27557	0.000414578	Y
triple_2967	75.1613	140.3	47.5383	2.94722	5.78177e-12	N
triple_2978	398.855	416.585	440.56	1.10454	0.351212	Y
triple_2161	0	0	0	1	#DIV/0!	N/A
triple_1749	68.9058	147.459	137.635	2.13835	1.81183e-07	N
triple_1731	906.993	844.545	636.462	1.42499	1.13002e-11	Y
triple_1572	139.02	90.6384	92.3413	1.5332	0.000891385	N
triple_195	401.127	170.623	186.25	2.35017	3.03354e-29	N
triple_1922	252.075	219.321	167.605	1.50368	0.000200391	N
triple_3730	29.3448	56.6552	62	2.10903	0.00199152	N
triple_1480	1	2	0	21	0.367879	N/A
triple_2842	23.181	71.5431	36.2759	3.07732	5.98531e-07	N
triple_1462	1011.08	884.585	776.334	1.30234	1.85757e-07	Y
triple_299	88.1154	79.0395	79.8451	1.11468	0.736008	Y
triple_860	191.874	281.332	287.794	1.49965	1.20016e-05	Y
triple_4529	5.18056	50.1389	5.68056	9.51394	5.85862e-15	N
triple_2539	2	0	0	21	0.135335	N/A
triple_3503	64.2093	53.0901	30.7006	2.08793	0.00272684	N
triple_3751	211.114	180.545	266.341	1.47494	0.00018025	Y
triple_4417	879.232	848.478	878.289	1.03624	0.70318	Y
triple_174	149.528	147.366	84.1059	1.77693	1.893e-05	N
triple_4332	37.9722	1	0.0277778	297.957	2.32932e-16	N
triple_3495	29.625	21	17.375	1.701	0.174294	Y
triple_4461	46.401	62.445	34.154	1.82591	0.0146549	Y
triple_631	13	7	3	4.22581	0.0367232	N/A
triple_1184	112.631	113	64.3693	1.75432	0.000305514	N
triple_465	1	0	1	11	0.606531	N/A
triple_4308	5	0.111111	10.8889	52.0526	0.0042508	N/A
triple_2756	720.042	658.144	573.814	1.25479	0.000253482	Y
triple_1634	15.6923	47.9231	24.3846	3.04092	7.63822e-05	N/A
triple_3308	0	30	0	301	9.35762e-14	N
triple_3232	45.3653	65.9114	51.7233	1.45191	0.130497	Y
triple_1130	366.366	301.286	244.348	1.49916	4.72857e-06	Y
triple_1035	3	8	5	2.6129	0.304983	N/A
triple_2398	65.7333	115.267	65	1.77215	4.01202e-05	N
triple_3341	241.702	326.998	278.3	1.35275	0.00152538	Y
triple_143	214.59	253.168	217.242	1.17969	0.130878	Y
triple_1759	1197.55	1378.52	1208.92	1.1511	0.000290677	Y
triple_581	17	11	4	4.17073	0.018897	Y
triple_2026	59.3793	40.1648	50.4559	1.47721	0.157376	Y
triple_983	0	0	0	1	#DIV/0!	N/A
triple_209	240.149	175.885	198.966	1.36516	0.00568733	Y
triple_1819	23	13	8	2.85185	0.0187367	Y
triple_960	32.2281	20.1762	32.5958	1.61252	0.17161	Y
triple_663	358.091	369.938	368.971	1.03308	0.88838	Y
triple_1235	153.424	134.212	208.363	1.55208	0.000128778	N
triple_2095	0	0	0	1	#DIV/0!	N/A
triple_2448	3	10	12	3.90323	0.0685632	N/A
triple_2348	93.7355	57.7923	86.4722	1.62086	0.0105359	Y
triple_1671	98.1976	80.4209	70.3815	1.39466	0.0915724	Y
triple_3987	336.763	337.731	391.506	1.16251	0.0631407	Y
triple_1662	25	19	36	1.89005	0.061575	Y
triple_4290	117.077	40.6067	66.3162	2.87857	1.55812e-09	N
triple_869	35.8308	142.114	4.05484	34.2286	3.76943e-38	N
triple_1203	1256.71	1156.83	1383.46	1.19589	3.74454e-05	Y
triple_1365	98.867	145	108.133	1.46615	0.00624675	Y
triple_4728	17.5905	30.6018	34.8076	1.97324	0.054361	Y
triple_2562	911.329	808.721	883.95	1.12686	0.0386877	Y
triple_1355	24.9077	12.6228	23.4695	1.96558	0.108791	Y
triple_1766	182.233	138.663	185.104	1.33468	0.0180395	Y
triple_4301	0	0	0	1	#DIV/0!	N/A
triple_408	168.269	233.567	233.164	1.38782	0.00126405	Y
triple_2680	74.8795	40.6043	26.5163	2.81705	2.10471e-06	N
triple_3085	137.591	165.535	152.874	1.20294	0.275813	Y
triple_2483	2	3	4	1.95238	0.716531	N/A
triple_2139	59.9221	66.6898	78.3881	1.30765	0.27882	Y
triple_1135	26	12	11	2.35135	0.0134857	Y
triple_3785	33.6413	55.2575	48.1012	1.64064	0.0702767	Y
triple_1172	619.839	590.073	538.089	1.1519	0.0529703	Y
triple_1815	56.7401	76.2525	66.0074	1.34329	0.237848	Y
triple_3522	2	4	1	3.72727	0.367879	N/A
triple_359	199.217	128.346	434.437	3.38303	1.26587e-44	N
triple_3626	17.7156	6.21212	10.0723	2.82245	0.0485921	Y
triple_1646	94.5431	155.751	125.706	1.64672	0.000567861	N
triple_1765	1	0	0	11	0.367879	N/A
triple_3704	36.0435	16	32.9565	2.24494	0.0163987	Y
triple_997	19	5	24	4.72549	0.00232857	N
triple_4588	0	0	0	1	#DIV/0!	N/A
triple_3154	0	0	0	1	#DIV/0!	N/A
triple_3660	14.6667	2	12.3333	7.03175	0.00908483	N/A
triple_3422	94.5868	101.294	120.119	1.26965	0.189487	Y
triple_3560	110.154	166.403	182.443	1.65566	8.11462e-05	N
triple_3653	128.108	48	102.892	2.66545	1.46332e-08	N
triple_4731	76.1234	132.555	61.3216	2.15975	1.51959e-07	N
triple_1821	18.1462	19.5263	3.32749	5.72616	0.00273607	N/A
triple_1233	146.634	326.048	404.318	2.75613	1.18017e-26	N
triple_3930	8.6271	25.0258	9.3471	2.87906	0.00250023	N/A
triple_617	700.689	602.874	489.438	1.43153	7.55353e-09	Y
triple_2652	22.6552	59.4483	11.8966	4.96378	2.40945e-09	N
triple_1240	124.472	107.242	99.2862	1.25342	0.22262	Y
triple_2511	45.9444	34.5758	27.4798	1.6695	0.0898224	Y
triple_2919	1608.82	1229.84	1037.34	1.55085	3.81513e-29	N
triple_3835	83.7405	89.2312	65.0283	1.37162	0.131392	Y
triple_2689	0	0	1	11	0.367879	N/A
triple_4589	116.995	89.0484	70.9562	1.64793	0.00294791	N
triple_450	10.2217	10.086	8.69231	1.17395	0.928546	N/A
triple_4070	0.125	0	6.875	69.75	0.00131793	N/A
triple_777	36.5083	49.8846	30.6071	1.62779	0.0819539	Y
triple_595	62.9065	73.483	76.6105	1.2175	0.483648	Y
triple_797	0	0	0	1	#DIV/0!	N/A
triple_648	978.018	715.604	745.377	1.36665	9.37042e-12	Y
triple_819	51.7183	39.9708	39.3109	1.31482	0.327595	Y
triple_952	18.8138	21.2192	22.9671	1.21959	0.81296	Y
triple_1054	262.516	195.962	219.522	1.33946	0.00647955	Y
triple_1523	78.4648	1273	1934.54	24.6247	0	N
triple_4397	25.2177	23.9398	41.8425	1.74471	0.0373068	Y
triple_4052	172.71	162.821	130.469	1.32351	0.0431802	Y
triple_3372	95.04	93.9775	89.9825	1.05614	0.926384	Y
triple_3002	4462.31	3489.55	3909.13	1.27876	7.09215e-27	Y
triple_3610	2	1	5	4.63636	0.196912	N/A
triple_504	4.71429	18.2857	9	3.81899	0.0109752	N/A
triple_4383	5	14	14	2.76471	0.0859022	Y
triple_1076	7	5	3	2.29032	0.449329	N/A
triple_480	140.354	104.858	89.7876	1.56255	0.0023914	N
triple_156	228.847	185.662	222.49	1.23247	0.0772907	Y
triple_4543	2178.8	1352.86	1732.33	1.61047	4.96777e-43	N
triple_290	45.1911	53.138	80.6709	1.78337	0.002997	N
triple_4074	5.8	1.025	13.175	11.8	0.0036234	N/A
triple_1698	633.206	687.038	576.756	1.19118	0.00815303	Y
triple_4725	31	24.6849	48.3151	1.95341	0.0133309	Y
triple_3455	5	12	20	3.94118	0.0103832	Y
triple_4039	167.446	171.495	237.058	1.41548	0.000351963	Y
triple_4730	0	0	0	1	#DIV/0!	N/A
triple_3603	106.341	51.1439	60.5151	2.07714	6.10856e-06	N
triple_3065	39.8819	42.9355	61.1825	1.53276	0.0630478	Y
triple_2648	0	0	0	1	#DIV/0!	N/A
triple_880	19.2964	55.9147	40.7889	2.88789	0.00015736	N
triple_365	48.4078	61.3913	53.2009	1.26766	0.452331	Y
triple_3324	49.5102	69.3304	49.1594	1.40949	0.0925074	Y
triple_1191	30.0346	69.9271	48.0383	2.32381	0.00030657	N
triple_4093	35.8239	15.186	38.99	2.55724	0.00381099	N
triple_4750	117.939	147.005	149.055	1.2636	0.111392	Y
triple_4395	11	14.9091	18.0909	1.63882	0.423133	Y
triple_4477	0	0	0	1	#DIV/0!	N/A
triple_2973	13.2653	37.955	23.7797	2.8473	0.00215384	N
triple_3512	1049.24	1067.39	727.368	1.4674	1.7257e-17	Y
triple_3273	3.28571	12.5238	10.1905	3.72855	0.0697567	N/A
triple_1271	85.2176	102.117	144.665	1.69678	0.000207829	N
triple_1942	7	12.6	2.4	5.08	0.0284906	N/A
triple_3625	30.0714	14.3415	28.5871	2.08922	0.0450574	Y
triple_4269	131.159	154.305	191.535	1.45997	0.00292203	Y
triple_887	0.333333	1.66667	4	9.46154	0.178669	N/A
triple_4742	158.505	201.139	221.355	1.39627	0.00491545	Y
triple_3761	433.61	630.077	705.313	1.62646	3.20091e-15	N
triple_4613	222.684	180.329	204.987	1.23475	0.107221	Y
triple_4136	48.5618	36.669	67.7692	1.84583	0.00799686	N
triple_2663	349.454	174.452	193.094	2.00258	1.64158e-17	N
triple_396	37.5546	57.8191	61.6263	1.63928	0.0407892	Y
triple_3943	1.07143	1.6044	13.3242	11.4597	0.000124311	N/A
triple_1702	34	3	10	11	4.70366e-08	N
triple_315	14	56	0	561	1.55482e-16	N
triple_535	103.868	82.8931	196.239	2.36572	4.2578e-13	N
triple_1712	7	5	15	2.96078	0.0445514	N/A
triple_613	63.3178	32	45.6822	1.97563	0.00527519	N
triple_2267	12.0304	69.901	49.0686	5.77073	2.85283e-09	N
triple_2428	31.1739	14.4359	15.3902	2.15149	0.0129606	Y
triple_2750	55	102.417	105.583	1.91802	0.000105388	N
triple_4349	32.6	30	28.4	1.14737	0.862317	Y
triple_2033	101.564	155.436	177	1.74201	2.93787e-05	N
triple_333	114.021	128.439	112.54	1.14115	0.521075	Y
triple_1155	139.657	88.7659	108.577	1.57267	0.002857	N
triple_3710	129.767	62.3919	98.8406	2.07815	8.0823e-06	N
triple_2142	188.716	156.653	4.63066	39.9133	9.98243e-37	N
triple_4339	0.666667	1.66667	1.66667	2.30435	0.778801	N/A
triple_3151	1728.04	1276.77	2166.19	1.69655	1.47201e-50	N
triple_1880	370.369	395.367	519.264	1.40191	3.58053e-07	Y
triple_4258	13.3958	16.0784	16.5257	1.23192	0.829546	N/A
triple_739	10	7	10	1.42254	0.716531	N/A
triple_4478	6	6.75	10.25	1.69672	0.511097	N/A
triple_3160	68	84.5629	65.4371	1.29183	0.2269	Y
triple_2492	325.049	300.568	473.384	1.57477	4.29618e-11	N
triple_3354	376.242	504.084	386.674	1.3397	6.57238e-06	Y
triple_1372	50.4286	24	47.5714	2.09662	0.00566678	N
triple_4228	167.243	130.757	163	1.27883	0.0749456	Y
triple_3051	72.3014	21.3392	32.3594	3.37706	3.67608e-08	N
triple_4110	105.58	102.721	101.698	1.03814	0.961577	Y
triple_4582	39	39	42	1.07673	0.927743	Y
triple_3703	30.4066	7.28141	22.312	4.1329	0.00102286	N
triple_4645	1.5	0	1.5	16	0.472367	N/A
triple_86	136.742	209.414	117.844	1.77639	2.73662e-07	N
triple_2245	113.197	146.377	104.426	1.40135	0.017679	Y
triple_1892	94.0784	216.726	187.195	2.30229	1.9047e-11	N
triple_1645	38.0936	31.1961	71.7104	2.29455	4.55494e-05	N
triple_2797	68.1787	101.4	82.4213	1.48656	0.0366279	Y
triple_4089	213.494	312.43	273.076	1.4632	8.9961e-05	Y
triple_843	486.608	540.894	328.498	1.64637	1.99852e-12	N
triple_3445	0	0	0	1	#DIV/0!	N/A
triple_3569	104.235	124.605	80.1604	1.55376	0.00818396	N
triple_2937	138.266	163.64	102.094	1.60224	0.000821713	N
triple_447	21.9025	28.746	37.3514	1.70214	0.12965	Y
triple_3617	2	2	8	3.85714	0.0497871	N/A
triple_2220	39.6218	48.038	44.3402	1.21188	0.667355	Y
triple_344	4	4	9	2.21951	0.22979	N/A
triple_1546	372.181	427.335	377.484	1.14815	0.094431	Y
triple_4124	228.17	197.813	293.016	1.48103	5.18096e-05	Y
triple_3428	76.0378	45.8998	132.062	2.87311	1.5605e-10	N
triple_2174	0	1	0	11	0.367879	N/A
triple_1400	29	14	6	4.77049	0.000237121	N
triple_3356	386.28	378.078	423.643	1.12049	0.225449	Y
triple_515	5826.49	4922.08	6222.43	1.26418	7.81072e-35	Y
triple_867	240.435	269.921	379.643	1.57874	1.32557e-08	N
triple_1783	355.078	147.981	173.941	2.39853	3.18688e-25	N
triple_1579	12	10.3235	22.6765	2.1851	0.0501241	Y
triple_1041	341.779	268.31	321.911	1.27372	0.00957285	Y
triple_4416	45.3243	37.1351	39.5405	1.21993	0.646838	Y
triple_3165	0	0	2	21	0.135335	N/A
triple_4299	8.71531	37.4892	18.7955	4.26408	5.33571e-05	N
triple_4428	79.2159	83.3	84.4841	1.06642	0.911388	Y
triple_3790	0	0	0	1	#DIV/0!	N/A
triple_1943	21.3323	47.0357	39.632	2.19928	0.00772916	N
triple_4721	5.44444	11.2857	5.26984	2.12031	0.202164	N/A
triple_4561	865.864	1593.94	1554.2	1.84077	4.03962e-55	N
triple_4281	68.3204	17	34.6796	4.00119	4.17366e-08	N
triple_4568	21.0654	20.1111	25.8235	1.28264	0.657525	Y
triple_2089	66.9622	62.6586	69.3793	1.10709	0.839707	Y
triple_3666	137.562	111.702	119.736	1.23131	0.240699	Y
triple_1323	73.8555	285	274.145	3.85502	8.02578e-30	N
triple_2426	9	13.4444	4.55556	2.90931	0.111382	N/A
triple_3877	127.867	153.372	130.761	1.19931	0.241703	Y
triple_3780	79.7241	33.6759	18.6	4.26867	9.81012e-11	N
triple_122	51.6797	33.8418	27.4785	1.87754	0.0153188	Y
triple_1691	181.794	180.867	181.34	1.00512	0.998816	Y
triple_4030	23.3749	23.5926	36.0325	1.5392	0.149918	Y
triple_643	0	1	1	11	0.606531	N/A
triple_3079	536.691	329.224	509.085	1.62998	9.40208e-13	N
triple_945	5	6	0	61	0.0597144	N/A
triple_1198	52.8973	38.6603	72.4424	1.87157	0.00518489	N
triple_4	2	4	4	1.95238	0.67032	N/A
triple_2602	0	3	0	31	0.0497871	N/A
triple_2158	63.5345	57.5405	54.925	1.15647	0.71743	Y
triple_506	234.912	204.929	170.159	1.38032	0.00571492	Y
triple_3465	281.293	314.864	257.844	1.22106	0.055834	Y
triple_2319	54.1778	38.7358	44.0864	1.39762	0.26017	Y
triple_3020	12	1	3	11	0.0016004	N/A
triple_527	0	1	0	11	0.367879	N/A
triple_751	116.762	121.245	95.9933	1.26278	0.195861	Y
triple_3245	1761.15	513.57	1008.28	3.42876	2.35907e-157	N
triple_168	74.1448	46.4281	80.4271	1.73072	0.0075619	N
triple_67	30.0377	11.2932	18.6691	2.64524	0.0115808	Y
triple_66	1609.76	1135.64	1038.6	1.54987	6.91922e-33	N
triple_2439	0	0	0	1	#DIV/0!	N/A
triple_1089	48.6277	59.0262	64.3461	1.32258	0.327975	Y
triple_423	0	0	0	1	#DIV/0!	N/A
triple_4201	627.634	660.943	629.423	1.05306	0.577486	Y
triple_2991	90	71.5	71.5	1.25838	0.230182	Y
triple_1402	1219.15	1190.71	1140.14	1.06929	0.258402	Y
triple_441	0	2	5	51	0.0662523	N/A
triple_1345	176.341	183.058	208.601	1.18283	0.216516	Y
triple_17	43.0998	52.6565	32.2436	1.63113	0.086742	Y
triple_2255	42	21.88	28.12	1.91538	0.0314697	Y
triple_722	5.46154	1.15385	4.38462	4.43558	0.253947	N/A
triple_4502	30.5308	29.8891	23.5801	1.29352	0.590409	Y
triple_1334	63.9354	99.4573	132.607	2.0724	6.43595e-06	N
triple_3811	0	10.7	0.3	108	4.00835e-05	N/A
triple_2876	8.47368	8.47368	10.0526	1.18416	0.911799	N/A
triple_495	21.039	41.8168	22.1442	1.98292	0.00804065	N
triple_4493	337.673	194.083	175.244	1.92634	2.85207e-15	N
triple_809	254	134.12	180.88	1.89316	4.37183e-09	N
triple_4768	199.531	129.503	128.966	1.54673	2.06094e-05	N
triple_1909	207.886	276.33	251.784	1.32908	0.00744009	Y
triple_732	470.291	588.429	530.279	1.25115	0.00137683	Y
triple_2050	14	3	9	4.54839	0.0301974	N/A
triple_3086	59.0886	18.2603	78.6512	4.28922	1.17588e-08	N
triple_457	10.3684	11.6316	8	1.44834	0.711849	N/A
triple_3916	0	1	0	11	0.367879	N/A
triple_2802	0.5	3.5	0	36	0.0680509	N/A
triple_2243	292.104	343.241	327.655	1.17501	0.117643	Y
triple_3542	26.5541	32.5186	29.9273	1.22378	0.739697	Y
triple_3475	126.553	102.95	68.4966	1.84635	0.000187503	N
triple_2635	40.8415	28.4078	38.7507	1.43615	0.291933	Y
triple_992	1	1	0	11	0.606531	N/A
triple_570	130.299	132.744	156.957	1.20443	0.212026	Y
triple_1285	45	113	74	2.50776	2.89233e-07	N
triple_4151	229.25	779.005	633.746	3.39702	4.0112e-65	N
triple_4242	19.0962	33.9038	8	4.19801	0.000246889	N
triple_4003	24.5319	20.4255	1.04255	21.5587	3.48567e-05	N
triple_1249	8.17778	1.62222	6.2	4.80645	0.120021	N/A
triple_1329	67.2517	1.0303	55.7179	59.5873	7.08356e-14	N
triple_2545	67.0407	36.3875	53.5718	1.8401	0.0109918	Y
triple_3487	38.4074	75.2712	44.3214	1.95732	0.00058587	N
triple_2302	238.711	205.279	418.01	2.0358	1.65948e-20	N
triple_2720	65.1498	85.2937	67.5565	1.30872	0.189088	Y
triple_2446	146.082	156.684	129.233	1.21225	0.264254	Y
triple_1659	78.9647	65.7917	87.2435	1.32556	0.220148	Y
triple_3843	57.2338	36.8608	54.9054	1.5512	0.0817868	Y
triple_2771	0	0	0	1	#DIV/0!	N/A
triple_217	62.9622	79.4825	69.5553	1.26197	0.375828	Y
triple_1836	84.3978	78.8978	68.7043	1.22809	0.440465	Y
triple_2617	1	0	5	51	0.0301974	N/A
triple_3768	29.8221	28.6582	26.5197	1.12406	0.905724	Y
triple_715	47.4827	6.71972	27.7976	6.97723	2.49534e-07	N
triple_4452	19.4258	50.5285	29.0457	2.59291	0.000460125	N
triple_460	3642.26	3711.68	4109.06	1.12816	6.15912e-08	Y
triple_4143	0	5	7	71	0.0387742	N/A
triple_1848	25.3099	22.7077	17.9824	1.40523	0.534081	Y
triple_1309	116	43	48	2.69374	3.41094e-11	N
triple_1561	51.934	77.5038	90.5622	1.74236	0.00517087	N
triple_434	12.6673	26.9197	16.413	2.11631	0.0536893	Y
triple_210	1	5	1	4.63636	0.101701	N/A
triple_2387	786.124	386.772	387.103	2.03226	4.34446e-45	N
triple_2392	207.304	186.235	154.461	1.3419	0.0207738	Y
triple_323	82.4261	32.5739	78	2.52575	7.24552e-06	N
triple_1443	78.1889	78.6222	76.1889	1.0319	0.978541	Y
triple_2461	35.0331	109.364	59.6027	3.1157	6.92534e-10	N
triple_277	104.695	145.686	113.619	1.39115	0.0217137	Y
triple_4713	109.113	55.2168	116.67	2.11093	6.20546e-06	N
triple_4605	52.6238	36.9836	55.3926	1.49642	0.130218	Y
triple_2207	663.956	615.638	412.406	1.60981	1.90022e-14	N
triple_4100	5.35294	7	10.6471	1.97087	0.38388	N/A
triple_2289	390.594	363.62	400.786	1.10218	0.383695	Y
triple_1255	0	0	0	1	#DIV/0!	N/A
triple_2036	402.896	379.868	418.235	1.10097	0.39394	Y
triple_4404	9.47492	14.9952	3.52991	4.15855	0.0295212	N/A
triple_4683	52.6207	11.9142	35.4651	4.3882	3.6169e-06	N
triple_4379	28.0094	26.935	0.0555556	180.704	1.14222e-06	N
triple_1001	0	0	0	1	#DIV/0!	N/A
triple_4216	141.27	209.151	129.579	1.61362	9.75276e-06	N
triple_640	4.11111	12.7857	6.10317	3.05993	0.0676844	N/A
triple_801	5	4	2	2.42857	0.529213	N/A
triple_236	36.9912	24.7908	15.2179	2.42142	0.00965735	N
triple_1555	14	10	3	4.54839	0.0319225	N/A
triple_3958	57	69.7358	91.2642	1.60007	0.016119	Y
triple_51	177.038	205.862	193.1	1.16273	0.337363	Y
triple_2515	92.4383	124.388	133.174	1.4402	0.019466	Y
triple_113	76.479	140.297	90.2243	1.83336	1.6302e-05	N
triple_3369	130.189	85.4748	128.336	1.52252	0.00376788	N
triple_3214	81.002	35.6603	94.3377	2.64085	1.43837e-06	N
triple_1779	63	82	35	2.33903	8.99131e-05	N
triple_3409	0	0	0	1	#DIV/0!	N/A
triple_836	61.3323	74.0171	149.651	2.43765	3.76545e-11	N
triple_4146	68.063	34.6741	76.2629	2.19597	0.000293624	N
triple_1104	24.5915	27.8406	23.5679	1.18053	0.821646	Y
triple_3855	7	15.3636	6.63636	2.29555	0.0803377	N/A
triple_822	225.611	160.694	280.695	1.74631	8.95462e-08	N
triple_1416	1304.41	509	561.588	2.56239	2.82296e-109	N
triple_901	166.571	151.429	123	1.35395	0.0358395	Y
triple_1258	0	0	1	11	0.367879	N/A
triple_2325	34	57	59	1.73314	0.021068	Y
triple_3672	39.7114	75.5999	52.6886	1.90146	0.00274826	N
triple_2280	35.6664	43.9412	64.3924	1.80316	0.0105121	Y
triple_4446	3.73214	5.78286	35.485	9.28593	7.19941e-10	N/A
triple_2732	267.233	249.28	348.488	1.39782	6.17811e-05	Y
triple_2307	1	0	0	11	0.367879	N/A
triple_3035	19	30	28	1.57592	0.262458	Y
triple_4737	2743.59	2793.1	1825.31	1.53017	2.68987e-53	N
triple_1422	55.2643	79.6035	105.132	1.90072	0.000421067	N
triple_1841	723.068	606.965	472.967	1.52868	4.79332e-12	N
triple_3634	39.5732	98.9298	33.497	2.94758	1.25929e-10	N
triple_812	37.0361	56.6628	0.301095	141.52	4.51318e-12	N
triple_3903	3	3	3	1	1	N/A
triple_2198	406.499	452.805	391.696	1.15597	0.0874132	Y
triple_852	131.899	144.371	116.73	1.23659	0.23162	Y
triple_1208	0	2	0	21	0.135335	N/A
triple_3508	199.028	206.861	184.11	1.12351	0.506994	Y
triple_3679	247.94	191.525	194.535	1.2944	0.00851038	Y
triple_4176	35	21	3	11.3226	2.07667e-06	N
triple_75	1009.68	965.616	826.707	1.2213	5.75094e-05	Y
triple_2454	6.24	10	18.76	2.97476	0.0290857	Y
triple_4516	17	30.6731	23.3269	1.7996	0.138275	Y
triple_4169	327.21	487.452	369.337	1.48957	2.55011e-08	Y
triple_3235	22.9462	73.5683	73.4855	3.19654	2.91143e-07	N
triple_3644	1	0	3	31	0.173774	N/A
triple_972	6.63636	4.16364	0.2	22.4545	0.0564121	N/A
triple_3400	12	23.5455	19.4545	1.95417	0.154259	Y
triple_283	118.893	170.715	168.392	1.4355	0.00365218	Y
triple_3092	230.684	129.492	281.824	2.17548	6.35451e-13	N
triple_2432	26.0824	25.0139	32.9036	1.31416	0.519819	Y
triple_961	0	0	0	1	#DIV/0!	N/A
triple_1440	213.391	165.658	103.951	2.05179	7.5702e-09	N
triple_3969	0	0	0	1	#DIV/0!	N/A
triple_1096	0	0	0	1	#DIV/0!	N/A
triple_747	16.7333	6.82857	8.4381	2.42955	0.0707552	N/A
triple_3576	583.086	853.894	580.021	1.4721	1.06793e-16	Y
triple_2055	3.5	8.69231	3.80769	2.44231	0.203708	N/A
triple_4536	1	7	1	6.45455	0.0183156	N/A
triple_440	9.16667	13.1667	9.66667	1.43165	0.640624	N/A
triple_133	26.2398	46.4717	38.2885	1.76811	0.0608463	Y
triple_2369	981.354	1145.06	931.59	1.22912	4.84698e-06	Y
triple_2183	245.416	310.933	310.651	1.26685	0.00722846	Y
triple_3777	27.4306	12	59.5694	4.93136	1.77339e-08	N
triple_2079	7.06216	16.8332	19.1046	2.6814	0.0574732	Y
triple_2674	116.459	42.5409	82	2.73351	4.01843e-08	N
triple_4700	49.56	86.2422	44.1978	1.94913	0.000161989	N
triple_1987	53.0753	42.9247	28	1.89236	0.0213012	Y
triple_1628	0.0357143	55.9643	61	450.211	1.77642e-13	N
triple_4460	2108.6	3092.53	2544.87	1.4666	1.30969e-41	Y
triple_3199	106.795	113.259	87.9459	1.2875	0.185482	Y
triple_910	1.25	2.875	2.875	2.2037	0.685757	N/A
triple_2173	124.838	166.505	152.657	1.3335	0.0477131	Y
triple_2072	51.4076	37.7324	29.86	1.71921	0.0499375	Y
triple_265	110.451	114.795	143.754	1.30124	0.069624	Y
triple_4086	87.9984	104.593	110.408	1.25437	0.262122	Y
triple_202	29.5676	7.43243	44	5.85468	3.49393e-06	N
triple_2498	17.7348	15.3692	23.896	1.55121	0.360645	Y
triple_3267	112.507	112	109.493	1.0275	0.976886	Y
triple_4184	87.8042	107.227	79.9685	1.34044	0.116655	Y
triple_3349	109.523	62.501	112.976	1.8063	0.000231793	N
triple_2533	21.4583	42	75.5417	3.5087	1.03224e-07	N
triple_3892	291.087	150.725	192.188	1.93062	2.05791e-11	N
triple_3738	0	2	1	21	0.367879	N/A
triple_720	0	0	0	1	#DIV/0!	N/A
triple_2593	390.286	316.047	367.667	1.23482	0.0175193	Y
triple_1957	181.567	61.34	281.093	4.57671	7.81787e-31	N
triple_919	245.597	325.474	196.93	1.65241	7.15134e-08	N
triple_2926	10.5932	22.4952	13.9116	2.11303	0.0900015	Y
triple_2633	314.187	226	222.813	1.40991	2.55689e-05	Y
triple_3087	0.0946	257.268	757.637	3893.82	3.26749e-191	N
triple_2381	1	5.28571	3.71429	4.8961	0.244093	N/A
triple_208	1268.37	1359.94	1171.69	1.16065	0.000915364	Y
triple_1626	12	19	16	1.57851	0.455102	Y
triple_2553	6.53846	7.36364	7.0979	1.1243	0.974973	N/A
triple_2809	308.923	982.091	459.986	3.17838	1.47088e-93	N
triple_1544	0	1	3	31	0.173774	N/A
triple_898	12.2857	16.7143	17	1.38062	0.634046	Y
triple_4238	38.8464	28.9951	35.1586	1.33859	0.486004	Y
triple_4357	307.642	284.855	253.503	1.21348	0.072794	Y
triple_2012	324.923	167.956	224.121	1.93401	3.20154e-12	N
triple_2512	133.46	70.1395	61.4009	2.17167	2.49552e-08	N
triple_4026	356.485	280.18	282.335	1.27224	0.00210877	Y
triple_3228	94.5954	108.874	117.531	1.2422	0.285461	Y
triple_4187	63	61.8378	86.1622	1.39272	0.0687993	Y
triple_1820	214.531	361.052	307.416	1.68266	7.78632e-09	N
triple_201	669.468	475.901	526.631	1.40665	1.41255e-08	Y
triple_657	64.6355	62.0926	55.2718	1.16911	0.679463	Y
triple_1612	42.2004	13.5071	26.2925	3.10871	0.000520875	N
triple_560	237.194	197.718	368.087	1.86124	1.24838e-13	N
triple_2765	86	103	89	1.19744	0.411277	Y
triple_758	55.4792	77.6667	129.854	2.33818	5.99261e-08	N
triple_4287	63.5333	69	55.4667	1.24355	0.477283	Y
triple_4535	9	8	6	1.4918	0.737604	N/A
triple_2106	34.6538	49.1703	25.1758	1.94931	0.0179581	Y
triple_1519	32.6061	22.2919	22.1021	1.47311	0.244759	Y
triple_1287	26.5934	64.4066	78	2.92582	3.38746e-06	N
triple_3109	3	119.805	5.19512	38.679	3.65282e-46	N
triple_2237	44.3386	88.6614	136	3.06265	6.65154e-11	N
triple_4628	158.979	186.086	181.934	1.1704	0.297181	Y
triple_151	166.477	127.128	117.395	1.41774	0.00722918	Y
triple_2082	27.549	15	22.451	1.83106	0.15908	Y
triple_2261	14.5556	7.2963	3.14815	4.51197	0.0183036	N/A
triple_1509	774.698	848.092	578.21	1.46667	2.9767e-12	Y
triple_189	26	13	19	1.99237	0.111955	Y
triple_517	185.098	211.316	121.586	1.73738	4.42318e-06	N
triple_1829	220.423	233.183	344.394	1.56217	2.55907e-08	N
triple_2228	151.493	122.312	190.195	1.55455	0.00055459	N
triple_2286	39	50	12	4.1405	1.1694e-05	N
triple_3702	28.0702	12.7259	25.2039	2.19635	0.0485339	Y
triple_2914	87.4662	76.6966	79.8372	1.14024	0.685811	Y
triple_4673	12	1	23	21	4.177e-05	N
triple_4197	215.207	177.335	215.457	1.21485	0.093044	Y
triple_2314	29	28.6279	18.3721	1.57535	0.237876	Y
triple_330	38.3575	28.0454	21.5971	1.77248	0.087461	Y
triple_3143	188.893	145.234	124.873	1.51227	0.000918759	N
triple_1	7	4	1	6.45455	0.105399	N/A
triple_2585	21.7095	0.145238	2.14524	88.932	1.96456e-08	N/A
triple_4775	106.782	82.0569	71.1616	1.49985	0.021411	Y
triple_4492	240.308	218.833	256.859	1.17369	0.218028	Y
triple_2949	105.269	126.761	129.969	1.23442	0.22427	Y
triple_2623	52.7397	78.3819	25.8784	3.02104	1.90529e-06	N
triple_1259	29.6385	21.7426	18.6189	1.58869	0.250976	Y
triple_2831	175.935	137.773	131.291	1.33978	0.0197833	Y
triple_26	64.1192	53.3121	92.5687	1.73498	0.00281046	N
triple_4637	26.3448	32.6552	8	4.04385	0.00064581	N
triple_3661	0	1	2	21	0.367879	N/A
triple_2882	96.4516	97.5323	97.0161	1.01119	0.996993	Y
triple_2705	179.42	201.076	130.504	1.54035	0.000465017	N
triple_3306	4.47379	14.4839	11.0423	3.18857	0.075281	N/A
triple_2818	0	0	0	1	#DIV/0!	N/A
triple_2658	83.2458	81.4063	70.348	1.18308	0.537232	Y
triple_600	38.3951	159.808	148.797	4.15398	1.18026e-17	N
triple_3258	131.52	136.628	121.852	1.12117	0.6484	Y
triple_3812	220	247.404	222.596	1.12451	0.369693	Y
triple_2801	124.825	1.05229	160.122	139.047	1.62458e-32	N
triple_4692	69.0243	181.73	79.246	2.63048	4.58724e-16	N
triple_128	248.248	334.497	237.255	1.40969	3.11868e-05	Y
triple_1047	139.154	267.899	209.947	1.92453	1.66233e-09	N
triple_4521	407.127	336.232	233.64	1.74222	7.14706e-11	N
triple_1200	417.468	257.853	590.678	2.29025	3.04939e-29	N
triple_1395	93.725	93.1653	122.11	1.31034	0.0699594	Y
triple_4559	171.444	30.4456	24.1106	7.08548	1.00684e-40	N
triple_4482	70.8317	82.7615	76.4067	1.16819	0.628295	Y
triple_3414	0	0	0	1	#DIV/0!	N/A
triple_3146	0.25	2.75	2	8.14286	0.372507	N/A
triple_1169	173.364	88.6787	108.957	1.95389	1.36084e-07	N
triple_1867	2	1	4	3.72727	0.367879	N/A
triple_3217	68	65.0583	40.9417	1.65929	0.0223702	Y
triple_4119	60.4624	80.4815	49.0561	1.6393	0.0183919	Y
triple_3685	317.32	244.315	248.365	1.29869	0.00195947	Y
triple_891	25.9455	29.745	12.3095	2.40501	0.0245114	Y
triple_2445	0.25	2.88953	45.8605	131.316	3.69099e-18	N
triple_1621	194.807	147	128.193	1.51924	0.000537528	N
triple_3950	10	15.8571	23.1429	2.30127	0.0703473	Y
triple_477	79	53	61	1.48964	0.0635152	Y
triple_3633	1193.48	1770.7	1259.82	1.48361	1.68901e-31	Y
triple_1364	21.8032	23.798	27.3988	1.25547	0.718548	Y
triple_3041	194.314	133.354	294.332	2.20624	1.45691e-14	N
triple_2854	1	1	1	1	1	N/A
triple_1840	74.222	110.513	106.265	1.4883	0.0172809	Y
triple_4276	36.5196	31.9214	31.559	1.15669	0.794997	Y
triple_1635	5.16947	8.17647	44.6541	8.49309	1.40457e-11	N
triple_2205	36.2279	33.7102	33.0619	1.09547	0.921762	Y
triple_1202	295.897	285.951	253.152	1.16879	0.165707	Y
triple_2476	52.1711	47.0998	61.7292	1.30995	0.357636	Y
triple_569	3	7	0	71	0.0247235	N/A
triple_1861	0	0	0	1	#DIV/0!	N/A
triple_3959	22.4069	361.335	409.258	18.1881	8.62798e-74	N
triple_3880	10	15	15	1.49505	0.535261	Y
triple_3599	11.3333	17.5	4.16667	4.125	0.0174576	N/A
triple_525	15.0591	211.498	80.4427	13.9585	3.41417e-43	N
triple_1907	0	0	0	1	#DIV/0!	N/A
triple_1034	996.261	455.673	303.066	3.28652	3.1998e-99	N
triple_2440	68.8924	83.0972	62.0104	1.3395	0.1977	Y
triple_4208	23.9167	0	16.0833	240.167	1.43678e-05	N
triple_2018	19.7037	13	7.2963	2.67752	0.0554266	Y
triple_4098	63.5395	59.7222	77.7382	1.30116	0.2605	Y
triple_3029	271.499	437.395	275.106	1.61081	1.29311e-12	N
triple_3949	103.066	161.079	103.855	1.56233	0.000120646	N
triple_2530	188.257	52.0147	203.729	3.91116	3.53072e-21	N
triple_3990	182.671	148.767	194.562	1.30763	0.0399294	Y
triple_4298	0	2	0	21	0.135335	N/A
triple_927	191.513	154.832	320.656	2.07031	1.51449e-15	N
triple_1868	12.0286	16	23.9714	1.98469	0.11835	Y
triple_2403	95.3632	85.4444	72.1924	1.32051	0.201387	Y
triple_3972	156.302	54.3895	61.3081	2.87032	2.92397e-16	N
triple_1084	182.108	330.199	734.693	4.03271	3.2933e-86	N
triple_653	66.1543	59.3977	31.4479	2.10012	0.00155022	N
triple_466	26.2673	45	73.7327	2.80016	7.31451e-06	N
triple_1488	38.1494	80.9411	39.9095	2.11875	1.56931e-05	N
triple_3715	62.7326	25	22.2674	2.80911	8.756e-07	N
triple_3627	112.784	156.136	99.0799	1.57528	0.000723177	N
triple_3133	347.831	400.462	344.707	1.1617	0.0676341	Y
triple_3153	350.384	520.766	292.85	1.778	1.88937e-16	N
triple_1516	43.0988	54	48.9012	1.25235	0.542639	Y
triple_695	0	0	0	1	#DIV/0!	N/A
triple_580	271.825	376.688	391.487	1.44005	4.66238e-06	Y
triple_4307	83.497	83.503	79	1.05693	0.92098	Y
triple_1234	3	2	0	31	0.246597	N/A
triple_1995	8988.65	6660.28	9309.07	1.39769	7.84306e-110	Y
triple_4101	17.1113	25.0407	9.84795	2.52723	0.0357473	Y
triple_1455	66.602	57.2003	60.1977	1.16408	0.686555	Y
triple_1656	460.639	433.006	785.355	1.81354	1.61456e-30	N
triple_3233	48.0817	92.0736	83.8448	1.91304	0.000658268	N
triple_1801	103.541	108.358	156.102	1.50715	0.0010257	N
triple_4414	25.3421	17.3421	23.3158	1.45866	0.45553	Y
triple_998	270.458	252.547	265.995	1.07089	0.718548	Y
triple_2347	23	20	20	1.14925	0.866878	Y
triple_4732	159.155	349.691	163.155	2.19643	1.04706e-23	N
triple_4469	2	1	0	21	0.367879	N/A
triple_630	9.19608	21.4314	18.3725	2.31618	0.08355	Y
triple_4449	130.613	65.0368	121.35	2.00675	6.65641e-06	N
triple_680	9.42105	5.31579	4.26316	2.18215	0.30951	N/A
triple_1553	1	0	9	91	0.000675539	N/A
triple_3699	3	7	8	2.6129	0.311403	N/A
triple_2060	208.198	304.824	8.97786	33.5899	1.57126e-57	N
triple_3643	317.831	252.902	292.267	1.25663	0.0242601	Y
triple_3616	43.5143	44.2458	94.2399	2.16305	8.85694e-07	N
triple_2388	103.359	48.5169	73.1239	2.12805	4.27219e-05	N
triple_4064	268.962	226.877	193.161	1.39222	0.00187338	Y
triple_4264	6	5	6	1.19608	0.942873	N/A
triple_2447	34.0263	6.63158	10.3421	5.06959	2.27854e-06	N/A
triple_2399	21.1436	27.1652	21.6912	1.28346	0.621775	Y
triple_1705	16	13.3684	5.63158	2.809	0.0829241	Y
triple_407	5	3	6	1.96774	0.606531	N/A
triple_243	247.232	220.594	277.174	1.25637	0.0396971	Y
triple_954	192	153	364	2.37818	6.88386e-24	N
triple_2509	15.9469	11.1941	4.85897	3.23593	0.0549676	N/A
triple_1350	0	0	0	1	#DIV/0!	N/A
triple_142	202.212	336.964	319.824	1.66606	6.89882e-09	N
triple_662	94.946	105.505	62.5487	1.68567	0.00329455	N
triple_488	77.6284	190.55	73.8212	2.5791	1.75027e-17	N
triple_88	1143.84	396.674	931.484	2.8831	7.49663e-79	N
triple_1818	32.5817	22.441	36.9773	1.64488	0.163283	N/A
triple_1679	1.16667	12.5455	11.2879	9.98325	0.00937279	N/A
triple_1951	24.6667	5	10.3333	4.85621	0.000427168	N
triple_666	0	40	0	401	4.24835e-18	N
triple_3046	17.1373	15.0719	9.79085	1.74275	0.35869	Y
triple_2679	22.2351	18.2242	44.5407	2.43617	0.000829039	N
triple_4390	0.844444	0.4	13.7556	27.7111	1.00409e-05	N/A
triple_646	53.4662	43.5618	97.9721	2.24618	2.44508e-06	N
triple_3525	168.565	149.921	197.514	1.31725	0.0353023	Y
triple_389	0	0	0	1	#DIV/0!	N/A
triple_763	498.82	618.672	596.508	1.24022	0.000810818	Y
triple_818	0	0	0	1	#DIV/0!	N/A
triple_4300	382.837	289.44	241.723	1.58354	4.52627e-08	N
triple_3758	43.8015	130.576	68.6222	2.97658	1.95325e-11	N
triple_1435	0	1	0	11	0.367879	N/A
triple_57	545.963	816.656	792.381	1.49572	2.74479e-14	Y
triple_4698	23	22.6571	11.3429	2.01873	0.0986713	Y
triple_3561	0	0	0	1	#DIV/0!	N/A
triple_2131	689.636	657.733	629.631	1.09529	0.254679	Y
triple_2823	445.926	129.752	307.322	3.43488	8.66759e-38	N
triple_2169	284.129	191.343	93.5284	3.03571	1.58152e-21	N
triple_700	193.062	237.796	202.142	1.23159	0.0706594	Y
triple_930	1696.27	1515.55	1590.18	1.11924	0.00578491	Y
triple_616	0	0	0	1	#DIV/0!	N/A
triple_687	16.6538	63.3462	63	3.78696	2.67601e-07	N
triple_1463	167.215	192.301	209.484	1.25263	0.0923295	Y
triple_1142	10.7632	20.7594	10.4774	1.97206	0.0863706	Y
triple_3423	0	0	0	1	#DIV/0!	N/A
triple_3692	1	4	0	41	0.0742736	N/A
triple_1794	164.224	151.387	102.389	1.60334	0.000479547	N
triple_787	172.334	154.697	132.968	1.29583	0.0792039	Y
triple_1013	472.89	546.11	761	1.60912	3.85785e-17	N
triple_1314	236.44	219.182	193.378	1.22257	0.114053	Y
triple_1686	9	9	4	2.21951	0.320984	N/A
triple_1985	0	0	0	1	#DIV/0!	N/A
triple_4575	10.1515	25.2121	20.6364	2.46911	0.0410209	N/A
triple_3337	524.276	823.601	1146.12	2.18588	2.97599e-51	N
triple_1948	11	6	13	2.14754	0.272532	Y
triple_4117	122.009	141.546	103.445	1.36796	0.0514469	Y
triple_4407	9	11	16	1.76923	0.338465	Y
triple_3573	434	81.9599	335.04	5.29004	3.42254e-51	N
triple_1538	213.401	182.362	54.2366	3.92923	2.44853e-21	N
triple_698	100.458	102.473	88.0685	1.16338	0.534054	Y
triple_939	111	133.569	125.431	1.20314	0.346726	Y
triple_4343	70.8405	6.02083	33.1386	11.59	2.8061e-13	N/A
triple_3964	117.146	242.69	110.164	2.20189	3.81208e-16	N
triple_47	13.8235	6.17647	76	12.1246	1.24589e-20	N
triple_3723	4	20	12	4.90244	0.00482795	N
triple_1481	330.273	343.012	310.716	1.10391	0.446285	Y
triple_4016	252.618	235.237	324.145	1.37779	0.00027367	Y
triple_3403	99.971	65.2402	65.7887	1.53154	0.00585415	N
triple_2489	10.2692	10.2692	21.4615	2.07938	0.0506627	Y
[truncated: 2,781 more rows]

## Sheet: CS-NaCl-12h
Triplet	Homeolog A-expression	Homeolog B-expression	Homeolog D-expression	Fold(max/min)	P-Value(Chi square analysis)	Balenced expression
triple_1133	118.693	56	58.3072	2.11752	8.58517e-08	N
triple_2112	199	338.378	257.622	1.70004	9.41819e-09	N
triple_3038	2	2	1	1.90909	0.818731	N/A
triple_2422	166.042	94.1816	134.776	1.76219	5.22232e-05	N
triple_508	10.9372	32.6958	21.367	2.97138	0.00422883	N
triple_2248	64.7617	82.856	56.3823	1.46871	0.0677229	Y
triple_785	0	0	0	1	#DIV/0!	N/A
triple_1986	3632.27	3869.59	2564.15	1.50909	2.57296e-63	N
triple_3694	60	35.7073	48.2927	1.67843	0.0461917	Y
triple_56	149.785	167.656	144.558	1.15967	0.385748	Y
triple_2128	205.1	386.533	57.3674	6.72786	2.69991e-55	N
triple_3402	29.2921	44.6918	37.016	1.52394	0.201419	Y
triple_3047	551.526	831.286	254.188	3.26946	5.16219e-67	N
triple_3850	0	0	1	11	0.367879	N/A
triple_417	22	32.0278	6.97222	4.54281	0.00040119	N
triple_3533	0	0.5	0.5	6	0.778801	N/A
triple_2414	488.992	432.03	455.978	1.13182	0.168274	Y
triple_2804	108.738	70.8146	89.4473	1.53478	0.0181295	Y
triple_3226	416.01	304.517	303.473	1.37071	4.76606e-06	Y
triple_177	1996.31	1326.89	1755.8	1.50446	3.18239e-30	N
triple_3390	7.61538	5.38462	13	2.3885	0.17058	N/A
triple_3583	125.811	104.851	123.337	1.19971	0.328955	Y
triple_1629	9.90909	8	0.0909091	52.4286	0.0109269	N/A
triple_4718	2	0	0	21	0.135335	N/A
triple_1763	167.251	104.499	164.251	1.59993	0.000180354	N
triple_3391	0	0	0	1	#DIV/0!	N/A
triple_1813	179.467	153.623	193.909	1.26207	0.0933517	Y
triple_2	53	193.824	80.1765	3.65204	5.80324e-23	N
triple_3276	25.1964	47.293	24.5106	1.92571	0.00554596	N
triple_4402	41.385	6.63378	29.9812	6.16072	5.73342e-06	N
triple_3932	157.096	104.764	131.14	1.49905	0.00537154	Y
triple_20	163.25	116.847	129.903	1.39679	0.0151476	Y
triple_4542	119.75	144.52	82.7302	1.74598	0.000234016	N
triple_3315	308.701	166.726	309.573	1.85626	6.01914e-12	N
triple_1685	143.927	84.186	135.887	1.70879	0.00017287	N
triple_2341	180.263	106.903	302.834	2.83107	2.29696e-22	N
triple_1930	0	0	0	1	#DIV/0!	N/A
triple_3281	51	73.592	50.408	1.45902	0.0500371	Y
triple_1666	195.745	223.795	278.459	1.42234	0.000497954	Y
triple_96	12.1036	31.425	16.4714	2.58326	0.00589662	N
triple_2520	0	0	0	1	#DIV/0!	N/A
triple_1733	44.548	123.545	70.9065	2.76934	1.51794e-09	N
triple_692	311.171	510.731	337.098	1.64112	5.80961e-14	N
triple_3234	0	0	0	1	#DIV/0!	N/A
triple_2537	23	15	17	1.5298	0.388503	Y
triple_3884	2.07143	32.2527	8.67582	14.8993	2.35814e-08	N
triple_2844	27	39	22	1.76923	0.074105	Y
triple_3862	79.423	90.7647	61.8122	1.46764	0.0637871	Y
triple_2024	0	0	0	1	#DIV/0!	N/A
triple_1793	0	0	0	1	#DIV/0!	N/A
triple_102	1627.45	493.369	1296.18	3.29818	2.16393e-130	N
triple_2942	3.36364	11.3636	3.27273	3.39892	0.0274218	N/A
triple_2153	234.806	296.416	434.778	1.85129	7.14843e-15	N
triple_4232	9	12.0435	10.9565	1.33445	0.800112	Y
triple_3989	133.413	190.031	116.556	1.62984	4.107e-05	N
triple_890	107.745	100.345	192.91	1.92156	2.52783e-09	N
triple_4297	0	0	0	1	#DIV/0!	N/A
triple_2645	2	6.5	6.5	3.14286	0.25924	N/A
triple_4453	177.74	214.656	98.6035	2.17577	4.69028e-10	N
triple_3684	234.396	214.584	201.019	1.16596	0.272416	Y
triple_1071	159.655	75.1159	117.23	2.12395	2.43628e-07	N
triple_2965	118.208	147.186	184.607	1.56124	0.000618869	N
triple_1033	0	0	0	1	#DIV/0!	N/A
triple_1012	62.913	14	5.08696	12.1484	3.97196e-16	N
triple_3397	3.06615	0.289298	32.6445	84.1119	2.3003e-12	N/A
triple_895	0	0	0	1	#DIV/0!	N/A
triple_2100	0.00719424	62.649	79.3438	741.12	8.8697e-17	N
triple_2773	19.8333	20.3333	18.8333	1.07923	0.970775	Y
triple_1724	87.9566	112.205	95.8382	1.27538	0.212104	Y
triple_3701	144.866	112.081	68.0526	2.12709	1.10741e-06	N
triple_3268	78.1658	99.992	85.8422	1.27887	0.248318	Y
triple_381	147.918	119.995	113.087	1.30773	0.0687027	Y
triple_2976	46.5	8.5	45	5.4186	9.259e-07	N
triple_1747	620.344	468.868	593.788	1.323	8.61247e-06	Y
triple_2043	381.693	197.009	222.297	1.93696	4.92395e-17	N
triple_1726	59.6522	109	155.348	2.60154	6.17571e-10	N
triple_3336	15.6957	57.6182	6.68617	8.50527	9.29042e-13	N
triple_1427	389.976	345.127	558.897	1.61921	1.60558e-13	N
triple_1901	51.4712	31.989	24.5399	2.093	0.00464511	N
triple_1632	45.882	6.3323	10.7857	7.14861	1.97103e-10	N/A
triple_1789	0.2	1	11.8	39.6667	6.21379e-05	N/A
triple_4733	0	0	0	1	#DIV/0!	N/A
triple_2811	138.59	143.638	117.772	1.21944	0.244168	Y
triple_1563	140.534	91.2312	47.2344	2.97108	6.70619e-11	N
triple_1996	52.3357	38.8731	96.7912	2.4861	4.29917e-07	N
triple_3729	235.145	404.947	411.908	1.7514	3.88298e-13	N
triple_2103	79.8766	99.5773	132.546	1.65856	0.00110325	N
triple_2304	139.469	179.425	173.106	1.28628	0.0600358	Y
triple_1648	0.0222222	3	44.9778	368.818	7.00414e-18	N
triple_1010	5	7.8	34.2	6.72549	6.37364e-08	N
triple_4137	953.566	1177.13	1684.31	1.76625	1.31692e-48	N
triple_4391	348.212	246.056	289.732	1.41501	0.000134226	Y
triple_262	61.3011	25.0462	73.6527	2.93296	6.34747e-06	N
triple_2190	1.07812	48.4095	25.5124	41.1752	1.85041e-10	N
triple_141	22.575	36	57.425	2.53693	0.000338683	N
triple_1817	371.917	211.363	208.721	1.78151	4.24974e-15	N
triple_2517	0	0	0	1	#DIV/0!	N/A
triple_253	0	0	0	1	#DIV/0!	N/A
triple_3669	0	2	1	21	0.367879	N/A
triple_3367	38.1263	59.3392	70.5346	1.8478	0.00792154	N
triple_1174	68.1632	12.0251	16.8118	5.62993	9.78339e-14	N
triple_4574	47.8166	670.41	99.7731	13.9933	8.77546e-191	N
triple_537	652.588	614.843	643.569	1.06138	0.54338	Y
triple_3543	29.6388	44.3454	0.015873	383.57	1.05654e-09	N
triple_1596	333.737	127.224	239.038	2.62194	1.28835e-20	N
triple_1231	134.331	235.562	134.107	1.75595	1.41296e-09	N
triple_2798	73.4767	104.155	60.3687	1.72411	0.00171931	N
triple_3288	45.8172	20.4706	29.7122	2.23218	0.00584707	N
triple_4313	100	55.4732	300.527	5.40956	2.04643e-49	N
triple_686	5.49761	33.6842	26.8182	6.03547	5.43726e-05	N
triple_1238	10.2414	19.21	10.5486	1.86726	0.143074	N/A
triple_3925	110.093	56.0833	70.8238	1.96131	5.19191e-05	N
triple_4303	100.742	69.6143	115.643	1.66025	0.00306986	N
triple_1806	397.753	654.035	461.211	1.64416	4.56286e-16	N
triple_3152	2	7	3	3.38095	0.173774	N/A
triple_3654	81.5031	65.3099	84.187	1.2886	0.25808	Y
triple_3967	0	0	0	1	#DIV/0!	N/A
triple_3766	160.73	278	189.27	1.72916	1.74118e-08	N
triple_3185	270.853	190.452	371.695	1.95115	1.26138e-13	N
triple_2260	5	3	4	1.64516	0.778801	N/A
triple_775	1627.12	1784.18	2994.7	1.84044	1.2414e-114	N
triple_1464	12	31	79	6.53719	1.84769e-13	N
triple_931	567.218	561.949	856.833	1.52466	2.08062e-19	N
triple_2838	356.371	286.562	367.067	1.28084	0.00342165	Y
triple_1587	1332.33	353.175	862.492	3.77166	2.35858e-123	N
triple_3191	139.398	82.6625	159.939	1.93372	3.43352e-06	N
triple_4468	35	6	22	5.7541	4.32887e-05	N
triple_467	46.2609	47.0109	54.7283	1.18264	0.640614	Y
triple_3823	29.748	43.0722	15.1798	2.82545	0.00131362	N
triple_1535	596.015	579.107	532.878	1.11846	0.153166	Y
triple_762	0	0	0	1	#DIV/0!	N/A
triple_1450	89.8356	102.313	105.851	1.17808	0.490367	Y
triple_3712	29.1948	53	61.8052	2.11318	0.00266018	N
triple_2727	2.42857	3.57143	0	36.7143	0.189519	N/A
triple_1950	28.2138	51.9167	20.8696	2.48058	0.000401528	N
triple_1412	573.682	575.253	586.065	1.02158	0.924422	Y
triple_583	83.2172	144.077	73.7059	1.95346	4.89934e-07	N
triple_731	223.711	119.08	209.209	1.87793	2.60073e-08	N
triple_1353	579.116	435.263	305.621	1.89459	3.35727e-19	N
triple_1216	905.609	662.048	486.343	1.8619	7.60174e-29	N
triple_829	10	10.8519	19.1481	1.90576	0.147263	Y
triple_1773	0	0	0	1	#DIV/0!	N/A
triple_2504	2.5	0	2.5	26	0.286505	N/A
triple_2379	1043.91	851.854	938.232	1.22543	5.57408e-05	Y
triple_1060	57.7926	168.378	30.8293	5.44721	1.16709e-27	N
triple_3384	246.135	224.156	241.709	1.09801	0.565882	Y
triple_3300	51.5402	41.9303	130.53	3.10799	1.78797e-14	N
triple_1472	23.9034	25.1288	29.9679	1.25265	0.676728	Y
triple_2704	40.5694	103.431	56	2.54566	1.0201e-07	N
triple_1006	105.015	124.383	56.6021	2.19539	2.80177e-06	N
triple_3574	42.7115	76.5882	15.7002	4.85362	1.04039e-09	N
triple_2580	490.935	539.442	492.623	1.09878	0.224689	Y
triple_3405	430.721	605.011	436.268	1.40455	2.05966e-09	Y
triple_1168	600.297	237.673	279.03	2.52509	1.09558e-46	N
triple_1094	7	7	4	1.73171	0.606531	N/A
triple_1978	0	0	1	11	0.367879	N/A
triple_4629	51.3947	46.2313	41.374	1.24161	0.581605	Y
triple_3255	10	2.25	8.75	4.29787	0.0843134	N/A
triple_565	53.696	79.715	43.589	1.82689	0.0027735	N
triple_699	3	3	1	2.81818	0.564718	N/A
triple_4520	0.862179	6.4359	12.7019	13.3051	0.00518117	N/A
triple_3305	0	3	2	31	0.246597	N/A
triple_27	25.5747	62.4253	0	625.253	2.62534e-15	N
triple_4664	179.553	236.477	153.971	1.53551	8.37459e-05	N
triple_514	255.548	275.819	274.634	1.07929	0.617706	Y
triple_3171	24.2674	31.7774	33.9551	1.39757	0.422707	Y
triple_540	1212.96	817.601	1093.44	1.4835	7.13463e-18	Y
triple_2788	0	0	0	1	#DIV/0!	N/A
triple_3028	122.668	250.489	117.843	2.12466	9.60921e-16	N
triple_4116	816.982	1300.73	1016.29	1.59205	2.67564e-25	N
triple_1545	0	0	0	1	#DIV/0!	N/A
triple_1279	10.1667	54	22.8333	5.26948	2.39587e-08	N
triple_2568	306.643	601.664	246.693	2.43833	1.86713e-41	N
triple_1580	94.7835	101.554	103.663	1.09358	0.806374	Y
triple_619	87.6286	29	51.3714	3.01473	1.62587e-07	N
triple_2166	35.2313	48.5161	27.2526	1.77738	0.044229	Y
triple_1839	0	3	2	31	0.246597	N/A
triple_1126	193.391	246.383	153.226	1.60758	1.59614e-05	N
triple_4130	24.9627	36.7929	45.2444	1.80924	0.054479	Y
triple_1009	70.818	73.8871	59.2949	1.24568	0.418776	Y
triple_3325	1	1.4	2.6	2.45455	0.65968	N/A
triple_3033	1210.77	966.214	1045.01	1.25309	4.99847e-07	Y
triple_4166	29.8	43	67.2	2.25084	0.000448578	N
triple_2887	61.5461	22.1828	44.2711	2.76653	0.000109002	N
triple_603	3401.2	3761.41	3806.39	1.11913	1.38374e-06	Y
triple_3818	0	0	0	1	#DIV/0!	N/A
triple_3381	2285.51	1653.37	2747.12	1.66149	1.7724e-59	N
triple_2561	0	0	0	1	#DIV/0!	N/A
triple_2657	58.2692	17.2308	11.5	5.03183	1.79861e-10	N
triple_1525	190.34	244.003	176.658	1.381	0.00198689	Y
triple_4243	250.37	132.069	317.561	2.40344	3.84253e-17	N
triple_2294	325.037	567.533	657.43	2.02232	1.41634e-25	N
triple_2109	1198.91	1432.36	1525.73	1.27258	1.31174e-09	Y
triple_2946	592.499	282	927.501	3.2882	4.44837e-76	N
triple_975	2	2	0	21	0.367879	N/A
triple_3348	12	27	7	3.8169	0.000854309	N
triple_1003	5.5	8	3.5	2.25	0.407767	N/A
triple_1949	9.6	13.9259	16.4741	1.70867	0.404241	Y
triple_707	66.0027	129.039	54.9578	2.34552	4.73923e-09	N
triple_4054	20	0	0	201	2.06115e-09	N/A
triple_803	1285.04	74.9321	132.027	17.1279	0	N
triple_149	0	3	0	31	0.0497871	N/A
triple_3805	145.235	114.963	147.801	1.28539	0.0860659	Y
triple_279	2119.69	7437.87	4425.44	3.50883	0	N
triple_2661	5	10	4	2.46341	0.19562	N/A
triple_2468	433.963	400.732	358.305	1.2111	0.0268807	Y
triple_2639	206.898	312.133	259.969	1.50838	2.34103e-05	N
triple_115	215.872	96.8581	107.27	2.22748	3.33228e-14	N
triple_2406	55.1053	94.0181	29.8766	3.13972	2.51223e-08	N
triple_1438	158.064	195.554	97.3828	2.00706	8.13073e-08	N
triple_573	15.2424	45	50.7576	3.31483	5.43661e-05	N
triple_1078	53.4521	19.5479	28	2.72558	9.60009e-05	N
triple_4625	868.036	582.468	854.496	1.49019	2.13285e-15	Y
triple_1082	48.8832	41.2456	29.8711	1.63435	0.101447	Y
triple_3378	155.429	157.25	346.321	2.22738	1.62998e-24	N
triple_4041	1162.99	816.766	1206.24	1.47679	2.31007e-19	Y
triple_3975	769	459.457	486.543	1.67357	4.7142e-23	N
triple_3898	8	4	9	2.21951	0.367879	N/A
triple_3993	920.699	1283.93	1025.38	1.39447	7.93517e-15	Y
triple_3147	12.1663	59.0745	34.7591	4.82415	1.72006e-07	N
triple_2372	54.7258	61.0994	23.1748	2.62943	0.000136307	N
triple_412	44	150.162	86.8376	3.40731	5.93869e-14	N
triple_4095	429.671	433.41	393.918	1.10023	0.321608	Y
triple_2148	248.004	221.939	474.058	2.13547	2.93513e-27	N
triple_1862	23	36	11	3.25225	0.00123091	N
triple_4665	39	39.0091	73.9909	1.89491	0.000318168	N
triple_2031	95.5857	116.402	91.0126	1.27866	0.163126	Y
triple_4772	41.5	91.4133	26.0867	3.49465	2.78522e-10	N
triple_1101	1970.41	2612.7	2297.89	1.32595	2.94905e-20	Y
triple_2810	72.6822	33.3178	44	2.17795	0.000251564	N
triple_821	346.569	362.735	352.696	1.04663	0.828488	Y
triple_2822	0	0	0	1	#DIV/0!	N/A
triple_3131	62.2465	37.3273	39.4261	1.6658	0.016199	Y
triple_2850	20.9407	56.836	20.2233	2.80152	1.49149e-06	N
triple_1869	165.517	96.4103	161.073	1.71605	2.46497e-05	N
triple_4758	3936.39	4436.41	3042.2	1.45827	1.13869e-57	Y
triple_4369	8.36	16.2114	11.4286	1.92806	0.27126	Y
triple_2855	126.032	134.704	191.264	1.51718	0.000241388	N
triple_4185	86.5866	115.453	88.9605	1.333	0.0708398	Y
triple_2389	77.1846	53.325	51.4904	1.49804	0.0338125	Y
triple_831	268.68	212.676	213.644	1.26321	0.0118414	Y
triple_951	59	134.655	70.3447	2.28012	6.0863e-09	N
triple_3955	1040.73	821.245	522.02	1.99348	8.88621e-38	N
triple_2078	3107.65	2518.46	3253.9	1.29201	5.77745e-23	Y
triple_3945	90.2081	86.5052	105.287	1.21686	0.34893	Y
triple_753	567.674	598.118	747.209	1.31621	5.16238e-07	Y
triple_3016	18.6032	25	47.3968	2.53951	0.000533353	N
triple_1415	0	0	0	1	#DIV/0!	N/A
triple_524	367.189	400.997	386.814	1.09205	0.473024	Y
triple_4102	197.308	228.272	148.42	1.53765	0.000209407	N
triple_394	33.3736	57.1542	50.4722	1.71043	0.0407444	Y
triple_658	756.359	418.227	391.414	1.93214	3.78862e-35	N
triple_4273	7	15	2	7.19048	0.00463092	N/A
triple_493	7	17.1591	27.8409	3.93534	0.00190003	N
triple_3198	54.6899	78.517	62.7931	1.43488	0.105768	Y
triple_4156	65.5512	46.8556	40.5932	1.61332	0.036662	Y
triple_681	139.251	167.969	254.78	1.82906	4.09589e-09	N
triple_4257	35.1614	103.064	180.774	5.12952	2.07694e-22	N
triple_2071	6.4375	6	8.5625	1.42008	0.76459	N/A
triple_2699	189.652	183.082	168.266	1.12702	0.514024	Y
triple_1517	739.327	459.883	174.79	4.22795	2.79275e-76	N
triple_1288	110.472	156.262	137.265	1.41412	0.0196434	Y
triple_2227	143.043	265.996	336.961	2.35472	1.54081e-17	N
triple_3218	97.9093	99.0481	130.043	1.32786	0.0473729	Y
triple_2929	33.3534	67.4474	53.1992	2.01915	0.00330636	N
triple_1264	111.706	97.8894	141.404	1.44408	0.0146152	Y
triple_244	0.296703	7.28022	6.42308	18.6039	0.0446701	N/A
triple_3562	21	20	14	1.49645	0.457573	Y
triple_1956	91.5945	116.654	148.752	1.62334	0.00100981	N
triple_1115	72.1126	45	85.8874	1.90659	0.00166886	N
triple_487	5	0	1	51	0.0301974	N/A
triple_1186	6	8	6	1.32787	0.818731	N/A
triple_3425	18.3394	11.959	6.70163	2.71103	0.0636805	N/A
triple_3891	6	11	18	2.96721	0.0444102	Y
triple_1959	24.5556	24.4222	28.0222	1.14681	0.850179	Y
triple_1627	1284.84	1648.93	1184.23	1.39237	1.22908e-19	Y
triple_2084	127.783	118.292	41.9246	3.04305	9.47815e-11	N
triple_200	80.4649	123.399	121.136	1.53291	0.00456826	N
triple_1270	208.064	184.37	196.566	1.12844	0.489156	Y
triple_1510	122.156	134.785	56.0596	2.40181	3.62121e-08	N
triple_3203	0	0	0	1	#DIV/0!	N/A
triple_2456	517.162	567.948	457.89	1.24031	0.00274126	Y
triple_4239	70.95	35.7692	38.2808	1.98081	0.000345711	N
triple_1043	0	2	0	21	0.135335	N/A
triple_4363	71.6674	5.50638	48.8262	12.801	2.10367e-12	N
triple_304	37.6977	571.236	242.066	15.1156	1.14217e-111	N
triple_1966	10.2308	33.6667	43.1026	4.18193	5.1273e-05	N
triple_2234	166	68	20	8.26368	3.94873e-29	N
triple_3123	123.592	29.4607	60.9477	4.18433	1.04967e-14	N
triple_4067	38.9322	31.6038	21.464	1.81006	0.0813488	Y
triple_1147	386.561	200.429	260.009	1.92821	1.26459e-14	N
triple_4193	58.9796	121.113	122.907	2.08206	2.00532e-06	N
triple_3735	2227.82	2302.56	2997.62	1.34552	6.45644e-32	Y
triple_1252	66.1636	72	47.8364	1.50408	0.0769909	Y
triple_1247	2.75	1.08333	3.16667	2.76056	0.594025	N/A
triple_3961	274.002	357.428	277.57	1.30436	0.000647012	Y
triple_1449	136.605	552.227	675.168	4.93959	8.28037e-77	N
triple_3792	91.591	115.525	257.884	2.81362	2.26497e-23	N
triple_713	1	2	1	1.90909	0.778801	N/A
triple_12	204.064	219.678	170.258	1.29009	0.0398359	Y
triple_4534	4.625	2.375	4	1.90909	0.692188	N/A
triple_3318	4	1	11	10.0909	0.00717251	N/A
triple_4779	246.443	259.594	220.963	1.17475	0.20355	Y
triple_4283	205.653	153.398	123.948	1.65866	2.40534e-05	N
triple_1077	4	2	8	3.85714	0.135335	N/A
triple_4013	32.252	100.462	9.28571	10.7144	2.32277e-21	N
triple_730	15	10	9	1.65934	0.401815	Y
triple_2209	2	0	0	21	0.135335	N/A
triple_3750	29	55	33	1.89347	0.00656738	N
triple_3377	117.114	92.8857	117	1.26056	0.167503	Y
triple_191	214.848	139.051	158.1	1.54471	0.000110578	N
triple_1505	126.919	121.834	159.247	1.30683	0.0484188	Y
triple_4503	0	0	0	1	#DIV/0!	N/A
triple_1696	291.049	337.38	267.571	1.2608	0.0146258	Y
triple_2615	3	10	9	3.25806	0.141629	N/A
triple_328	450.658	396.226	451.115	1.13849	0.100065	Y
triple_3456	982.046	229.817	409.138	4.27174	8.38758e-125	N
triple_3485	164.713	185.953	106.334	1.74807	1.42574e-05	N
triple_3770	435.697	389.375	859.927	2.20817	9.90832e-53	N
triple_245	113.717	147.049	117.234	1.29286	0.0698179	Y
triple_3914	21	37.3684	41.6316	1.9778	0.0284727	Y
triple_3595	155.615	120.375	146.01	1.29251	0.0944866	Y
triple_2713	175.184	138.322	130.494	1.3422	0.0213172	Y
triple_395	33	8.94595	35.0541	3.88617	0.000271727	N
triple_1331	29.9654	21.1519	172.883	8.13964	6.40133e-43	N
triple_1369	9.8631	10.2381	22.8988	2.3084	0.0214626	Y
triple_3787	23.4971	35.0456	14.4573	2.4143	0.0125695	N/A
triple_2722	30.8383	14.7143	11.4474	2.67926	0.00343916	N
triple_621	0.142857	6.65714	9.2	38.2941	0.0167111	N/A
triple_10	1.14286	0	5.85714	59.5714	0.0160637	N/A
triple_990	32.2482	61.4218	50.33	1.90186	0.0109147	Y
triple_3837	72	166.798	105.202	2.31482	1.72305e-09	N
triple_3501	65.3714	55.4148	26.2137	2.48811	0.000213269	N
triple_1750	344.54	35.5211	19.9392	17.1983	6.74251e-110	N
triple_4167	143.009	210.155	244.836	1.71154	1.44847e-06	N
triple_3540	43.4889	30.4026	46.1085	1.5149	0.170341	Y
triple_387	53	67	35	1.91168	0.00686963	N
triple_2741	108.339	34.6685	40.993	3.11888	1.56801e-12	N
triple_1253	708.944	536.362	740.694	1.38089	1.16965e-08	Y
triple_3857	415.788	424.788	608.424	1.46319	2.3614e-11	Y
triple_4766	77	78.75	40.25	1.95415	0.000721358	N
triple_229	133.553	133.466	124.98	1.06854	0.830591	Y
triple_4080	239.154	231.151	178.695	1.33814	0.00683752	Y
triple_3608	62	58.959	72.041	1.22151	0.482625	Y
triple_3549	368.404	555.96	446.636	1.50896	3.6821e-09	N
triple_4210	76.0916	108.444	62.4649	1.73489	0.00114309	N
triple_2141	0	0	0	1	#DIV/0!	N/A
triple_154	71.5732	29.8683	57.5585	2.39164	0.000203808	N
triple_989	16.28	20	8.72	2.27891	0.11052	Y
triple_2062	52	7.07843	93.9216	13.0978	8.67091e-17	N
triple_4764	716.32	418.199	492.481	1.7127	5.18456e-20	N
triple_293	392.387	463.043	506.57	1.29092	0.000665797	Y
triple_1302	51.0652	38.1859	34.7489	1.4682	0.166964	Y
triple_3431	549.084	246.474	282.442	2.22726	9.37257e-34	N
triple_4330	141.907	98.8928	138.2	1.43452	0.0111378	Y
triple_2751	81.4682	64.8121	65.7197	1.25659	0.289043	Y
triple_1038	8	16	8	1.98765	0.135335	Y
triple_285	57	42.3525	78.6475	1.85496	0.00362689	N
triple_375	42.4524	44.6296	29.918	1.49009	0.198573	Y
triple_462	209.641	203.233	277.126	1.36341	0.000684655	Y
triple_950	192.851	174.814	140.335	1.37395	0.014924	Y
triple_627	17	23.2759	6.72414	3.42547	0.0115994	Y
triple_4141	173.495	179.165	145.34	1.23257	0.138492	Y
triple_4607	289.227	317.727	231.046	1.37501	0.000923397	Y
triple_1859	218	192	274	1.42686	0.000452033	Y
triple_3927	231.956	174.159	220.885	1.33167	0.0110794	Y
triple_1290	6	2	3	2.90476	0.306721	N/A
triple_2312	172.08	114.368	178.552	1.56072	0.000317125	N
triple_2703	40.2529	78.5652	56.1819	1.94943	0.00174634	N
triple_378	0	0	0	1	#DIV/0!	N/A
triple_3922	522.583	306.146	354.271	1.70674	5.97426e-15	N
triple_3103	80.5565	332.439	386.004	4.78702	4.18347e-44	N
triple_1657	0	0	0	1	#DIV/0!	N/A
triple_850	67.4868	45.7559	46.7573	1.47389	0.0595049	Y
triple_2597	166.401	302.033	285.566	1.8146	3.42254e-10	N
triple_941	617.505	656.524	846.971	1.37154	5.49597e-10	Y
triple_120	53.4744	173.844	361.682	6.75288	4.26452e-54	N
triple_3158	456.231	281.435	248.334	1.83683	3.24542e-17	N
triple_4636	80.9173	118.647	64.4358	1.84002	0.000154314	N
triple_3913	2	8	4	3.85714	0.135335	N/A
triple_3524	270.714	140.383	194.903	1.92773	6.15058e-10	N
triple_1367	0	0	0	1	#DIV/0!	N/A
triple_634	468.023	1101.61	1162.37	2.48326	3.01718e-71	N
triple_4173	37	12.05	14.95	3.0535	0.000162073	N
triple_2820	387.183	371.211	198.606	1.94903	1.29714e-15	N
triple_3909	29	3	32	10.3548	6.64348e-06	N
triple_3032	412.907	527.674	361.419	1.45988	5.63941e-08	Y
triple_2485	320.021	415.591	317.389	1.30931	0.000133767	Y
triple_2309	69.3217	73.3643	28.3139	2.5855	1.84732e-05	N
triple_4448	108.835	37.7872	105.377	2.87526	5.05124e-09	N
triple_3676	27.6222	16.3778	4	6.76152	0.000162378	N
triple_3326	261.947	0	57.0532	2620.47	3.15598e-78	N
triple_207	208.032	209.621	171.348	1.22324	0.0918103	Y
triple_2357	0	1	0	11	0.367879	N/A
triple_2214	1492.16	508.621	1377.22	2.93335	2.93775e-112	N
triple_4583	209.359	350.889	274.753	1.67569	1.48354e-08	N
triple_1678	82.4512	19.5103	10.0385	8.14235	9.52784e-19	N
triple_4441	0	1	0	11	0.367879	N/A
triple_2004	76.4185	102.971	107.61	1.40764	0.0517773	Y
triple_859	23.3398	36.238	23.4222	1.55027	0.13647	Y
triple_607	55.8465	72.3855	69.7681	1.29562	0.301956	Y
triple_2631	28.28	24.2348	45.4852	1.87325	0.0202874	Y
triple_1338	0	0	0	1	#DIV/0!	N/A
triple_4158	254.909	302.707	137.384	2.20249	2.69823e-14	N
triple_1607	590.233	444.746	843.021	1.89531	6.64885e-29	N
triple_4491	17.6842	17.9	24.4158	1.37851	0.481041	Y
triple_3253	65.7089	113.001	104.291	1.71862	0.0012121	N
triple_77	52.2625	50.1552	58.5823	1.16769	0.698811	Y
triple_4326	21	3	6	6.80645	9.14242e-05	N
triple_357	723.096	545.713	588.191	1.32499	9.58483e-07	Y
triple_4174	87.7834	57.1153	64.1013	1.53601	0.0245131	Y
triple_3110	70.7797	167.947	103.273	2.37088	4.77638e-10	N
triple_4711	43.6082	47.0596	45.3321	1.07896	0.936419	Y
triple_4377	2016.8	1819.11	1043.09	1.93339	1.82902e-71	N
triple_1424	121.14	63.4399	117.42	1.90809	3.16979e-05	N
triple_654	2	1	0	21	0.367879	N/A
triple_4739	9.09697	13.1697	6.73333	1.94191	0.334017	N/A
triple_4706	159.988	221.097	134.915	1.63832	1.09205e-05	N
triple_1414	8	6	16	2.63934	0.0608101	N/A
triple_2009	5.4	1.13333	6.46667	5.32432	0.159144	N/A
triple_1081	40.6308	23.8221	28.5472	1.70264	0.0885625	Y
triple_2693	0	0	1	11	0.367879	N/A
triple_1714	627.148	729.671	1070.18	1.70631	1.3318e-29	N
triple_2868	82.525	58.5963	59.8787	1.40767	0.0669238	Y
triple_4411	61.3543	112.646	120	1.9543	2.99694e-05	N
triple_3493	0	4	0	41	0.0183156	N/A
triple_1554	18	16	15	1.19868	0.866878	Y
triple_2609	12.7302	0.169643	17.1002	63.7888	0.000441592	N/A
triple_3515	1178.36	1209.21	1694.43	1.43791	1.80821e-27	Y
triple_2185	53.8512	57.0377	58.1111	1.07896	0.916548	Y
triple_4340	1686.93	728.097	1476.98	2.31671	9.06058e-86	N
triple_820	2.9	4.18571	5.91429	2.00476	0.589807	N/A
triple_974	101.956	79.7493	128.295	1.60796	0.00329512	N
triple_4657	43	22	42	1.95023	0.0195539	Y
triple_3310	408.826	233.193	316.982	1.75284	3.27812e-11	N
triple_3748	167.83	136.947	108.222	1.55028	0.00157247	N
triple_3190	1126	396	593	2.84297	1.36503e-88	N
triple_1920	63.3118	76.8667	46.8216	1.64033	0.0264631	Y
triple_1160	198.081	169.273	259.646	1.53358	3.72674e-05	N
triple_4336	25.7442	18.2558	39	2.13012	0.018525	Y
triple_3782	74.7524	36.9548	83.2928	2.25053	8.645e-05	N
triple_1853	29	7	3	9.3871	2.83254e-07	N
triple_1048	138.419	84.256	107.325	1.64207	0.00121133	N
triple_3090	18.8575	41.4949	49.6476	2.62417	0.000967583	N
triple_270	492.517	406.737	433.745	1.21085	0.0131773	Y
triple_3799	33.5271	47.1658	50.3071	1.499	0.161651	Y
triple_3140	92.9915	125.117	80.892	1.54604	0.00529398	N
triple_4510	6.53846	4	5.46154	1.61914	0.737592	N/A
triple_2269	126.64	86.6565	149.703	1.72671	0.000222679	N
triple_138	48.9824	29.5442	44.4734	1.65572	0.0800877	Y
triple_3612	899.988	659.598	592.414	1.5191	1.47152e-16	N
triple_3900	56.5526	23.4474	40	2.4059	0.00105973	N
triple_3636	16.3284	110.45	116.222	7.08051	1.37036e-17	N
triple_729	570.815	666.676	553.509	1.20442	0.00198045	Y
triple_4541	1.15385	7	10.8462	8.73006	0.0232646	N/A
triple_3757	5.19886	7.70673	14.0944	2.67876	0.0965733	N/A
triple_1777	170.594	166.351	159.055	1.0725	0.813803	Y
triple_615	0.333333	0	1.66667	17.6667	0.311403	N/A
triple_198	144.597	195.537	195.866	1.35431	0.00765395	Y
triple_1577	0	0	0	1	#DIV/0!	N/A
triple_103	230.764	278.667	303.569	1.31536	0.00639304	Y
triple_1273	7	3	25	8.09677	7.72207e-06	N
triple_2989	0	2	1	21	0.367879	N/A
triple_1222	111.569	134.974	107.457	1.25584	0.154563	Y
triple_3668	11	22	12	1.99099	0.0848673	Y
triple_263	1137.81	1606.03	1765.16	1.55132	1.85598e-31	N
triple_4556	41.3502	9.63732	11.0125	4.25684	1.76811e-07	N
triple_4744	14.5202	62.6292	9.85065	6.30403	1.64485e-13	N
triple_3885	316.896	70.2703	39.8337	7.93805	3.62936e-71	N
triple_622	1110.09	1438.13	894.781	1.60717	4.678e-29	N
triple_4337	152.589	223.368	153.042	1.46355	8.19216e-05	Y
triple_4421	22.7977	39.4462	40.7561	1.78429	0.0539671	Y
triple_2571	9	44	2	21	1.01292e-12	N
triple_60	95.4695	145.774	90.7565	1.60554	0.000224157	N
triple_4372	126.217	129.982	119.801	1.08492	0.80941	Y
triple_1709	35.0995	32.4178	14.4826	2.4138	0.0100814	Y
triple_145	155.333	100	312.667	3.12455	1.18966e-28	N
triple_3848	143.723	144	106.277	1.35461	0.0277261	Y
triple_2191	248.362	137.114	160.524	1.81076	6.18808e-09	N
triple_35	308.121	269.617	308.262	1.14328	0.186477	Y
triple_2574	355.858	355.742	364.4	1.02433	0.933571	Y
triple_2335	207.213	1061.58	834.206	5.12116	4.9939e-122	N
triple_3053	417.213	3019.73	421.061	7.23636	0	N
triple_551	42.2019	58.3931	24.405	2.38699	0.000971865	N
triple_837	17.8023	87.153	19.0448	4.87385	2.82911e-17	N
triple_2759	3	0	3	31	0.22313	N/A
triple_9	214.303	218.058	422.639	1.9717	2.20473e-22	N
triple_3870	114.865	107.915	59.2201	1.93804	5.65801e-05	N
triple_4487	851.905	692.757	601.338	1.41661	1.73204e-10	Y
triple_3292	120.402	246.245	176.353	2.04433	2.89415e-10	N
triple_3004	62.75	38.4533	50.7967	1.63021	0.0543097	Y
triple_2758	303.879	182.205	290.916	1.66742	3.25723e-08	N
triple_4695	153.892	135.989	72.1192	2.13229	2.23681e-07	N
triple_2350	740.171	260.929	468.899	2.83597	6.5061e-52	N
triple_3720	11.6437	5.06897	24.2874	4.71803	0.000929441	N/A
triple_2555	291.062	254.64	217.299	1.3393	0.00475497	Y
triple_906	12.5777	49.8033	51.619	4.07954	2.82357e-06	N
triple_322	94.8082	149.889	383.303	4.03972	2.15658e-49	N
triple_2330	39.0443	69.2026	105.753	2.70417	1.60699e-07	N
triple_1882	131.281	128.045	201.673	1.57457	1.28094e-05	N
triple_1409	30.8225	68.0567	53.1208	2.20412	0.000978104	N
triple_2583	294.341	106.288	189.371	2.7676	2.44727e-20	N
triple_1873	808.108	737.633	978.259	1.32617	1.26039e-08	Y
triple_1753	274.025	361.816	225.159	1.60667	5.5456e-08	N
triple_4267	8.76696	5.66537	45.5677	7.92104	2.00212e-11	N
triple_3670	0	1	1	11	0.606531	N/A
triple_881	1	0.5	0.5	1.83333	0.882497	N/A
triple_4005	37.6159	25.3625	61.0216	2.40045	0.000355606	N
triple_4122	548.997	587.679	499.324	1.17692	0.0273968	Y
triple_1193	54.5484	35	69.4516	1.98153	0.00357934	N
triple_1056	73.3094	65.8358	78.8549	1.19745	0.555773	Y
triple_3554	51.4401	53.9034	58.6565	1.14002	0.781807	Y
triple_2827	18	7	10	2.5493	0.0625726	Y
triple_4475	471.635	371.815	325.55	1.44859	6.12929e-07	Y
triple_1312	26.7677	18.7564	21.476	1.42486	0.475627	Y
triple_319	261	203.156	258.844	1.28459	0.0115425	Y
triple_1894	9.40909	12.5909	14	1.48279	0.630706	Y
triple_4720	17.893	26.7132	32.3939	1.80592	0.124912	Y
triple_341	142.32	144.023	173.658	1.22004	0.131962	Y
triple_513	201.53	170.877	177.593	1.17928	0.242649	Y
triple_2550	0.333333	0.333333	0.333333	1	1	N/A
triple_260	218.643	234.706	169.65	1.38324	0.00396541	Y
triple_421	17.5579	9.24597	20.1961	2.17164	0.124355	Y
triple_2878	370.258	387.925	310.817	1.248	0.0102595	Y
triple_4087	717.707	988.749	842.544	1.3776	3.91824e-10	Y
triple_3746	85.2539	55.0228	52.7233	1.61584	0.00595852	N
triple_351	76.5471	52.3837	127.069	2.42302	4.05774e-08	N
triple_3438	161.5	161.5	183	1.13304	0.401103	N/A
triple_2415	55.471	55.7457	69.7833	1.25755	0.329421	Y
triple_2368	10.2	4.58824	15.2118	3.266	0.0593392	N/A
triple_737	18.5278	12	16.4722	1.53949	0.491132	Y
triple_3275	4	7	12	2.95122	0.118786	N/A
triple_1824	67.5078	73.125	55.3672	1.32015	0.283388	Y
triple_4347	359.83	469.345	511.825	1.42229	1.05844e-06	Y
triple_4488	141.94	202.077	275.983	1.9437	3.36838e-10	N
triple_4203	90.3706	66.3787	89.2507	1.3609	0.10691	Y
triple_4650	8	9	11	1.37037	0.778801	N/A
triple_3072	300.03	381.283	500.687	1.66857	5.90372e-12	N
triple_1940	939.162	983.958	764.88	1.28638	3.21318e-07	Y
triple_3797	62.2433	62.702	53.0547	1.18149	0.607025	Y
triple_46	43.3222	19.5532	22.1246	2.20942	0.00246546	N
triple_4217	4.73948	60.2516	684.009	141.36	3.45618e-248	N
triple_593	0.299259	32.7407	31.96	82.2542	1.35914e-07	N
triple_69	590.299	419.75	363.951	1.62175	6.51653e-14	N
triple_4403	1282.62	1640.18	1080.2	1.51835	6.79311e-27	N
triple_1432	49.193	25.2222	35.5848	1.94663	0.0194161	Y
triple_865	493.221	643.695	711.084	1.44163	1.69258e-09	Y
triple_360	618.168	637.366	1569.47	2.53865	4.24433e-137	N
triple_2361	55.8799	37.7089	52.4112	1.4806	0.14775	Y
triple_2493	1.8	3.2	3	1.73684	0.806541	N/A
triple_1465	48.5986	17.8832	63.5183	3.53766	3.74685e-06	N
triple_2952	13.3846	43.6993	31.9161	3.24809	0.00038122	N
triple_2752	318.305	527.687	304.007	1.73553	1.72113e-18	N
triple_182	61.8125	4	3.1875	18.8327	4.60723e-22	N
triple_3601	124.972	127.512	133.516	1.06831	0.86105	Y
triple_918	105.114	136	135.886	1.29356	0.0803658	Y
triple_2793	532.675	123.15	180.175	4.32273	2.08044e-77	N
triple_2211	766.541	625.432	538.027	1.42465	1.05906e-09	Y
triple_4434	74.9138	83.3448	77.7414	1.11239	0.791318	Y
triple_1902	51.8217	59.067	79.1113	1.52559	0.0426285	Y
triple_2898	164.199	152.315	175.486	1.15203	0.441033	Y
triple_2957	82.2385	73.1091	62.6524	1.31212	0.266657	Y
triple_313	132.067	114.105	116.828	1.15728	0.460932	Y
triple_4600	143.123	208.743	141.134	1.4787	0.000122552	Y
triple_2172	14.3803	63.401	6.21875	10.0496	1.4556e-15	N
triple_4566	1	5	1	4.63636	0.101701	N/A
triple_1384	320.125	528.218	284.657	1.85532	1.23106e-20	N
triple_4309	195.458	195.882	161.66	1.21157	0.123443	Y
triple_445	0	0.25	2.75	28.5	0.0990134	N/A
triple_1617	85.772	150.158	109.07	1.7498	9.69239e-05	N
triple_578	430.614	373.816	339.569	1.26804	0.00390496	Y
triple_4262	24.9098	83.6351	19.4551	4.28201	1.29164e-13	N
triple_4399	159.518	150.029	143.453	1.11191	0.649242	Y
triple_3467	38.5294	50.3578	32.1127	1.56639	0.119572	Y
triple_1548	42.8651	68.0344	51.1005	1.58581	0.0473772	Y
triple_3717	3	10	21	6.80645	0.000699807	N
triple_936	0	0	0	1	#DIV/0!	N/A
triple_2274	146.498	204.339	208.162	1.42063	0.00165056	Y
triple_3362	156.387	250.016	270.597	1.72984	7.38712e-08	N
triple_2434	114.656	82.8241	206.52	2.49167	4.96047e-14	N
triple_1087	97.9004	82.7016	92.398	1.18356	0.521664	Y
triple_742	106.684	313.091	299.225	2.93293	7.56537e-25	N
triple_1354	35.0389	37.2774	55.6838	1.58752	0.0493962	Y
triple_30	0	1	0	11	0.367879	N/A
triple_409	123.033	251.538	214.43	2.04363	2.11157e-10	N
triple_3139	109.942	87.7181	71.3397	1.54035	0.0151999	Y
triple_660	104	80	74	1.40486	0.0533846	Y
triple_709	106.87	56.2534	87.8762	1.89821	0.000403853	N
triple_995	7.61538	18.3846	10	2.39581	0.0695177	Y
triple_3294	599.063	174.283	625.655	3.5884	1.82031e-60	N
triple_1997	0	0	0	1	#DIV/0!	N/A
triple_2349	18.2639	47.6528	5.08333	9.21275	1.92653e-09	N
triple_2514	45.573	57.8728	88.5542	1.94106	0.000473066	N
triple_2449	7	0	1	71	0.00463092	N/A
triple_4392	0	0	0	1	#DIV/0!	N/A
triple_4066	0	0	0	1	#DIV/0!	N/A
triple_4701	24	30	6	4.93443	0.000409735	N
triple_4489	44.6269	30.0633	67.3099	2.23483	0.000585292	N
triple_4295	71.0789	59.8158	79.1053	1.32194	0.261494	Y
triple_1220	93.3306	97.3005	109.369	1.17166	0.497714	Y
triple_4508	0	0	0	1	#DIV/0!	N/A
triple_1475	23.7059	31	44.2941	1.86484	0.0368063	Y
triple_696	54.604	51.896	51.5	1.06015	0.947251	Y
triple_582	288.16	124.412	285.427	2.31512	3.89482e-17	N
triple_4734	58	34.271	74.729	2.17709	0.000596486	N
triple_3007	1	0	0	11	0.367879	N/A
triple_37	246.512	274.245	284.243	1.15299	0.240752	Y
triple_727	10.7407	18.5185	9.74074	1.89198	0.169281	Y
triple_1588	72.0855	198.614	75.3005	2.75283	2.52794e-20	N
triple_1672	226.843	211.898	188.259	1.20484	0.163506	Y
triple_2865	450.771	586.199	477.03	1.30037	3.64079e-05	Y
triple_349	137.986	63.1214	118.892	2.18417	6.89682e-07	N
triple_943	337.036	346.106	291.858	1.18581	0.0744153	Y
triple_2094	916.255	758.189	593.556	1.54358	1.10282e-15	N
triple_4350	32	31.3721	14.6279	2.17954	0.0238898	Y
triple_2025	19.8333	3.16667	4	6.10204	5.54858e-05	N/A
triple_1551	199.232	375.763	291.005	1.88561	1.87366e-12	N
triple_3871	45.7008	40.3383	25.9609	1.75746	0.0613737	Y
triple_192	161.083	109.087	60.8297	2.6454	1.27327e-10	N
triple_1575	0	0	0	1	#DIV/0!	N/A
triple_4302	14	15.4516	16.5484	1.18074	0.898913	Y
triple_3342	27.0087	18.6429	16.3485	1.64809	0.21799	Y
triple_3809	12.9603	16.901	27.1386	2.0856	0.0596677	Y
triple_250	15.5035	10.5839	4.9127	3.11278	0.0659934	N/A
triple_2893	136.003	308.492	220.506	2.26735	2.66118e-15	N
triple_3765	153.455	242.963	177.583	1.5829	1.35473e-05	N
triple_3709	0	0	0	1	#DIV/0!	N/A
triple_2458	88.5903	250.829	134.58	2.82928	6.05014e-20	N
triple_4573	51.1119	20.1963	76.6918	3.78354	9.009e-08	N
triple_802	810.657	649.781	744.562	1.24755	0.000136874	Y
triple_1280	28.2186	18.1885	43.5929	2.38908	0.00426422	N
triple_3124	180.446	183.883	181.672	1.01904	0.983466	Y
triple_851	14	4	3	4.54839	0.00506341	N/A
triple_1215	0	0	1	11	0.367879	N/A
triple_2484	796.515	1147.13	973.36	1.44013	1.87571e-14	Y
triple_3398	7	1	0	71	0.00463092	N/A
triple_282	0	0	1	11	0.367879	N/A
triple_1816	18.9222	25.5778	18.5	1.38053	0.472106	Y
triple_3563	95.4769	60.3868	106.136	1.75636	0.00141449	N
triple_3645	579.628	573.97	557.403	1.03987	0.791434	Y
triple_1518	3	6	3	1.96774	0.472367	N/A
triple_1536	23.2143	27.2143	19.5714	1.38853	0.53456	Y
triple_3924	2.875	5.11111	6.01389	2.05509	0.571458	N/A
triple_1389	918.041	397.997	1025.96	2.57742	1.91348e-63	N
triple_4069	93.6667	93	189.333	2.03473	2.2635e-11	N
triple_2956	0	0	0	1	#DIV/0!	N/A
triple_2505	267.451	340.813	531.736	1.9878	5.33373e-22	N
triple_1838	61.841	33.698	54.4611	1.83268	0.0141412	Y
triple_937	176.327	106.909	135.764	1.64871	0.000165342	N
triple_3968	37.3119	76.6881	115	3.07656	2.59949e-09	N
triple_1595	43.5251	36.36	50.1149	1.37726	0.335489	Y
triple_4437	173.309	161.327	129.363	1.33945	0.0355525	Y
triple_3579	54.7957	42.627	59.5773	1.39671	0.232373	Y
triple_3759	0	0	0	1	#DIV/0!	N/A
triple_4014	84.7621	83.9136	83.3242	1.01724	0.993799	Y
triple_3084	0	0	0	1	#DIV/0!	N/A
triple_140	4	14	8	3.43902	0.053768	N/A
triple_682	275.488	293.719	338.794	1.22971	0.0299364	Y
triple_3383	3	1	5	4.63636	0.263597	N/A
triple_3260	172.694	263.733	193.573	1.52686	1.97864e-05	N
triple_1413	0	0	0	1	#DIV/0!	N/A
triple_468	248.562	236.233	146.205	1.69961	3.57305e-07	N
triple_4634	440.347	238.6	582.053	2.43885	1.65976e-31	N
triple_676	5	11	20	3.94118	0.0086517	N
triple_1021	90.4305	102.179	58.3901	1.74866	0.00215556	N
triple_1647	290.955	361.162	285.883	1.26323	0.00347638	Y
triple_3655	2	7	5	3.38095	0.257395	N/A
triple_3192	46.7882	48.1828	25.029	1.9214	0.014778	Y
triple_3061	215.177	186.318	232.505	1.24776	0.0760813	Y
triple_4642	139.015	218.076	139.909	1.56832	3.97181e-06	N
triple_1900	10	9	13	1.43956	0.666144	Y
triple_3280	100.028	85.7499	67.2223	1.48729	0.0404304	Y
triple_3018	39.454	28.5072	39.0389	1.38266	0.339913	Y
triple_1774	495.053	444.261	490.686	1.1143	0.189708	Y
triple_427	2	2	4	1.95238	0.606531	N/A
triple_3607	7.53333	1.13333	4.33333	6.18919	0.0941301	N/A
triple_828	79.1556	53.05	20.7944	3.79314	5.27356e-08	N/A
triple_909	53.0157	153.151	172.833	3.25579	6.42176e-15	N
triple_769	0	0	0	1	#DIV/0!	N/A
triple_3693	1256.06	284.26	313.675	4.41751	1.85858e-215	N
triple_1684	2.4	0.2	1.4	8.33333	0.402524	N/A
triple_557	15.5926	10.8657	13.5417	1.43106	0.656144	Y
triple_2977	0	0	0	1	#DIV/0!	N/A
triple_3532	24.2623	15	40.7377	2.70448	0.00170726	N
triple_3177	396.596	776.684	1093.72	2.75733	9.63681e-71	N
triple_4371	484.812	446.56	311.628	1.55556	2.10932e-09	N
triple_1812	54.5077	73.6581	56.8341	1.35069	0.170196	Y
triple_3392	68	32	66	2.1215	0.000612727	N
triple_2812	64.4997	133.599	110.902	2.06965	5.88181e-06	N
triple_320	2020.37	1495.8	1792.83	1.35067	1.04347e-17	Y
triple_507	294.017	363.516	341.466	1.2363	0.0226486	Y
triple_2263	86.3015	153.81	99.8886	1.78133	1.3017e-05	N
triple_2536	184.51	398.682	227.807	2.16013	2.50278e-21	N
triple_1585	30.2972	41.5234	33.1793	1.36932	0.378617	Y
triple_4040	26.2381	50.5152	16.2468	3.09634	4.45475e-05	N
triple_1933	71.6797	65.0061	69.3142	1.1025	0.84643	Y
triple_2226	9	23	3	7.45161	0.000119934	N
triple_1528	382.764	533.902	288.334	1.85139	2.56818e-17	N
triple_1430	17.4491	29.8667	13.6842	2.17398	0.0294055	Y
triple_3044	126.623	116.886	208.491	1.78304	5.04898e-08	N
triple_3483	0	1	0	11	0.367879	N/A
triple_148	61.9437	41.2284	17.8278	3.46075	5.68209e-06	N
triple_1265	28.8442	29.8164	34.3393	1.18985	0.757744	Y
triple_3227	29	49.449	51.551	1.77495	0.0278406	Y
triple_1297	0	0	0	1	#DIV/0!	N/A
triple_3399	155.836	242.966	110.198	2.20371	2.25267e-12	N
triple_2019	126.987	113.05	181.963	1.60904	7.96439e-05	N
triple_2964	142.078	66.2355	74.6863	2.14332	1.11361e-08	N
triple_4325	48	63.4157	25.5843	2.47294	0.000361749	N
triple_693	149.448	205.482	168.071	1.37469	0.00936038	Y
triple_4717	10.35	9.95	6.7	1.53676	0.640646	N/A
triple_3210	47	75	43	1.74246	0.00397682	N
triple_1072	30.7619	41.9919	38.2462	1.36388	0.413293	Y
triple_470	160.349	173.863	152.788	1.13785	0.495484	Y
triple_1923	0	1	0	11	0.367879	N/A
triple_1732	26.8766	29.0866	47.0368	1.74732	0.0284154	Y
triple_1453	2169.31	1865.47	2235.22	1.19819	8.27349e-09	Y
triple_1439	0	0	1	11	0.367879	N/A
triple_2683	0.5	0.5	0	6	0.778801	N/A
triple_1725	306.851	352.754	596.396	1.9433	7.56e-26	N
triple_598	80	154.187	126.813	1.92618	8.32706e-06	N
triple_1398	19	23	24	1.26178	0.727471	Y
triple_3863	228.086	155.246	175.668	1.46889	0.000512404	Y
triple_101	2	1	0	21	0.367879	N/A
triple_2160	150.679	431.805	144.516	2.98656	5.37384e-49	N
triple_2044	14.3299	9.43478	21.2353	2.23763	0.0960086	Y
triple_1102	2	7.27273	3.72727	3.51082	0.188716	N/A
triple_3594	15.9565	10.5789	8.46453	1.87477	0.278359	Y
triple_1727	117.106	117.378	98.5156	1.19128	0.348793	Y
triple_2358	35.1245	60.8162	42.0592	1.72937	0.0214827	Y
triple_382	114.699	71.7902	70.5106	1.62581	0.000621025	N
triple_2785	0	0	0	1	#DIV/0!	N/A
triple_2113	1	0	0	11	0.367879	N/A
triple_176	451.862	583.886	457.253	1.29211	1.34376e-05	Y
triple_1382	231.323	366.25	267.427	1.58303	4.47637e-08	N
triple_2943	811.144	1164.79	1138.07	1.43593	5.97336e-17	Y
triple_3451	20.9088	7.37467	14.7166	2.81066	0.0406591	N/A
triple_1483	9.38462	17	15.6154	1.80292	0.308695	Y
triple_4702	15.933	10.0859	17.9811	1.7751	0.318384	Y
triple_4649	0	7	0	71	0.000911882	N/A
triple_1458	43.7111	66.562	64.7269	1.52158	0.0630762	Y
triple_49	183.767	203.798	202.435	1.10894	0.528914	Y
triple_1000	422.949	376.004	477.047	1.26866	0.00245166	Y
triple_2646	41.0526	64.28	36.6674	1.75101	0.00954147	N
triple_2342	1	1	8	7.36364	0.00744658	N/A
triple_549	12.5417	13	10.4583	1.24073	0.858196	Y
triple_4422	6.14583	89.8542	21	14.4023	6.11947e-23	N
triple_4084	1103.63	1345.18	1227.19	1.21884	6.75019e-06	Y
triple_2235	291.096	249.476	236.428	1.23113	0.0429611	Y
triple_1566	111.018	132.852	126.13	1.19649	0.3628	Y
triple_1044	33.9714	12.2653	36.7633	2.98119	0.00150253	N
triple_659	66.7631	50.7794	28.4576	2.34134	0.000497285	N
triple_4389	310.331	795.829	945.84	3.04718	8.64781e-71	N
triple_3804	5.23077	9.88462	9.88462	1.87302	0.420491	N/A
triple_830	14.4483	28	15.5517	1.9315	0.0534217	Y
triple_3986	12	53.7445	94.2555	7.79797	1.67927e-14	N
triple_1911	65.865	102.515	44.62	2.29461	5.66726e-06	N
triple_2895	233.677	224.431	269.891	1.20246	0.0926645	Y
triple_3736	177.926	206.038	1311.04	7.36484	9.73309e-322	N
triple_1624	42.2234	48.2561	31.5204	1.52927	0.170927	Y
triple_3375	0	0	0	1	#DIV/0!	N/A
triple_2669	67.4803	65.5197	86	1.31211	0.173867	Y
triple_4195	8	3	4	2.6129	0.246597	N/A
triple_3197	49	49.2564	28.7436	1.71117	0.0379192	Y
triple_2599	28.7529	14.7535	39.4936	2.6656	0.00383827	N
triple_4192	0	0	0	1	#DIV/0!	N/A
triple_2984	87.619	102.565	163.816	1.86865	1.00043e-06	N
triple_2748	70.0781	21.5176	68.4042	3.24634	6.49067e-07	N
triple_3017	0	17	2	171	1.20193e-06	N/A
triple_1614	269.059	276.241	307.7	1.14356	0.226363	Y
triple_2672	194.942	13.6975	58.3603	14.1361	3.09027e-44	N/A
triple_1176	0.333333	0.333333	0.333333	1	1	N/A
triple_1938	183.497	862.895	899.608	4.90044	1.31901e-109	N
triple_393	6	21	19	3.45902	0.0132192	Y
triple_4757	296.019	335.921	268.06	1.25306	0.0207095	Y
triple_984	97.475	52.6205	23.9045	4.06487	5.07311e-11	N
triple_2724	33.0154	82	31.9846	2.55886	5.73675e-08	N
triple_1677	22.4694	22.9167	26.6139	1.18364	0.806053	Y
triple_562	185.556	335.813	319.631	1.80933	2.89383e-11	N
triple_1204	450.181	614.818	476.001	1.36563	2.35044e-07	Y
triple_2077	213.617	50.0577	61.3249	4.26091	3.50566e-34	N
triple_2829	130.093	157.248	189.659	1.45752	0.00372289	Y
triple_1503	439.413	628.493	849.094	1.93212	2.66698e-29	N
triple_2928	36.4022	24.7442	15.8537	2.28801	0.0159611	Y
triple_1116	328.116	591.708	355.176	1.80311	3.26107e-22	N
triple_3620	2	1	3	2.81818	0.606531	N/A
triple_3316	1.70457	26.2689	34.0266	18.9112	1.03967e-06	N
triple_1807	24	16.4762	50.5238	3.05401	2.63001e-05	N
triple_4364	749.066	431.316	787.618	1.82589	4.87431e-26	N
triple_1185	95	112	142	1.49422	0.00768723	Y
triple_1114	16	14	25	1.78014	0.153704	Y
triple_2837	258.088	371.641	240.27	1.54654	2.48214e-08	N
triple_2179	12	2	3	5.7619	0.00473421	N/A
triple_2986	0	2	5	51	0.0662523	N/A
triple_1305	314.725	306.851	238.424	1.31989	0.00214817	Y
triple_3202	213.838	172.441	251.721	1.45949	0.000615175	Y
triple_1289	411.434	16.9854	92.5806	24.0869	2.48988e-110	N
triple_3219	171	253.259	149.741	1.69085	1.64197e-07	N
triple_2970	34	9	32	3.74725	0.000443861	N
triple_2600	406.246	424.46	499.294	1.22899	0.00414865	Y
triple_1792	341.354	264.356	318.29	1.29115	0.0062822	Y
triple_1967	17.6207	9	10.3793	1.94733	0.175766	Y
triple_2714	1	3	12	11	0.0016004	N/A
triple_3534	23.6667	32.3333	29	1.36466	0.509406	Y
triple_3808	15.3684	12.6842	27.9474	2.19391	0.0285205	Y
triple_1136	15	38	25	2.52318	0.00600367	N
triple_3039	32.6645	25.5462	14.7893	2.20053	0.0358616	Y
triple_2232	1531.55	1461.03	1424.42	1.0752	0.13349	Y
triple_4202	11914.5	10731.8	13574.8	1.26491	4.30018e-74	Y
triple_1822	114.07	100.019	92.9117	1.22748	0.322094	Y
triple_55	54.7405	69.0274	100.232	1.82953	0.000711229	N
triple_2803	13	13	11	1.18018	0.897531	Y
triple_4138	47.1905	42.8095	39	1.20948	0.676613	Y
triple_2070	39.8933	31.16	18.9467	2.09975	0.0249721	Y
triple_2719	69.906	89.2628	78.8311	1.2765	0.306323	Y
triple_4182	72.346	147.689	109.965	2.03998	2.49505e-06	N
triple_4049	617.524	558.329	1004.15	1.79834	9.2074e-36	N
triple_3890	199.548	252.19	258.262	1.29409	0.0122136	Y
triple_1958	84.1153	51.1216	27.7631	3.02246	3.91263e-07	N
triple_1764	107.568	103.927	106.505	1.035	0.967474	Y
triple_4361	139.774	281.674	841.552	6.01723	9.33492e-143	N
triple_3132	797.85	925.051	575.099	1.6084	1.6221e-18	N
triple_875	8.6	4	5.4	2.12195	0.395871	N/A
triple_3411	16	21	11	1.9009	0.209611	Y
triple_4601	109.502	71.0215	188.477	2.65147	2.18712e-13	N
triple_2147	0	0	0	1	#DIV/0!	N/A
triple_4342	30	63	28	2.24555	6.91998e-05	N
triple_3404	418.124	501.331	597.545	1.42901	1.19092e-07	Y
triple_3320	0	1.11111	15.8889	159.889	9.33307e-07	N/A
triple_2373	14	22	8	2.7284	0.0346092	Y
triple_3658	689.772	824.61	601.618	1.37059	1.71318e-08	Y
triple_3172	2	10	10	4.80952	0.0545253	N/A
triple_1863	8.9	22.95	9.15	2.56111	0.00882163	N/A
triple_1594	0	2	2	21	0.367879	N/A
triple_1979	196.616	97.8801	199.504	2.03718	1.48416e-09	N
triple_3992	18	8	47	5.81481	4.74773e-08	N
triple_327	333.675	372.406	291.919	1.27562	0.00766841	Y
triple_4594	312.016	277.509	216.475	1.44114	0.000164603	Y
triple_1278	90.9536	143.092	95.9548	1.57261	0.000540458	N
triple_1167	0	274.979	322.021	3221.21	9.42275e-67	N
triple_655	27.4874	22.1245	26.3881	1.2413	0.728509	Y
triple_334	224.989	186.066	312.945	1.68153	2.49502e-08	N
triple_4024	31	26	29	1.19157	0.801773	Y
triple_1665	375.917	482.863	202.22	2.38712	2.31762e-25	N
triple_3186	12	56	15	4.63636	3.26245e-10	N
triple_4679	76	140.629	82.3705	1.84927	2.96534e-06	N
triple_1654	0	0	1	11	0.367879	N/A
triple_171	570.328	579.238	530.434	1.09199	0.299333	Y
triple_618	69.4609	69.0024	70.5367	1.0222	0.991137	Y
triple_2856	39.5882	78	27.4118	2.83879	5.44286e-07	N
triple_206	8.82955	39.1964	30.974	4.40072	8.54197e-05	N/A
triple_3030	686.933	622.962	748.106	1.20085	0.00331816	Y
triple_749	4.55556	3.73016	10.7143	2.82346	0.100287	N/A
triple_1751	106.24	112.24	65.5205	1.71196	0.00108598	N
triple_2932	53	26	22	2.40271	0.000214856	N
triple_2014	107	12	37	8.85124	5.58269e-21	N
triple_2947	251	240.283	133.717	1.87645	1.71923e-09	N
triple_3256	5.6	7	3.4	2.02857	0.539291	N/A
triple_2622	100.149	35.5333	45.3172	2.81336	1.85816e-09	N
triple_2383	5.6871	58.9018	30.4111	10.1954	1.88169e-10	N
triple_354	247.291	174.415	254.294	1.45772	0.00016931	Y
triple_541	48.7274	63.8672	7.40533	8.52291	5.32826e-10	N
triple_2003	69.6775	58.0933	163.229	2.80667	1.32068e-15	N
triple_97	0.333333	1	1.66667	4.07692	0.64118	N/A
triple_2691	785.246	467.7	589.053	1.67881	6.90405e-19	N
triple_1699	75.8085	51.9763	45.2152	1.67512	0.011348	Y
triple_1390	541.192	548.966	411.842	1.33287	7.1442e-06	Y
triple_479	14.516	33.4177	31.0663	2.29323	0.0177766	Y
triple_3389	136.953	117.279	204.768	1.74535	1.04744e-06	N
triple_4690	111.969	94.8103	131.221	1.38363	0.052603	Y
triple_3148	0	1	1	11	0.606531	N/A
triple_2405	231.676	226.135	158.189	1.46426	0.000287106	Y
triple_3335	404.772	431.149	400.079	1.07764	0.506166	Y
triple_4663	0	0	0	1	#DIV/0!	N/A
triple_3071	257.821	359.738	164.441	2.18692	1.26852e-16	N
triple_2474	95.9318	64.4062	118.662	1.84109	0.000341404	N
triple_2295	1.50165	174.763	202.735	126.642	1.41436e-41	N
triple_137	368.639	242.793	238.569	1.54498	4.24155e-09	N
triple_3819	547.987	610.656	556.357	1.11434	0.131986	Y
triple_1854	254.402	80.5774	288.021	3.57127	1.18987e-26	N
triple_4626	121.643	62.2371	103.12	1.95297	6.39286e-05	N
triple_4244	156.864	421.619	204.517	2.68673	7.23545e-34	N
triple_2920	277.7	166.629	277.671	1.66618	3.81233e-08	N
triple_2799	14	37	7	5.22535	2.92745e-06	N
triple_1008	38	23.3692	40.6308	1.7355	0.078565	Y
triple_2821	1068.11	1248.38	1089.5	1.16876	0.00019483	Y
triple_1140	172.704	133.927	147.369	1.28933	0.0771553	Y
triple_1079	18.4595	37.8138	35.7266	2.04282	0.0252259	Y
triple_411	46.0267	83.8779	55.0954	1.82059	0.00177583	N
triple_4057	0	0	0	1	#DIV/0!	N/A
triple_3974	74.6379	48.0667	44.2954	1.68346	0.00735081	N
triple_602	89.8449	51.1347	59.0205	1.75555	0.001879	N
triple_2421	76.2941	142.296	125.41	1.86397	3.52665e-05	N
triple_572	351.825	292.502	197.673	1.77944	4.4147e-10	N
triple_2108	20.5385	17.9615	17.5	1.17264	0.866214	Y
triple_127	85.79	89.8172	93.3928	1.08852	0.850993	Y
triple_3416	146.87	191.852	138.278	1.38716	0.0054779	Y
triple_3952	77.5865	55.0606	30.3529	2.55103	3.45651e-05	N
triple_2664	173.338	140.46	170.202	1.23391	0.129936	Y
triple_3888	4	7.94118	9.05882	2.23386	0.364621	N/A
triple_1746	88.8405	5.21127	68.9483	16.7456	5.54386e-16	N
triple_2152	2	4.3125	10.6875	5.1369	0.0280889	N/A
triple_641	32	3.33333	7.66667	9.34951	5.82271e-08	N
triple_2582	1121.04	827.77	1020.19	1.35424	1.81065e-10	Y
triple_1847	100.248	111.462	131.291	1.30935	0.115183	Y
triple_3677	5	0	2	51	0.0662523	N/A
triple_4341	981.718	982.088	605.194	1.62266	1.02294e-24	N
triple_4440	67.5661	85.0881	74.3458	1.25895	0.356407	Y
triple_2588	329.5	328.708	366.792	1.11583	0.25002	Y
triple_4314	105.162	92.7132	168.124	1.81251	1.52081e-06	N
triple_4635	121.997	178.59	61.4128	2.90493	4.3727e-13	N
triple_2930	5.25	0	2.75	53.5	0.0753254	N/A
triple_2502	6	4	9	2.21951	0.367879	N/A
triple_3908	871.955	732.352	866.694	1.1906	0.000499928	Y
triple_237	289.229	92.9687	192.803	3.10876	1.50838e-22	N
triple_1175	6	7	6	1.16393	0.948729	N/A
triple_261	78	102	101	1.3073	0.13974	Y
triple_4584	199.882	98.7083	92.4095	2.16175	7.55994e-13	N
triple_48	99.0454	144.495	41.4591	3.47927	6.46435e-13	N
triple_83	160.537	172.121	198.343	1.23535	0.120073	Y
triple_2394	9	12	6	1.98361	0.367879	N/A
triple_3430	3	3	10	3.25806	0.0467706	N/A
triple_3678	11.9231	2	0.0769231	67.9565	0.000173279	N/A
triple_494	85	77	54	1.57301	0.0273997	Y
triple_1366	100	76.5423	64.4577	1.55055	0.0171551	Y
triple_2032	262.526	355.177	235.297	1.50926	9.28037e-07	N
triple_3912	198.843	124.079	137.078	1.60207	3.02454e-05	N
triple_2221	32.1674	33.7468	43.0857	1.33837	0.38353	Y
triple_2186	145.712	128.503	152.785	1.18881	0.334288	Y
triple_1871	8.09091	12.0779	3.83117	3.09779	0.119307	N/A
triple_4123	650.777	621.205	399.019	1.63079	1.71632e-15	N
triple_2219	135.448	204.534	145.018	1.50968	0.000172226	N
triple_1953	172.233	101.038	87.7288	1.96215	3.54134e-08	N
triple_3600	44	24.3	6.7	6.48529	8.93964e-07	N
triple_4705	277.907	360.92	282.172	1.2986	0.000810733	Y
triple_3157	27.2718	37.8756	36.8526	1.3874	0.365585	Y
triple_36	54.4615	82.5685	62.97	1.51514	0.0443235	Y
triple_4712	145.213	113.832	122.955	1.27544	0.129196	Y
triple_1782	10	10	15	1.49505	0.489542	Y
triple_1166	85	16.2903	49.7097	5.19209	6.51343e-11	N
triple_3494	72.6702	51.3889	38.9409	1.86395	0.0047276	N
triple_2167	53.9735	30.7491	38.2773	1.75284	0.0325668	Y
triple_4159	0	0	0	1	#DIV/0!	N/A
triple_109	18	12.5417	35.4583	2.81279	0.00148352	N
triple_2608	302.774	228.975	230.251	1.32216	0.000888623	Y
triple_4643	0	0	0	1	#DIV/0!	N/A
triple_2455	197.562	129.672	191.766	1.52315	0.000278161	N
triple_1241	1	17.5294	15.4706	16.0267	0.000777304	N
triple_689	19.4056	33.882	26.7124	1.74217	0.140192	Y
triple_1758	24.0444	22.9556	23	1.04723	0.983857	Y
triple_1148	7	4	9	2.21951	0.386741	N/A
triple_1246	0	8	3	81	0.0116256	N/A
triple_2473	501.719	739.163	703.118	1.47317	1.06269e-11	Y
triple_4490	103.487	54.2567	53.2567	1.9414	8.09508e-06	N
triple_3353	315.367	272.839	224.794	1.40273	0.000512095	Y
triple_1425	9	7	16	2.26761	0.123224	Y
triple_4506	12.963	14.037	6	2.31755	0.177149	Y
triple_973	48.4394	16.3247	28.2359	2.95527	0.000203017	N
triple_2382	2808.51	2181.75	2892.74	1.32587	1.14516e-25	Y
triple_3106	249.386	397.614	137	2.90091	4.01906e-29	N
triple_4012	657.546	303.119	322.336	2.16888	4.55821e-41	N
triple_1776	87.2509	130.145	135.604	1.55355	0.00258001	N
triple_2747	492.302	504.344	424.355	1.18845	0.0197059	Y
triple_2860	12	0	9	121	0.00380504	N/A
triple_19	0	1	0	11	0.367879	N/A
triple_2462	1.08333	1.08333	19.8333	16.8451	1.14795e-07	N/A
triple_4284	413.025	418.959	431.016	1.04355	0.819028	Y
triple_1205	114.069	115.446	61.4848	1.87621	5.78646e-05	N
triple_2275	1	0	1	11	0.606531	N/A
triple_2918	16.2085	12.6822	26.1093	2.05046	0.0711355	N/A
triple_1330	9	8	7	1.28169	0.882497	N/A
triple_1515	0.5	12	0.5	20.1667	3.81847e-05	N/A
triple_3962	317.699	302.209	242.091	1.31218	0.00388171	Y
triple_3589	6	47	26	7.72131	1.16891e-07	N
triple_1823	39	35.2069	52.7931	1.4981	0.132222	Y
triple_1199	33.4259	35.22	48.3541	1.44527	0.182082	Y
triple_18	83.5179	96.9547	121.527	1.45456	0.0249587	Y
triple_2598	5.2	7.53333	3.26667	2.26733	0.424929	N/A
triple_2721	73.6203	97.31	115.07	1.56225	0.0107151	Y
triple_2554	0	0	0	1	#DIV/0!	N/A
triple_3824	5.47005	17.1162	12.4138	3.09084	0.0527456	N/A
triple_714	985.701	1333.88	1219.42	1.3532	2.54701e-12	Y
triple_11	82	42	52	1.95012	0.000619645	N
triple_1337	5.14286	4.46429	7.39286	1.64163	0.660544	N/A
triple_2296	1	2	0	21	0.367879	N/A
triple_314	20.7123	33.7983	39.4894	1.90221	0.0518936	Y
triple_2702	75.035	71.1383	58.8268	1.27506	0.350824	Y
triple_228	169.484	328.778	232.738	1.93933	3.41794e-12	N
triple_1109	22.2334	30.9312	21.8353	1.41467	0.347505	Y
triple_4038	73	69	13	5.58015	3.47365e-10	N
triple_3484	327.323	236.347	322.33	1.38476	0.000142371	Y
triple_2560	4.57692	10.3226	23.1005	4.96063	0.000827165	N
triple_4454	334.477	205	360.523	1.75828	9.03037e-11	N
triple_4144	8.45	4.3	5.25	1.94318	0.454791	N/A
triple_2523	96.7507	59.3446	93.9047	1.62926	0.00549757	N
triple_376	77.254	147.757	123.989	1.91143	1.57319e-05	N
triple_3856	100.764	176.503	78.7328	2.24022	2.36777e-10	N
triple_298	408.714	688.589	390.697	1.76227	3.72977e-25	N
triple_3347	136.342	124.697	116.961	1.16557	0.469815	Y
triple_4612	29	8.4	11.6	3.42353	0.000539924	N
triple_3926	238.504	285.163	260.333	1.19555	0.124237	Y
triple_2053	78.2886	91.5075	97.2039	1.2413	0.347144	Y
triple_794	212.35	304.922	349.728	1.64664	4.20764e-08	N
triple_3760	2	2	4	1.95238	0.606531	N/A
triple_3129	0	0	0	1	#DIV/0!	N/A
triple_3535	233	241.759	308.241	1.32278	0.00152399	Y
triple_4567	19	18.7917	4.20833	4.43327	0.00587512	N
triple_2614	145.988	129.69	179.322	1.3824	0.0147005	Y
triple_3671	0	0	0	1	#DIV/0!	N/A
triple_913	756.534	662.4	627.066	1.20643	0.00140614	Y
triple_4608	29.9286	13.8929	32.1786	2.30679	0.0197455	N/A
triple_2140	18.6786	0	8.32143	187.786	5.94881e-05	N/A
triple_592	3.88889	5.11111	2	2.48148	0.511691	N/A
triple_1093	212.499	208.59	178.911	1.18764	0.185078	Y
triple_1272	515.329	746.499	555.172	1.4485	1.11956e-11	Y
triple_4526	271.058	303.14	254.802	1.18963	0.111988	Y
triple_4259	12.5278	7.96429	10.5079	1.56589	0.60287	N/A
triple_458	106.784	101.289	121.926	1.20354	0.354022	Y
triple_3269	1202.31	681.357	560.33	2.14552	9.26998e-63	N
triple_1872	72.3782	80.9682	87.6536	1.21076	0.481944	Y
triple_2774	0	12.8125	19.1875	192.875	0.000129411	N
triple_706	82.22	60	134.78	2.24426	1.15764e-07	N
triple_3942	138.104	52.2867	90.6096	2.63814	2.69709e-09	N
triple_1606	123	268.409	129.591	2.18122	1.37332e-17	N
triple_1371	271.054	344.723	324.223	1.27169	0.00991175	Y
triple_4763	6.4186	43.8671	20.7143	6.74487	2.79514e-07	N
triple_2311	5.3	3.2	9.5	2.90909	0.179964	N/A
triple_4405	203	20	1469	73.0896	0	N
triple_2621	475.891	1982.43	796.68	4.16505	8.41452e-253	N
triple_3791	22.5227	10	20.4773	2.23987	0.0777319	Y
triple_2272	1	0	0	11	0.367879	N/A
triple_606	139.432	17.4206	50.147	7.96391	7.8918e-26	N
triple_2200	54.102	130.379	103.519	2.40728	1.69018e-07	N
triple_4023	0	0	0	1	#DIV/0!	N/A
triple_368	81.5882	75.4756	70.9362	1.14995	0.686631	Y
triple_866	2664.11	2611.99	3011.91	1.1531	3.70821e-08	Y
triple_2753	19.6757	24	23.3243	1.21867	0.784816	Y
triple_2935	23.2657	23.1773	42.557	1.83256	0.0149844	Y
triple_2063	851.148	3043.5	5000.36	5.87427	0	N
triple_505	670.388	415.441	551.171	1.61353	1.11944e-13	N
triple_810	18.2806	10.2128	20.5066	1.99817	0.16596	Y
triple_4756	124.323	399.438	349.24	3.21113	9.20003e-33	N
triple_305	46	53	69	1.49892	0.083564	Y
triple_2718	99.1716	37.4932	37.3352	2.65183	3.02313e-10	N
triple_4765	239.38	275.814	276.806	1.15628	0.178546	Y
triple_1406	73	67.0152	64.9848	1.12315	0.77561	Y
triple_2416	287.389	103.219	80.3921	3.57165	2.33196e-36	N
triple_3450	1	2	0	21	0.367879	N/A
triple_2953	0	1	0	11	0.367879	N/A
triple_1642	564.787	731.414	646.8	1.29497	2.21424e-05	Y
triple_4230	19	11	59	5.32432	2.08281e-10	N
triple_2731	47.0514	24.6669	31.2817	1.90381	0.0212384	Y
triple_1630	22.2446	17.7083	162.047	9.10516	3.72873e-44	N
triple_1433	603.733	566.092	710.175	1.25448	0.000134849	Y
triple_4651	126.357	665.371	246.272	5.26245	2.93674e-101	N
triple_190	362.663	276.431	373.907	1.3525	0.000219872	Y
triple_2367	123.298	47.0746	100.627	2.61578	4.31202e-08	N
triple_2843	92.9458	65.1682	75.886	1.42559	0.0807788	Y
triple_536	394	195	302	2.01999	3.13137e-15	N
triple_428	171.796	101.323	134.881	1.69484	0.000107676	N
triple_1498	520.968	644.732	587.3	1.23752	0.0014092	Y
triple_3995	6	0	2	61	0.0301974	N/A
triple_4348	1918.72	956.466	1278.82	2.00594	5.77125e-76	N
triple_924	28.2323	23.3178	55.4499	2.37213	0.000225055	N
triple_3767	129.912	168.568	151.52	1.29733	0.0819192	Y
triple_1941	20	55.1042	42.8958	2.74648	0.000311401	N
triple_2694	202.953	333.489	130.558	2.55314	2.18595e-21	N
triple_2301	166.786	46.1819	107.032	3.60586	1.56374e-15	N
triple_1230	249.581	204.648	264.771	1.29365	0.0169363	Y
triple_1324	45	36	11	4.06306	4.02836e-05	N
triple_556	57.2662	107.769	70.9652	1.88035	0.000171508	N
triple_4743	27.5692	18.7662	5.66463	4.79982	0.000903575	N
triple_3243	38.5064	31.6322	62.8614	1.98415	0.00230197	N
triple_2288	115.072	103.73	102.198	1.12585	0.629899	Y
triple_78	1	357	7	324.636	5.03637e-149	N
triple_2431	19	17.6	11.4	1.66087	0.359695	Y
triple_370	16.59	28.5036	21.9064	1.71381	0.202925	Y
triple_446	21.3969	53.7712	50.8318	2.506	0.000484908	N
triple_422	232.439	195.023	153.539	1.51354	0.0003213	N
triple_4252	201.883	203.748	198.37	1.0271	0.963638	Y
triple_4560	80.2316	49.2112	63.5572	1.62907	0.0236027	Y
triple_3466	170.593	174.848	242.559	1.42162	0.00024404	Y
triple_579	5.08889	0.3	6.61111	16.7778	0.066424	N/A
triple_3718	74.3137	75.9547	78.7316	1.05937	0.936757	Y
triple_2790	562.55	463.071	472.379	1.21478	0.00236768	Y
triple_1123	0	0	0	1	#DIV/0!	N/A
triple_3781	20.5627	24.8586	11.5787	2.1371	0.0892018	Y
triple_942	232.715	241.585	341.7	1.46812	1.41588e-06	Y
triple_2192	1	0	3	31	0.173774	N/A
triple_4658	361.239	562.69	416.072	1.55751	2.83675e-11	N
triple_3876	114.989	98.411	103.6	1.16828	0.506351	Y
triple_3361	290.186	230.021	245.793	1.26145	0.0221123	Y
triple_2760	2	0	4	41	0.135335	N/A
triple_4261	189.474	259.196	252.33	1.36779	0.00180169	Y
triple_4745	16	42	47	2.92547	0.000365485	N
triple_849	97.683	107.357	75.9599	1.41279	0.063276	Y
triple_1381	0	0	0	1	#DIV/0!	N/A
triple_962	63.8704	53.728	119.402	2.22007	1.34462e-07	N
triple_3021	56.456	67.544	59	1.19605	0.575194	Y
triple_1379	524.037	959.7	774.263	1.8312	2.62266e-28	N
triple_144	6.98707	13.7568	17.2562	2.44899	0.116287	Y
triple_2320	97.3981	150.154	111.448	1.5411	0.00195423	N
triple_728	42	46	120	2.85273	8.22093e-13	N
triple_623	89	109.857	82.1429	1.33698	0.10813	Y
triple_3721	53.167	52.007	73.8259	1.41873	0.0800029	Y
triple_1533	190.445	196.538	408.017	2.14184	6.98602e-26	N
triple_4533	0	0	0	1	#DIV/0!	N/A
triple_193	44.0686	96.9135	94.018	2.19644	1.27765e-05	N
triple_3091	43.122	44.7264	55.1516	1.27832	0.408611	Y
triple_2049	968.172	893.839	535.989	1.80618	9.77172e-30	N
triple_1223	395.961	502.01	396.029	1.26776	0.000168983	Y
triple_2634	1	9	25	22.8182	2.76077e-06	N
triple_1578	3.28571	7.57143	1.14286	6.17241	0.0686612	N/A
triple_3810	229.872	245.047	293.081	1.27485	0.014219	Y
triple_486	10.2091	17.9593	6.83158	2.60537	0.0614207	N/A
triple_4549	107.628	34.1539	33.2183	3.23329	2.69203e-14	N
triple_1049	1	0	1	11	0.606531	N/A
triple_4037	27.0627	229.698	79.2393	8.46007	1.18512e-43	N
triple_1506	125.417	155.945	159.638	1.27265	0.090723	Y
triple_1708	603.952	411.911	308.137	1.9597	6.81297e-23	N
triple_2877	111.507	73.5284	98.9646	1.51581	0.0191504	Y
triple_2268	15	12	7	2.12676	0.236649	Y
triple_3005	299.357	248.465	311.179	1.2523	0.0206879	Y
triple_2650	17.4186	24.5814	40	2.289	0.00766035	N
triple_4557	99.5277	159.409	120.063	1.60105	0.000656083	N
triple_3254	61.1908	42.7313	59.0779	1.43098	0.152803	Y
triple_2880	57.7808	15.6636	20.5556	3.6718	4.42432e-08	N
triple_3295	108.997	98.5563	115.446	1.1712	0.509294	Y
triple_268	0	2	0	21	0.135335	N/A
triple_4335	69.2463	76.5179	58.2358	1.31339	0.287673	Y
triple_614	9	3	4	2.93548	0.144064	N/A
triple_4092	49.0488	10.526	32.4253	4.62535	5.1654e-06	N
triple_2467	39.7456	22.7419	41.5125	1.82176	0.045097	Y
triple_944	14.7895	3.21053	4	4.49762	0.00332262	N/A
triple_2336	356.576	310.676	430.748	1.38636	4.40692e-05	Y
triple_774	14	17.7	13.3	1.32836	0.688895	Y
triple_3582	738.946	1065.38	1581.68	2.1403	3.35351e-70	N
triple_4280	1	1	0	11	0.606531	N/A
triple_3474	97.0723	100.707	100.22	1.03741	0.961563	Y
triple_2570	24.239	36.0074	18.7536	1.91515	0.0522796	Y
triple_3166	242.167	318.271	364.563	1.50521	4.17351e-06	N
triple_1192	0.25	2.83333	0.916667	8.38095	0.25951	N/A
triple_2351	428.626	407.709	478.664	1.17399	0.048186	Y
triple_1883	36.9695	28.3734	45.6571	1.60701	0.132861	Y
triple_4296	7	0	0	71	0.000911882	N/A
triple_1313	667.882	597.631	737.487	1.23398	0.000659512	Y
triple_3052	70.0597	66	65.9403	1.06238	0.920528	Y
triple_4476	27.5773	60.4567	70.966	2.56766	6.33458e-05	N
triple_3756	129.028	108.687	165.285	1.52027	0.002201	N
triple_3527	39	29	21	1.85308	0.0644689	Y
triple_278	65	105	72	1.61444	0.00349289	N
triple_2567	90.9824	77.4615	114.556	1.47826	0.0238508	Y
triple_1915	171.423	127.061	257.516	2.0259	4.89897e-11	N
triple_1032	219.034	143.982	175.984	1.5209	0.000372796	N
triple_888	120.062	124.116	207.822	1.73035	8.43234e-08	N
triple_3555	40.6457	52	86.3543	2.1218	7.53927e-05	N
triple_388	16.6	3.4	8	4.77143	0.00814786	N/A
triple_842	191.364	70.6212	137.014	2.70731	1.14589e-12	N
triple_3700	161.549	204.546	181.904	1.26599	0.0794524	Y
triple_321	46	24	40	1.91286	0.0293849	Y
triple_738	168.928	282.857	174.215	1.67403	2.47525e-09	N
triple_3656	162.556	110	129.444	1.47735	0.00514624	Y
triple_2769	2056.11	1409.8	3143.09	2.22938	5.54553e-152	N
triple_3548	5	0	0	51	0.00673795	N/A
triple_2360	212.856	236.67	500.474	2.35059	1.13384e-35	N
triple_1441	807.102	773.293	545.605	1.47919	4.01695e-13	Y
triple_4480	0	2	0	21	0.135335	N/A
triple_1633	26	23	18	1.44199	0.481262	Y
triple_1703	24.75	13.1573	77.0927	5.82265	7.15016e-14	N
triple_39	4	0.25	2.75	11.7143	0.209611	N/A
triple_1020	0.349673	0.0555556	21.5948	139.466	9.22386e-10	N/A
triple_1055	150.024	121	201.976	1.66867	2.31157e-05	N
triple_2429	6.51747	6.51747	17.9651	2.7299	0.0145914	N/A
triple_1325	313.61	286.999	336.391	1.17204	0.141337	Y
triple_3444	53.6376	60.0169	76.3454	1.42257	0.114671	Y
triple_1448	119.954	175.436	167.61	1.46215	0.00289981	Y
triple_3611	167.448	64.0039	174.548	2.72445	5.17634e-13	N
triple_3635	24.0909	11	9.90909	2.41689	0.0157319	Y
triple_1683	56.4419	71.5581	65	1.26735	0.409367	Y
triple_3841	98.8122	91.8296	104.358	1.13628	0.669775	Y
triple_2212	1	8.81818	1.18182	8.10744	0.00438089	N/A
triple_4289	42.7288	75.2712	107	2.50065	1.04654e-06	N
triple_4767	447.527	517.43	488.043	1.15616	0.0785845	Y
triple_554	441.125	790.61	949.264	2.15165	4.22235e-41	N
triple_3257	388.341	200.816	606.843	3.02088	1.03563e-45	N
triple_4576	801.16	812.025	1644.82	2.05291	2.13127e-94	N
triple_2168	34.5397	22	28.4603	1.56741	0.249606	Y
triple_1866	236.926	162.082	276.992	1.70852	2.77624e-07	N
triple_3973	55.4383	69.9129	75.6488	1.3639	0.198074	Y
triple_3112	103.748	95	34.2518	3.02308	9.73349e-09	N
triple_3026	1	0	3	31	0.173774	N/A
triple_4638	25	27	39	1.55777	0.151055	Y
triple_3902	14.3487	50.0121	46.6393	3.46828	2.81719e-05	N
triple_2404	320.596	260.929	299.475	1.22859	0.0442898	Y
triple_1543	1	7	4	6.45455	0.105399	N/A
triple_563	104.016	106.734	100.25	1.06462	0.902768	Y
triple_1775	1716.64	707.581	949.784	2.42586	7.04329e-108	N
triple_4774	16.3371	17.7969	39.866	2.43145	0.000871	N
triple_2197	331.608	328.758	309.635	1.07094	0.643032	Y
triple_2690	38.5427	73.8737	95.5836	2.47611	6.42734e-06	N
triple_478	196.641	116.563	127.796	1.68641	2.79646e-06	N
triple_2948	977.557	948.249	858.194	1.13907	0.0154584	Y
triple_815	3.23529	13	12.7647	3.92769	0.0403326	N/A
triple_3145	61	14	155	11	6.34152e-30	N
triple_4674	52.424	71.576	155	2.95294	1.28425e-14	N
triple_4627	27.4828	29.5172	36	1.30879	0.528233	Y
triple_1396	51.3664	86.6336	67	1.68525	0.010359	Y
triple_1855	0	0	4	41	0.0183156	N/A
triple_2706	70.1928	88.7588	39.0484	2.2698	7.04849e-05	N
triple_3722	31.4493	33.8966	6.65408	5.0335	7.75242e-05	N
triple_4237	38.8632	42.1755	16.9613	2.47786	0.00319224	N
triple_2832	32.1479	51.4786	62.3736	1.93729	0.00810753	N
triple_4689	181.195	121.805	219	1.7973	1.01957e-06	N
triple_4215	386.239	397.01	442.751	1.14628	0.110462	Y
triple_4558	402.15	272.268	367.582	1.47687	2.19892e-06	Y
triple_601	26	3	38	12.2903	7.05627e-07	N
triple_2122	105.088	75.6991	97.213	1.38772	0.0822966	Y
triple_1296	738.706	729.067	806.227	1.10582	0.0971074	Y
triple_568	310.295	323.826	240.879	1.34421	0.00112547	Y
triple_900	0	0	0	1	#DIV/0!	N/A
triple_4241	185.563	189.794	227.642	1.22664	0.0691927	Y
triple_2817	104.49	80.423	149.086	1.85272	1.84165e-05	N
triple_129	42.4116	0.196594	18.3918	143.332	2.65287e-10	N
triple_4161	154.529	1966.17	1670.3	12.7161	0	N
triple_1860	109.436	173.789	114.775	1.5875	6.68096e-05	N
triple_3216	20	6	20	3.29508	0.01411	Y
triple_4522	0	0	2	21	0.135335	N/A
triple_2684	644.558	528.556	679.887	1.28626	3.91826e-05	Y
triple_1158	235.738	303.976	298.286	1.28934	0.00590556	Y
triple_4367	469.639	571	404.361	1.412	4.3931e-07	Y
triple_2576	32.6724	28.3276	50	1.76237	0.0286321	Y
triple_4662	186.846	146	173.154	1.27958	0.0771155	Y
triple_3991	14.7073	27.4499	6.84282	3.96811	0.00133189	N
triple_1452	29	29.4151	30.5849	1.05446	0.977489	Y
triple_3948	100.138	132.665	87.1974	1.52083	0.00582891	N
triple_1103	26.0997	21.0392	33.861	1.60654	0.213372	Y
triple_1490	122.843	205.883	245.275	1.99585	1.36044e-09	N
triple_3953	148.607	118.259	98.1346	1.51379	0.00496154	N
triple_3545	8	17.2143	10.7857	2.13757	0.155522	Y
triple_4481	15	4	6	3.68293	0.0162445	N/A
triple_652	143.919	248.144	170.937	1.72368	1.69687e-07	N
triple_4759	5644.6	2520.28	4722.13	2.23963	3.08526e-261	N
triple_1149	0	1	4	41	0.0742736	N/A
triple_1908	154.834	303.989	152.177	1.99694	7.94733e-17	N
triple_251	272.572	225.153	416.276	1.84848	7.60756e-15	N
triple_2508	600.437	567.477	417.086	1.4395	1.40227e-08	Y
triple_3101	724.145	386.172	236.683	3.05868	4.75805e-61	N
triple_2853	1.13333	29	12.8667	23.5946	1.1717e-06	N
triple_4682	0	10.25	5.75	103.5	0.00708895	N/A
triple_2786	73	45.8367	55.1633	1.59132	0.0374625	Y
triple_571	177.592	86.7848	118.623	2.04515	6.00505e-08	N
triple_3463	2353.13	951	2803.87	2.94813	6.80442e-200	N
triple_2499	537.358	1201.64	1153	2.23597	1.70067e-62	N
triple_2073	23.1706	14.5759	4.25359	5.34514	0.00164836	N/A
triple_4275	64.3404	30.6596	43	2.09497	0.00181448	N
triple_1910	265.543	179.924	201.533	1.4756	0.00010183	Y
triple_2391	50.0067	18	99.9933	5.53002	5.70979e-14	N
triple_2017	1787.37	1491.74	2607.89	1.74816	9.79831e-75	N
triple_911	782.117	820.428	659.455	1.24406	8.45664e-05	Y
triple_2666	20.3158	39.4201	13.2642	2.95717	0.000538763	N
triple_4118	0.308824	51.9412	27.75	127.295	1.3534e-11	N
triple_2130	57	56.9344	3.06557	18.0378	1.64221e-11	N
triple_2671	86.1654	110.709	46.1255	2.39714	2.00348e-06	N
triple_1939	118.19	139.864	128.947	1.18323	0.402353	Y
triple_1497	149.305	29.2009	85.4942	5.099	1.51121e-18	N
triple_203	1	1	0	11	0.606531	N/A
triple_4194	6	4.33333	17.6667	4.00752	0.00350081	N/A
triple_150	144.568	167.868	227.565	1.5737	3.78987e-05	N
triple_1150	175.421	201.28	115.299	1.74508	7.02556e-06	N
triple_4027	101	155	62	2.49758	1.15927e-09	N
triple_2592	10	11.75	3.25	3.53731	0.0891442	N/A
triple_3014	180.841	232.997	165.162	1.41047	0.00145148	Y
triple_916	28.0304	22.375	53.5946	2.38908	0.00034169	N
triple_2380	5	9.37037	17.6296	3.4764	0.0211395	Y
triple_3159	28.6667	53.2745	0.0588235	336.062	5.36895e-12	N
triple_2791	17.1724	4	12.8276	4.21278	0.0187748	Y
triple_953	42.5131	17.6102	31.8767	2.40614	0.00614918	N
triple_3889	19	18.4222	25.5778	1.38632	0.471232	Y
triple_2927	2	2	1	1.90909	0.818731	N/A
triple_489	0	1	1	11	0.606531	N/A
triple_1201	80.4782	41.6102	27.9116	2.8766	3.4765e-07	N
triple_4498	199.47	185.096	228.434	1.23401	0.0921162	Y
triple_2011	133.576	110.91	117.515	1.20418	0.324279	Y
triple_4255	738.789	1104.85	634.366	1.74154	8.04134e-33	N
triple_3844	0.458647	26.1228	13.4185	46.9399	4.32941e-06	N/A
triple_2915	6	4	6	1.4878	0.778801	N/A
triple_2522	177.785	159.24	217.974	1.36861	0.00765267	Y
triple_2236	6	24	0	241	1.67883e-07	N
triple_2083	10.5337	10.8149	18.6514	1.76339	0.203449	N/A
triple_4362	17.5294	25.619	15.8515	1.61232	0.249833	Y
triple_2824	309.563	122.238	250.2	2.53121	3.10245e-18	N
triple_242	254.029	204.101	207.87	1.2445	0.0307547	Y
triple_1286	45.7451	25.129	18.1259	2.51539	0.000959776	N
triple_740	2323.75	1180.62	1338.63	1.96817	5.98104e-104	N
triple_4111	23.1283	65.3939	30.4778	2.81958	2.61248e-06	N
triple_1837	13.4257	29.59	33.9843	2.51997	0.0103935	Y
triple_2896	32	33	35	1.09346	0.932394	Y
triple_2374	74.9469	62.4187	120.634	1.93117	1.81405e-05	N
triple_419	23	24	14	1.70922	0.224967	Y
triple_3893	1131.29	1561.96	899.744	1.73593	1.11397e-41	N
triple_276	15.7143	23.7273	9.55844	2.46699	0.0454842	Y
triple_1620	956.03	1402.69	1230.29	1.46715	3.80507e-19	Y
triple_3201	89.5548	6	68.4452	14.6975	1.00701e-15	N
triple_878	763.695	635.451	475.854	1.60477	3.5487e-15	N
triple_4186	138.15	155.065	237.785	1.72068	1.05982e-07	N
triple_3386	99.5732	102.781	89.6458	1.14636	0.617662	Y
triple_435	99.7398	74.8213	201.439	2.69001	2.56742e-16	N
triple_4358	40	24	36	1.6639	0.12493	Y
triple_3737	46.8033	65.3052	18.8916	3.44391	3.71801e-06	N
triple_2670	282.742	171.518	126.74	2.22992	3.3981e-15	N
triple_4270	1215.27	1077.42	1123.31	1.12794	0.0131981	Y
triple_2107	949.031	918.815	977.154	1.06349	0.407542	Y
triple_516	13	54	108	8.25191	1.251e-17	N
triple_1474	24.3906	19.3125	18.2969	1.33124	0.597054	Y
triple_656	61.1014	41.9694	30.9291	1.97239	0.0054208	N
triple_2229	85.3732	73.9575	67.6693	1.26124	0.344896	Y
triple_3778	31.4675	2.50218	45.0304	17.3433	1.64749e-08	N
triple_1276	27	38	43	1.59041	0.1555	Y
triple_4595	66.1944	55.8056	64	1.18583	0.616569	Y
triple_4451	168.758	175.909	140.333	1.25333	0.111858	Y
triple_3117	1	3	5	4.63636	0.263597	N/A
triple_4017	64.0431	108.829	79.1276	1.69822	0.00206709	N
triple_3246	826.743	790.424	682.833	1.21072	0.00067192	Y
triple_1984	14	1	0	141	5.03046e-06	N/A
triple_675	7	14	2	6.71429	0.00874625	N/A
triple_3963	218.068	207.219	202.713	1.07571	0.742606	Y
triple_4617	24	0.259259	31.7407	88.6289	5.48379e-07	N
triple_4656	451.413	327.799	248.789	1.81412	6.04133e-14	N
triple_3019	76.3077	72.2237	66.4686	1.1478	0.711092	Y
triple_3593	0	0	0	1	#DIV/0!	N/A
triple_2420	33.0874	49.0495	65.8631	1.9876	0.00431755	N
triple_3417	156.02	996.494	486.486	6.3835	3.03002e-143	N
triple_3049	59.725	60	22.275	2.68603	4.77354e-05	N
triple_1113	45.6441	17.0424	16.3136	2.78697	2.42829e-05	N
triple_3395	369.948	204.217	157.834	2.34305	7.3592e-23	N
triple_1482	20.2121	12.7879	38	2.95627	0.000831059	N
triple_2944	24	11.5217	10.4783	2.27826	0.0249304	Y
triple_3176	13	19	15	1.45802	0.551152	Y
triple_94	960.178	567.584	681.239	1.69157	8.52218e-25	N
triple_4109	370.79	251.262	210.948	1.75737	1.55533e-11	N
triple_588	475.446	308.365	301.189	1.57837	2.11537e-12	N
triple_1687	319.965	638.434	348.602	1.99501	1.13995e-31	N
triple_3869	4.2	4.3	3.5	1.22222	0.95361	N/A
triple_2276	159.672	71.8947	141.434	2.21921	3.20444e-08	N
triple_786	0	3	1	31	0.173774	N/A
triple_2624	10.875	6.125	18	2.90763	0.0467915	Y
triple_3187	1443.05	1761.51	1691.44	1.22067	3.53056e-08	Y
triple_3070	147.632	130.994	198.375	1.51399	0.000431489	N
triple_1593	56.1224	37	42.8776	1.51543	0.120473	Y
triple_3338	4	5	1	4.63636	0.272532	N/A
triple_4716	45	61.3762	41.6238	1.47341	0.104076	Y
triple_2425	118.103	267.035	167.862	2.25997	2.85729e-14	N
triple_3069	3	2	1	2.81818	0.606531	N/A
triple_4324	1412.26	1119.29	919.457	1.53591	6.39248e-24	N
triple_938	202.549	619.667	313.784	3.05833	3.10526e-54	N
triple_3882	281.797	356.84	257.363	1.38637	0.000123685	Y
triple_667	0	75	8	751	2.35501e-27	N
triple_3998	1.66667	0	0.333333	17.6667	0.311403	N/A
triple_4135	15.4	24	23.6	1.55484	0.325659	Y
triple_2475	10	8	13	1.61728	0.541776	Y
triple_921	35.4761	32.7622	18.7617	1.88615	0.0623864	Y
triple_2796	280.838	151.483	107.678	2.60663	2.76917e-20	N
triple_926	76.0313	115.386	82.583	1.51693	0.00768804	N
triple_3283	290.129	222.357	340.515	1.53115	4.26923e-06	N
triple_2921	133.444	141.1	133.456	1.05733	0.866355	Y
triple_4319	2	6	21	10.0476	3.10687e-05	N/A
triple_599	293.501	245.997	382.501	1.55467	1.63875e-07	N
triple_1932	5	0	11	111	0.00338805	N/A
triple_3731	22.6386	30.12	6.24138	4.76552	0.000508019	N
triple_1019	34.1052	58.9971	56.8977	1.72772	0.0221104	Y
triple_2293	63.5316	66.6949	109.773	1.72671	0.000238338	N
triple_2647	287.846	352.611	299.543	1.22492	0.0223275	Y
triple_264	45.6985	107.14	93.1617	2.34156	3.21156e-06	N
triple_1795	10.6667	11.8	4.53333	2.56835	0.183	N/A
triple_3297	3	6	11	3.58065	0.0862936	N/A
triple_3344	190.407	151.198	298.394	1.97289	1.48072e-12	N
triple_44	158.081	456.263	248.656	2.88508	5.23088e-36	N
triple_1022	740.202	427.904	560.894	1.72966	3.10377e-19	N
triple_2967	45.6829	68.1316	20.1855	3.36357	2.53855e-06	N
triple_2978	881.509	685.658	590.833	1.49189	5.41397e-14	Y
triple_2161	0	1	0	11	0.367879	N/A
triple_1749	71.9189	133.486	117.595	1.85488	7.57401e-05	N
triple_1731	852.369	763.298	603.332	1.4127	4.47113e-10	Y
triple_1572	90.3376	103.224	133.438	1.47658	0.0112175	Y
triple_195	245.115	80.1258	140.759	3.05656	3.3699e-20	N
triple_1922	370.404	273.759	286.837	1.3529	0.000142161	Y
triple_3730	197.813	289.835	157.352	1.84142	4.8865e-10	N
triple_1480	1	0.333333	3.66667	8.69231	0.154638	N/A
triple_2842	22.6364	40.7957	50.5679	2.2285	0.00505707	N
triple_1462	328.727	236.728	339.545	1.43414	2.53869e-05	Y
triple_299	376.715	307.056	270.229	1.39391	0.000101341	Y
triple_860	182.326	141.136	203.539	1.44184	0.00324283	Y
triple_4529	5.05251	48.9948	18.9527	9.52833	9.92717e-10	N
triple_2539	0	0	0	1	#DIV/0!	N/A
triple_3503	45.0777	61.9428	73.9796	1.63974	0.0303952	Y
triple_3751	374.233	431.711	384.056	1.15355	0.0922914	Y
triple_4417	586.468	711.259	719.273	1.22641	0.000261684	Y
triple_174	117.234	87.5035	83.2628	1.40751	0.0281772	Y
triple_4332	29.8105	1.07407	0.115385	138.87	1.07732e-12	N/A
triple_3495	45.7463	38.5	40.7537	1.18773	0.718886	Y
triple_4461	62.5178	82.4107	52.0715	1.58153	0.0268483	Y
triple_631	1	2	1	1.90909	0.778801	N/A
triple_1184	25.4643	30.174	16.3617	1.83906	0.128183	Y
triple_465	2	0	0	21	0.135335	N/A
triple_4308	28.317	12.9387	59.7443	4.58973	4.54992e-08	N
triple_2756	420.341	409.738	343.921	1.22214	0.0125248	Y
triple_1634	29.4286	14	25.5714	2.09422	0.0606269	N/A
triple_3308	0.0374332	40	191.963	1397.5	2.594e-58	N
triple_3232	77.5988	192.703	144.698	2.48142	3.20536e-11	N
triple_1130	211.508	291.269	215.223	1.37693	0.000210285	Y
triple_1035	5	6	11	2.17647	0.244365	N/A
triple_2398	38.4756	43.5244	73	1.89498	0.00119478	N
triple_3341	123.59	194.402	92.0082	2.11167	1.83263e-09	N
triple_143	313.912	270.783	335.305	1.23819	0.0295331	Y
triple_1759	1562.51	1376.02	1464.47	1.13552	0.00265931	Y
triple_581	6	4	3	1.96774	0.583645	N/A
triple_2026	68	41.0357	63.9643	1.6555	0.0255311	Y
triple_983	0	0	0	1	#DIV/0!	N/A
triple_209	368.12	355.709	354.172	1.03937	0.849784	Y
triple_1819	7	11	3	3.58065	0.101701	N/A
triple_960	56.7065	11.9836	22.3099	4.70112	1.41099e-08	N
triple_663	351.995	328.472	357.532	1.08844	0.502526	Y
triple_1235	67.6449	623.978	94.3775	9.21217	6.43964e-164	N
triple_2095	0	0	0	1	#DIV/0!	N/A
triple_2448	24	25.3939	39.6061	1.64755	0.0809508	Y
triple_2348	143.782	143.711	175.506	1.22109	0.113203	Y
triple_1671	144.444	122.621	86.9347	1.66077	0.00079049	N
triple_3987	360.604	353.584	181.812	1.98285	1.23058e-15	N
triple_1662	68	22	49	3.08145	9.80739e-06	N
triple_4290	161.039	130.357	64.6048	2.49036	1.30737e-09	N
triple_869	31.6031	129.479	24.9184	5.17934	1.00102e-24	N
triple_1203	1369.98	895.466	1296.55	1.52985	1.37351e-24	N
triple_1365	16.4857	90	53.5143	5.43239	9.95096e-12	N
triple_4728	20.3359	27.1375	39.5266	1.93907	0.0382129	Y
triple_2562	2158.31	1539.5	2412.19	1.56683	1.08135e-43	N
triple_1355	40.9173	37.5982	40.4845	1.08805	0.921199	Y
triple_1766	176.646	143.598	178.757	1.24468	0.0965706	Y
triple_4301	0	0	0	1	#DIV/0!	N/A
triple_408	103.5	106.5	118	1.13996	0.585187	Y
triple_2680	64.0573	28.7003	49.2424	2.22766	0.00128055	N
triple_3085	343.986	158.51	159.504	2.16938	3.56247e-23	N
triple_2483	3	2	0	31	0.246597	N/A
triple_2139	15	13.7097	23.2903	1.69376	0.210251	Y
triple_1135	133.973	77.6207	114.406	1.72507	0.000535001	N
triple_3785	46.685	34.8205	44.4945	1.33976	0.387125	Y
triple_1172	665.773	920.997	726.23	1.38329	9.55551e-11	Y
triple_1815	155.305	183.803	232.892	1.49926	0.00031015	Y
triple_3522	52	385.731	102.269	7.40559	7.68343e-79	N
triple_359	422.16	284.233	289.606	1.48509	1.0362e-08	Y
triple_3626	23.9912	19.586	28.4228	1.44889	0.443338	Y
triple_1646	189.53	175.426	186.044	1.08036	0.745371	Y
triple_1765	0	0	4	41	0.0183156	N/A
triple_3704	57.9599	43.2304	94.8098	2.19038	2.03107e-05	N
triple_997	180	199	263	1.46086	0.000145338	Y
triple_4588	0	6	4	61	0.0608101	N/A
triple_3154	0	2	0	21	0.135335	N/A
triple_3660	22.8359	2.26136	24.9027	10.5883	8.25465e-05	N
triple_3422	232.749	275.205	283.046	1.21601	0.0622033	Y
triple_3560	157.935	216.608	296.457	1.87653	4.1011e-10	N
triple_3653	217	52.3312	106.669	4.14066	4.0254e-25	N
triple_4731	83.4664	181.366	83.1679	2.1793	1.00582e-12	N
triple_1821	19.5652	21.7795	11.6553	1.86125	0.201193	N/A
triple_1233	604.206	679.271	638.523	1.12422	0.110344	Y
triple_3930	11.3571	6.06349	8.57937	1.85887	0.4453	N/A
triple_617	506.469	628.038	454.493	1.38176	3.12855e-07	Y
triple_2652	19.3571	33.561	9.08188	3.66602	0.000668192	N
triple_1240	135.246	107.012	95.7418	1.41218	0.0253318	Y
triple_2511	39.1349	27.5938	27.2712	1.43344	0.232771	N/A
triple_2919	1189	1119.38	873.619	1.36097	5.74992e-12	Y
triple_3835	94.5033	98.6432	97.8535	1.04376	0.951417	Y
triple_2689	0	0	0	1	#DIV/0!	N/A
triple_4589	58.5948	32.9444	24.4607	2.38978	0.000283491	N
triple_450	156.799	69.0405	82.1605	2.26928	3.32075e-10	N
triple_4070	0	0	3	31	0.0497871	N/A
triple_777	73.5234	138.113	44.3631	3.10849	1.92672e-12	N
triple_595	93.9471	68.4085	98.6444	1.44134	0.0476878	Y
triple_797	0	1	0	11	0.367879	N/A
triple_648	497.113	396.887	443	1.25247	0.00352827	Y
triple_819	65.811	41.471	21.718	3.02095	1.18376e-05	N
triple_952	60.3846	58.6522	25.9632	2.32069	0.00041772	N
triple_1054	95	31.2329	43.7671	3.03515	1.78893e-09	N
triple_1523	15.6009	214	459.399	29.2657	3.48089e-94	N
triple_4397	165.316	165.996	239.688	1.44961	6.77782e-05	Y
triple_4052	99.8393	116.694	56.4662	2.06474	2.46815e-05	N
triple_3372	188.206	147.489	134.305	1.40103	0.00647784	Y
triple_3002	2776.04	1997.24	2752.72	1.38992	1.03781e-34	Y
triple_3610	9	4	6	2.21951	0.367879	N/A
triple_504	7.94091	17.4091	12.65	2.1775	0.170443	Y
triple_4383	14	20	16	1.42553	0.571209	Y
triple_1076	81.0668	20.1979	98.7352	4.86923	8.73856e-12	N
triple_480	178.64	153.602	286.758	1.86633	2.87993e-11	N
triple_156	661.194	392.431	647.375	1.68469	2.86462e-18	N
triple_4543	2182.28	2042.03	1175.69	1.8561	1.91822e-72	N
triple_290	84.668	76.8425	239.49	3.11388	4.58831e-28	N
triple_4074	4.66667	4.16667	4.16667	1.11719	0.980953	N/A
triple_1698	624.37	673.957	340.673	1.97802	1.97092e-26	N
triple_4725	70.5897	48.4315	45.9787	1.53411	0.0353828	Y
triple_3455	70.7434	377.587	219.67	5.33129	1.1949e-46	N
triple_4039	288.393	293.85	343.757	1.19191	0.0489965	Y
triple_4730	0	0	0	1	#DIV/0!	N/A
triple_3603	83.3117	36.4762	51.2121	2.28049	4.26844e-05	N
triple_3065	67.5891	52.8986	67.5123	1.27719	0.31919	Y
triple_2648	0.333333	0	1.66667	17.6667	0.311403	N/A
triple_880	20.287	43.991	37.722	2.1627	0.0118306	Y
triple_365	113.231	110.182	134.587	1.2213	0.227217	Y
triple_3324	51.6118	53.8488	33.5394	1.60374	0.0687983	Y
triple_1191	143.629	200.996	127.375	1.57753	7.42837e-05	N
triple_4093	15.4727	16.6415	25.8857	1.66867	0.185777	Y
triple_4750	200.967	220.194	243.839	1.21322	0.124896	Y
triple_4395	10	7	5	1.98039	0.421626	N/A
triple_4477	0	0	0	1	#DIV/0!	N/A
triple_2973	16.7907	24	26.2093	1.55762	0.33746	Y
triple_3512	665.551	802.643	597.806	1.34259	1.35601e-07	Y
triple_3273	6.8	16.6087	10.5913	2.42155	0.115472	N/A
triple_1271	61.7274	70.1463	48.1262	1.4566	0.127753	Y
triple_1942	10	14.7692	24.2308	2.40899	0.0402739	Y
triple_3625	206.865	92.5702	225.565	2.43514	1.3689e-13	N
triple_4269	180.731	206.943	146.327	1.41396	0.00556154	Y
triple_887	1	1	6	5.54545	0.0439369	N/A
triple_4742	867.543	363.098	248.359	3.4921	2.61328e-96	N
triple_3761	202.485	406.476	500.038	2.46878	6.33784e-28	N
triple_4613	158.049	292.81	257.142	1.85212	1.06706e-09	N
triple_4136	61.5051	47.8178	72.6771	1.51879	0.0776651	Y
triple_2663	267.726	69.0019	100.272	3.87581	9.06135e-35	N
triple_396	25.6076	53.675	65.7174	2.56023	0.000156241	N
triple_3943	1	8.33333	1.66667	7.66667	0.0112786	N/A
triple_1702	28	2	12	13.381	4.61724e-06	N
triple_315	1	21	0	211	4.88858e-09	N/A
triple_535	384.131	401.394	850.476	2.21371	2.11908e-56	N
triple_1712	14	4	14	3.43902	0.0439369	Y
triple_613	73.8195	29.29	69.8905	2.51512	2.64664e-05	N
triple_2267	47.2346	120.322	86.4434	2.54406	1.37324e-07	N
triple_2428	23.6429	40	4.35714	8.99679	7.96179e-07	N
triple_2750	77.4557	104.376	90.168	1.34711	0.135285	Y
triple_4349	29.8955	47	37.1045	1.57023	0.14362	Y
triple_2033	154.133	191.867	141	1.36051	0.0136288	Y
triple_333	104.246	110.911	124.843	1.19739	0.377331	Y
triple_1155	260.113	188.387	258.5	1.38053	0.000811419	Y
triple_3710	135.603	110.928	115.468	1.22224	0.23945	Y
triple_2142	563.872	505.744	0.383867	1165.55	1.11575e-117	N
triple_4339	0.666667	0.666667	0.666667	1	1	N/A
triple_3151	1125.77	1389.85	2715.38	2.4119	1.873e-181	N
triple_1880	1126.3	1111.73	844.968	1.33291	2.50112e-11	Y
triple_4258	64.9511	71.8542	105.195	1.61864	0.00321065	N
triple_739	12	5.375	9.625	2.21005	0.286008	N/A
triple_4478	3.33333	5	7.66667	2.26214	0.408267	N/A
triple_3160	38	54.469	59.531	1.56512	0.0819676	Y
triple_2492	178.758	232.694	162.548	1.43128	0.000868117	N/A
triple_3354	537.498	569.495	483.007	1.17902	0.0271095	Y
triple_1372	21.7286	25.3	27.9714	1.28599	0.675412	Y
triple_4228	123.337	196.663	374	3.0307	6.57699e-32	N
triple_3051	112.335	55.907	50.7581	2.21076	1.14002e-07	N
triple_4110	75.5447	103.79	95.6658	1.37339	0.0995998	Y
triple_4582	477.003	442.433	1385.56	3.13121	2.10825e-162	N
triple_3703	32	2.94737	20.0526	10.5337	8.88831e-06	N
triple_4645	6.69748	13.112	4.19048	3.07939	0.0709076	N/A
triple_86	133.974	122.415	246.61	2.01371	6.40529e-13	N
triple_2245	43.4663	26.2865	43.2472	1.65109	0.0758476	Y
triple_1892	56.9945	88.4551	109.55	1.92051	0.000266744	N
triple_1645	74.2794	57.3662	181.354	3.15758	1.52162e-19	N
triple_2797	59.2704	64.9895	71.7401	1.21003	0.550813	Y
triple_4089	384.402	399.013	392.585	1.038	0.872151	Y
triple_843	62.6444	128.833	110.522	2.0549	9.13339e-06	N
triple_3445	0	0	0	1	#DIV/0!	N/A
triple_3569	48.376	75.9669	78.6571	1.62466	0.0157435	Y
triple_2937	304.626	346.764	590.61	1.9385	9.86849e-26	N
triple_447	18.875	12	28.125	2.33264	0.0358223	Y
triple_3617	2	5	7	3.38095	0.257395	N/A
triple_2220	54.6783	64.3972	75.9244	1.38786	0.175463	Y
triple_344	106.401	42.5743	131.025	3.07268	2.00961e-10	N
triple_1546	482.169	523.186	511.644	1.08505	0.412811	Y
triple_4124	253.926	113.64	129.434	2.23339	3.31894e-16	N
triple_3428	30.8233	48.6323	47.5444	1.57591	0.0949788	Y
triple_2174	0	0	0	1	#DIV/0!	N/A
triple_1400	22	7	6	3.62295	0.00102229	N
triple_3356	1062.84	750.351	952.805	1.41641	1.46359e-12	Y
triple_515	6004.83	4869.9	6408.28	1.31589	1.0881e-48	Y
triple_867	343.716	304.854	335.43	1.12743	0.278789	Y
triple_1783	128.4	49.0745	119.526	2.61313	5.16261e-09	N
triple_1579	5	14.5556	11.4444	2.87364	0.100391	Y
triple_1041	574.837	665.54	784.623	1.36488	7.54777e-08	Y
triple_4416	31.8846	23.1154	22	1.44727	0.319219	Y
triple_3165	4	2.25	5.75	2.48936	0.465043	N/A
triple_4299	26.6404	36.1746	22.185	1.62776	0.164853	Y
triple_4428	57.8312	61.9431	70.2257	1.21395	0.532967	Y
triple_3790	2	1	2	1.90909	0.818731	N/A
triple_1943	110.807	112.218	105.975	1.05886	0.906866	Y
triple_4721	2	2.5	1.5	1.625	0.882497	N/A
triple_4561	308.014	322.646	560.34	1.81894	1.12645e-22	N
triple_4281	212.971	157.016	145.013	1.46831	0.000469638	Y
triple_4568	88.0388	80.3115	64.6497	1.36122	0.160666	Y
triple_2089	389.168	261.831	362.001	1.48615	1.64098e-06	Y
triple_3666	534.451	565.007	697.542	1.3051	3.55193e-06	Y
triple_1323	31.6076	176	127.392	5.55387	1.01622e-21	N
triple_2426	4.2381	15.7619	4	3.86876	0.00351772	N/A
triple_3877	131.974	74.7412	117.285	1.76472	0.000279917	N
triple_3780	157.192	46.8603	50.9474	3.34947	1.01687e-20	N
triple_122	81.6604	88.5384	58.8012	1.50486	0.0417945	Y
triple_1691	144.781	129.893	173.326	1.33412	0.0383019	Y
triple_4030	21.8667	32	25.1333	1.46131	0.362089	Y
triple_643	0	2	5	51	0.0662523	N/A
triple_3079	402.892	315.949	467.159	1.47844	4.7155e-07	Y
triple_945	3	2.21429	10.7857	4.7037	0.0148538	N/A
triple_1198	79	120	61	1.96563	2.61935e-05	N
triple_4	4	11	3	3.58065	0.0421438	N/A
triple_2602	0.267857	6.60714	0.125	29.8095	0.00281379	N/A
triple_2158	54.4299	92.0903	58.4798	1.69064	0.00192168	N
triple_506	101.963	276.769	325.269	3.18793	2.93931e-26	N
triple_3465	386.773	379.136	410.091	1.08162	0.515116	Y
triple_2319	61.2205	40.402	37.3776	1.63619	0.0263352	Y
triple_3020	17	1	16	15.5455	0.000834869	N
triple_527	0	2	0	21	0.135335	N/A
triple_751	57.3701	54.8909	41.739	1.3736	0.252883	Y
triple_3245	465.888	121.567	307.544	3.83002	5.7604e-44	N
triple_168	131.733	79.1712	138.096	1.74333	0.000124592	N
triple_67	52.6263	14.6899	31.6838	3.56502	1.76957e-05	N
triple_66	1248.75	988.027	1001.22	1.26386	2.09296e-09	Y
triple_2439	0	0	1	11	0.367879	N/A
triple_1089	54.9977	68.0576	69.9446	1.27128	0.357053	Y
triple_423	0	0	0	1	#DIV/0!	N/A
triple_4201	590.823	517.81	1035.37	1.99932	2.06568e-48	N
triple_2991	55.848	75.0274	74.1246	1.34281	0.180162	Y
triple_1402	890.955	1039.32	1417.73	1.59118	1.93827e-29	N
triple_441	0	0	0	1	#DIV/0!	N/A
triple_1345	240.129	210.465	543.406	2.58117	3.15395e-45	N
triple_17	77.6022	145.831	57.5668	2.53059	1.18078e-10	N
triple_2255	37	26.0263	50.9737	1.95488	0.0163376	Y
triple_722	18.44	8	6.56	2.78378	0.0219007	Y
triple_4502	83.6882	187.66	78.6516	2.38421	8.03548e-15	N
triple_1334	104.178	175.715	154.107	1.68602	9.09119e-05	N
triple_3811	0.25	3.35	1.4	9.85714	0.229122	N/A
triple_2876	16	3.38095	17.619	5.09029	0.00724949	N
triple_495	47.8268	108.524	46.6492	2.32355	9.1689e-09	N
triple_4493	593.57	488.384	473.046	1.25473	0.000247529	Y
triple_809	102.538	85.9932	74.4688	1.37642	0.103232	Y
triple_4768	125.594	145.817	159.589	1.27047	0.130647	Y
triple_1909	259.879	347.852	353.269	1.35922	0.000187865	Y
triple_732	298.953	281.067	363.98	1.29489	0.00235713	Y
triple_2050	27	62	39	2.29151	0.000602717	N
triple_3086	301.237	515.614	240.148	2.14659	1.5962e-26	N
triple_457	12	12	11	1.09009	0.971833	Y
triple_3916	0	1	0	11	0.367879	N/A
triple_2802	0	0	0	1	#DIV/0!	N/A
triple_2243	472.141	486.807	555.052	1.17557	0.0206644	Y
triple_3542	28.6513	49.4014	43.9472	1.72171	0.0581105	Y
triple_3475	219.218	154.117	184.665	1.42214	0.00333366	Y
triple_2635	218.423	209.252	149.325	1.46243	0.00066067	Y
triple_992	2.33333	4.55556	0.111111	22.0526	0.120464	N/A
triple_570	201.33	202.042	160.628	1.25767	0.0503028	Y
triple_1285	9	66	33	7.26374	1.31765e-10	N
triple_4151	212.882	290.166	126.953	2.28461	1.63897e-14	N
triple_4242	12.2982	6.36842	5.33333	2.28189	0.1711	N/A
triple_4003	26.871	38.907	3.22206	11.7418	5.97762e-07	N
triple_1249	4.3125	3.25	7.4375	2.25	0.387649	N/A
triple_1329	71.9519	4.13333	58.9147	17.0201	3.17274e-13	N
triple_2545	81.9854	99.5655	96.4491	1.21417	0.386899	Y
triple_3487	32.8719	271.199	100.929	8.22818	3.29641e-49	N
triple_2302	189.914	139.823	246.264	1.76071	3.85312e-07	N
triple_2720	182.458	119.418	167.124	1.52746	0.000993938	N
triple_2446	205.335	208.36	209.305	1.01932	0.979505	Y
triple_1659	113.645	127.518	73.837	1.72604	0.000614375	N
triple_3843	70.5722	52.2898	106.138	2.02784	5.4208e-05	N
triple_2771	0	0	0	1	#DIV/0!	N/A
triple_217	139.383	212.843	127.774	1.66526	1.67463e-06	N
triple_1836	100.471	110.31	88.2187	1.25013	0.292586	Y
triple_2617	10	5	6	1.98039	0.367879	N/A
triple_3768	6.31818	10	14.6818	2.30312	0.182608	N/A
triple_715	33.0666	19.3643	34.5691	1.78117	0.0888613	Y
triple_4452	32.073	75.9087	39.0183	2.36249	1.20205e-05	N
triple_460	4169.33	3567.87	4141.79	1.16857	2.25001e-13	Y
triple_4143	5.77419	52.6528	27.573	8.98043	4.60362e-09	N
triple_1848	57.4119	61.9947	45.5934	1.35894	0.271968	Y
triple_1309	50	41	38	1.31496	0.403743	Y
triple_1561	104.322	144.51	171.168	1.64015	0.000307137	N
triple_434	3.26471	23.8852	10.8501	7.12847	0.000186405	N
triple_210	83	28.7909	82.2091	2.87634	3.28156e-07	N
triple_2387	90.222	66.0876	90.6904	1.37171	0.0902804	Y
triple_2392	172.241	185.607	185.151	1.07756	0.727482	Y
triple_323	39	36	57	1.58172	0.0533	Y
triple_1443	82.4067	80.4576	90.1357	1.12014	0.732952	Y
triple_2461	102.933	154.835	137.232	1.50375	0.00503485	N
triple_277	66.2941	75.1891	76.5168	1.15397	0.65364	Y
triple_4713	32.4637	28.4383	54.0981	1.89914	0.00695599	N
triple_4605	271.502	189.281	48.2172	5.62122	2.2775e-33	N
triple_2207	340.21	324.256	246.534	1.37982	0.000255709	Y
triple_4100	7.88889	9	10.1111	1.27816	0.871818	N/A
triple_2289	384.078	793.73	387.192	2.06631	6.05285e-47	N
triple_1255	0	0	0	1	#DIV/0!	N/A
triple_2036	532.677	388.691	558.632	1.4371	4.18844e-08	Y
triple_4404	12.7862	52.4068	5.80706	8.88881	2.56165e-12	N
triple_4683	29.5294	8.40082	38.0698	4.49013	0.000100244	N
triple_4379	30.4043	20.4082	2.1875	13.3352	9.2962e-06	N
triple_1001	0	0	0	1	#DIV/0!	N/A
triple_4216	157.569	251.338	180.092	1.59472	5.0118e-06	N
triple_640	24.6959	41.4208	34.8834	1.6745	0.121223	Y
triple_801	8.77143	28.1571	1.07143	24.122	2.09603e-07	N
triple_236	26.0275	18.8737	26.0988	1.3808	0.482843	Y
triple_1555	152.422	88.8336	108.744	1.71501	0.000115275	N
triple_3958	72.281	75.1899	109.529	1.51461	0.00667198	N
triple_51	80.8278	148.56	86.6122	1.83694	1.53977e-06	N
triple_2515	66.8916	83.3796	90.7289	1.35582	0.156462	Y
triple_113	92.2798	112.039	168.681	1.82703	3.21236e-06	N
triple_3369	178.325	115.708	118.967	1.54069	0.000120334	N
triple_3214	209.418	48.9986	193.583	4.2673	2.97448e-23	N
triple_1779	260.149	363.263	136.588	2.65833	8.30422e-23	N
triple_3409	0	0	0	1	#DIV/0!	N/A
triple_836	147.557	260.788	473.654	3.20847	3.21492e-41	N
[truncated: 3,073 more rows]

## Sheet: CS-CK-24h
Triplet	Homeolog A-expression	Homeolog B-expression	Homeolog D-expression	Fold(max/min)	P-Value(Chi square analysis)	Balenced expression
[truncated: 4,780 more rows]

[truncated: 11 more sheets: CS-NaCl-24h, CS-CK-48h, CS-NaCl-48h, QM-CK-6h, QM-NaCl-6h, QM-CK-12h, QM-NaCl-12h, QM-CK-24h, QM-NaCl-24h, QM-CK-48h, QM-NaCl-48h]
