# Supplementary material for: Expression partitioning of homeologs and tandem duplications contribute to salt tolerance in wheat (Triticum aestivum L.)
Source: Sci Rep. 2016 Feb 19;6:21476. doi: 10.1038/srep21476 (PMC4759826; doi:10.1038/srep21476)
Supplement: Supplementary Dataset 2 [file srep21476-s3.xls]

## Sheet: Homeologous gene expression
gene	Expression Value																Profile								FDR								Fold Change
	CS-CK-6h	CS-CK-12h	CS-CK-24h	CS-CK-48h	CS-NaCl-6h	CS-NaCl-12h	CS-NaCl-24h	CS-NaCl-48h	QM-CK-6h	QM-CK-12h	QM-CK-24h	QM-CK-48h	QM-NaCl-6h	QM-NaCl-12h	QM-NaCl-24h	QM-NaCl-48h	CS-6h	CS-12h	CS-24h	CS-48h	QM-6h	QM-12h	QM-24h	QM-48h	CS-6h	CS-12h	CS-24h	CS-48h	QM-6h	QM-12h	QM-24h	QM-48h	CS-6h	CS-12h	CS-24h	CS-48h	QM-6h	QM-12h	QM-24h	QM-48h
triple_1000-A	291.402	284.029	273.102	422.949	322.401	392.799	175.453	324.739	304.985	319.218	384.489	299.726	307.739	299.139	239.146	304.281	no	no	no	no	no	no	no	no	0.782186	3.54e-06	2.62e-05	2.07e-25	0.522765	0.116567	0.0171326	9.07e-11	0.974697	1.54866	1.21835	1.85081	1.04667	0.77955	0.972056	1.27236
triple_1000-B	239.063	285.319	235.996	376.004	324.337	371.966	165.864	273.887	295.098	325.856	379.355	303.372	286.645	330.747	253.265	316.269	no	no	no	no	no	no	no	no	0.0939982	3.87e-06	0.00155211	1.56e-16	1	0.22151	8.15e-07	9.62e-11	1.19348	1.59324	1.14685	1.65124	1.10423	0.79971	1.15385	1.24876
triple_1000-D	307.535	339.653	303.901	477.047	364.262	456.234	206.683	391.373	341.917	402.926	433.156	394.902	364.616	408.114	235.59	387.45	no	no	no	no	no	no	no	no	0.38672	1.51e-07	3.3e-07	1.97e-33	0.554636	0.723502	1.7e-07	2.23e-27	1.10443	1.56972	1.25248	1.89355	1.17843	0.911687	1.11929	1.64457
triple_1001-A	0	0	0	0	0	0	0	0	0	0	0	0	0	0	0	0	no	no	no	no	no	no	no	no	1	1	1	1	1	1	1	1	1	1	1	1	1	1	1	1
triple_1001-B	0	0	0	0	0	0	0	0	0	0	0	0	0	0	0	0	no	no	no	no	no	no	no	no	1	1	1	1	1	1	1	1	1	1	1	1	1	1	1	1
triple_1001-D	0	0	0	0	0	0	0	0	0	0	0	0	0	0	0	0	no	no	no	no	no	no	no	no	1	1	1	1	1	1	1	1	1	1	1	1	1	1	1	1
triple_1002-A	0	0	0	0	0	0	0	0	1	0	0	0	0	0	0	0	no	no	no	no	no	no	no	no	1	1	1	1	0.635839	1	1	1	1	1	1	1	0.00990099	1	1	1
triple_1002-B	0	0.2	0	0.142857	0	0.0454545	0	0.16	0	0.0333333	0	0.0333333	0	0.0357143	0	0.0909091	no	no	no	no	no	no	no	no	1	1	1	1	1	1	1	1	21	15.2857	5.54545	17	4.33333	4.33333	4.57143	10.0909
triple_1002-D	0	3.8	0	13.8571	0	23.9545	0	28.84	0	32.9667	0	29.9667	0	26.9643	0	35.9091	no	up	up	up	up	up	up	up	0.229272	0.000433259	6.23e-08	1.7e-10	6.42e-09	4.81e-10	1.1e-09	3e-13	381	1386.71	2396.45	2885	3297.67	2997.67	2697.43	3591.91
triple_1003-A	13.1778	5.2	11.2222	5.5	16.1176	4.57143	10.4545	1.33333	12	15.5	18.057	6.44444	15.6667	1.28571	6.42857	1	no	no	no	no	no	no	down	no	0.125265	0.334266	0.048951	0.0480941	0.857548	0.0695496	0.00183732	0.215225	0.395063	0.490553	0.284073	0.12837	1.29142	0.35725	0.0826524	0.156867
triple_1003-B	5.37222	12.35	4.75556	8	14.9412	1.28571	6.69697	1.83333	21.55	13.7222	11.7193	3.22222	7.85417	1.68571	11.6429	1.66667	no	no	down	no	no	no	no	no	0.256182	0.736209	0.00127857	0.419765	0.223781	0.0716241	0.284924	0.0511814	2.29645	1.68081	0.086663	0.274838	0.636931	0.275568	0.215625	0.143885
triple_1003-D	17.45	3.45	22.0222	3.5	14.9412	8.14286	2.84848	1.83333	17.45	10.7778	16.2237	5.33333	18.4792	3.02857	8.92857	0.333333	down	down	no	no	no	no	no	no	0.00418256	0.000287695	0.303248	1	0.30158	0.0813668	0.0126502	0.0120232	0.198167	0.159312	0.545299	0.644864	0.617857	0.329151	0.164343	0.0384103
triple_1004-A	163.691	515.068	200.418	677.825	209.146	654.365	176.524	371.818	162.333	620.476	227.545	661.343	208.805	519.685	152.047	366.422	up	up	up	up	up	up	up	up	1.7e-54	3.48e-71	1.15e-89	8.21e-37	5.54e-70	2.64e-88	1.08e-66	3.26e-45	3.14645	3.38194	3.12865	2.10626	3.82206	2.90634	2.48878	2.40983
triple_1004-B	173.056	577.239	284.355	822.228	251.995	752.861	264.487	520.751	219.18	679.697	308.285	744.491	243.775	626.943	216.237	479.772	up	up	up	no	up	up	up	up	4.63e-68	1.1e-75	2.63e-102	8.08e-52	8.61e-62	4e-81	2.44e-88	2.02e-58	3.33542	2.89148	2.98752	1.96887	3.10099	2.4149	2.57174	2.21867
triple_1004-D	171.252	649.693	261.227	1015.95	261.859	829.775	199.989	653.431	157.487	875.827	292.17	1011.17	251.419	823.372	191.716	587.806	up	up	up	up	up	up	up	up	1.12e-90	3.81e-139	5.08e-122	4.93e-121	2.09e-148	3.94e-173	4.1e-154	9.54e-106	3.79361	3.88903	3.1687	3.26722	5.56099	3.46079	3.2748	3.06592
triple_1005-A	99.2221	130.758	152.135	150.103	178.021	97.4921	108.156	24.4545	100.33	197.957	159.52	116.787	151.447	75.1373	169.88	22.5556	no	no	no	down	no	no	down	down	0.0833294	0.36324	2.48e-05	3.27e-10	2.63e-06	0.178903	0.000557691	3.04e-22	1.3178	0.986647	0.54767	0.226176	1.97296	0.732134	0.496161	0.132824
triple_1005-B	71.8424	155.651	97.763	137.006	108.241	71.1988	98.9747	15	97.5276	201.669	122.54	137.551	122.629	80.6945	126.842	19.7805	up	no	no	down	up	no	no	down	5.46e-08	0.148573	0.042053	1.84e-12	4.16e-07	0.0765081	0.209192	5.03e-15	2.16641	1.40137	0.657813	0.15164	2.0677	1.12249	0.658065	0.156013
triple_1005-D	145.935	196.591	180.102	230.89	236.738	101.309	173.869	29.5455	160.142	237.375	197.94	159.662	214.923	61.1682	222.278	29.664	no	no	down	down	no	no	down	down	0.0145433	0.232969	2.45e-12	2.62e-20	0.00764127	0.527062	7.73e-16	9.97e-30	1.34708	1.28198	0.427961	0.169977	1.48224	0.806626	0.284638	0.133493
triple_1006-A	60.1833	120.239	63.5695	105.015	42.3149	22.8792	50.9273	3	95.8672	292.687	122.124	194.983	108.931	47.844	83.1474	3	no	no	no	down	up	no	down	down	2.73e-05	0.0279677	0.0726113	7.36e-10	1.46e-21	1.09e-07	0.000543227	3.94e-17	1.99771	1.65187	0.540797	0.0590923	3.05283	1.59655	0.439264	0.0361964
triple_1006-B	267.167	152.559	292.451	124.383	161.043	23.9174	148.673	5	328.348	404.795	480.352	209.033	298.143	48.8833	255.106	6	no	down	down	down	no	down	down	down	2.11e-09	4.29e-24	1.59e-24	1.92e-32	0.213264	2.17e-23	5.63e-38	8.62e-59	0.571039	0.425332	0.148569	0.0336959	1.23281	0.435179	0.163987	0.0235579
triple_1006-D	90.6496	68.2029	130.98	56.6021	127.642	11.2034	135.4	1	149.784	201.518	202.525	83.9838	203.926	15.2727	172.747	1	no	down	down	down	no	down	down	down	0.104398	5.03e-10	8.88e-25	1e-33	0.129217	7.58e-10	2.1e-37	3.44e-43	0.752407	0.432187	0.0878433	0.00745883	1.34537	0.414713	0.074939	0.00584638
triple_1007-A	54	29	69	61	46	44	60	27	58	55	71	35	72	41	57	37	no	no	no	no	no	down	no	no	0.0139555	0.275173	1	0.0201348	0.549794	0.00825546	0.106308	0.582261	0.537123	0.884075	0.956531	0.450092	0.948285	0.493029	0.569504	0.649184
triple_1007-B	32	15	40	41	40	52	30	16	52	45	88	39	68	36	51	28	no	no	no	no	no	down	no	no	0.0302742	0.872507	0.16684	0.321972	0.342926	0.000450111	0.0588316	0.240857	0.468916	1.02499	1.29993	0.533489	0.86541	0.443245	0.529481	0.549108
triple_1007-D	44	24	34	38	56	29	42	16	35	22	73	24	52	23	51	20	no	no	no	no	no	down	no	no	0.0338676	1	0.0199003	0.0190554	0.0682212	1.93e-05	0.0239718	0.0139598	0.545558	1.11761	0.517943	0.3811	0.628678	0.328859	0.442415	0.392276
triple_1008-A	263.636	57	223.63	38	355	24	264	20	62.3103	20	80.3092	13	67.3018	4	56	5	down	down	down	down	down	down	down	down	5.39e-37	8.23e-41	7.26e-80	6.48e-49	6.42e-07	4.85e-11	7.06e-13	4.5e-09	0.216237	0.169961	0.0676319	0.0757926	0.321083	0.161979	0.0595735	0.0894483
triple_1008-B	151.325	38.1875	134.665	23.3692	139.119	22.7419	115.874	16	141.853	40.8454	186.198	21	156.522	13.3784	126.834	9	down	down	down	down	down	down	down	down	6.79e-18	5.61e-24	6.77e-20	1.3e-15	6.42e-17	5.08e-31	2.77e-27	3.93e-22	0.252404	0.173597	0.163532	0.138155	0.287992	0.112831	0.0855314	0.0710319
triple_1008-D	309.04	58.8125	241.705	40.6308	359.881	39.2581	283.126	19	316.837	56.1546	322.493	41	272.176	22.6216	231.166	25	down	down	down	down	down	down	down	down	3.46e-48	1.88e-44	4e-69	8.66e-55	1.05e-57	3.93e-53	1.45e-48	6.71e-35	0.190333	0.168135	0.109111	0.067141	0.177261	0.127162	0.0831475	0.108186
triple_1009-A	70.6237	75.2275	20.1022	70.818	45.1722	19.2033	25.1857	2.2	56.2525	93.4783	48.7143	46.5424	45.0735	16.2857	33.9532	2	no	up	down	down	no	no	down	down	1	1.99e-06	0.00666966	0.000103365	0.0405125	0.810765	0.00750208	1.48e-06	1.06518	3.52165	0.425239	0.0877133	1.66165	0.955425	0.361456	0.0591818
triple_1009-B	51.3364	83.7269	41.8824	73.8871	48.2727	23.1163	28.7143	11	80.0703	107.807	64.875	56.8751	34.5763	19	40.789	18.8824	no	no	no	no	no	no	no	no	0.0162162	0.0350147	0.0149907	0.0600803	0.320555	1	0.244687	0.103966	1.63082	1.76397	0.478976	0.383299	1.34636	0.876707	0.54964	0.463059
triple_1009-D	41.04	68.0455	28.0155	59.2949	40.555	19.6804	13.1	3.8	11.6773	19.7147	9.41071	10.5825	11.3502	3.71429	4.25783	1.11765	no	no	no	no	no	no	no	no	0.0280682	0.0101527	0.0336961	0.140662	0.434412	0.638377	0.283181	0.518343	1.65787	2.11611	0.485405	0.290618	1.68771	1.12438	0.327836	0.26422
triple_100-A	90.6667	97.2308	93.717	89.6981	95.798	63.6909	95	54.65	49.3086	63.1183	56.9942	43	51.2971	29.6	45.6415	23.0299	no	no	no	no	no	no	no	no	0.922716	0.410562	0.0677865	0.0811858	0.663322	0.609175	0.251313	0.132797	1.07239	0.957122	0.664881	0.575308	1.28001	0.754506	0.577113	0.50469
triple_100-B	138.777	165.091	99	215.158	123.85	251.184	112	84.7522	106.977	124.675	99.2028	133.062	82.2	97.5833	85	38.9268	no	up	up	no	no	no	no	down	0.281994	1.14e-08	7.03e-15	0.884331	0.879311	0.0022062	0.0148881	0.00981558	1.1896	2.17319	2.02805	0.756738	1.16542	1.34128	1.18712	0.458026
triple_100-D	10.5563	61.6783	14.283	79.144	9.3524	49.1254	12	27.5978	112.714	109.206	119.803	59.9375	124.503	70.8167	90.3585	46.0433	up	up	up	up	no	no	no	no	3.89e-09	2.22e-10	3.48e-08	0.0023919	0.401197	0.000493996	0.0241178	0.0353139	5.83821	5.53795	5.24817	2.29873	0.96888	0.500342	0.56883	0.509617
triple_1010-A	0	6.21053	4	5	4.23529	4	9.4	8	5.33333	18	6	15	14	14.2308	11	8.21739	no	no	no	no	no	no	no	no	0.0702584	1	1	0.931781	0.0428538	0.0513891	0.703032	1	622.053	1.24938	0.944575	0.851222	3.37056	2.4975	1.01647	0.747265
triple_1010-B	4.6	8.51579	5	7.8	14.2398	16	9.25	10.6129	9.33333	32.1636	8.33333	27.4651	13.3158	33.0167	15.2857	23.9457	no	no	no	no	up	up	up	no	0.607737	0.736209	0.702488	0.4872	0.00377108	0.00112636	0.000561576	0.0557019	1.84941	1.55888	1.12352	1.14718	3.44349	3.29306	2.47841	1.56617
triple_1010-D	0.4	13.2737	2	34.2	8.52489	16	13.35	32.3871	9.33333	61.8364	9.66667	42.5349	18.6842	76.7525	6.71429	73.837	up	up	no	up	up	up	up	up	0.000849186	2.45e-07	0.16919	0.000812358	3.91e-09	1.38e-06	2.13e-12	1.91e-19	32.3992	17.0199	1.87583	2.42493	6.6193	4.39665	4.10622	10.9821
triple_1011-A	92.0545	92.1705	63.1209	109.695	80.5289	47.3051	44.3729	6	78.3277	79.3328	103.231	67.5925	53.4434	12.8	42.6	6	no	no	no	down	no	no	down	down	1	0.00814564	0.0199003	2.51e-06	0.728552	0.0990455	6.11e-05	7.91e-06	1.00126	1.73774	0.587481	0.135413	1.01283	0.654803	0.239648	0.141047
triple_1011-B	45.7162	42.4251	41.2378	55.376	56.9051	29.0754	36.3136	5	43.0089	36.9529	50.0016	37.382	57.4657	19.5333	33.1594	5.66667	no	no	no	down	no	no	down	down	0.838553	0.553072	0.0153282	2.75e-05	0.393723	0.584665	0.00147559	0.000552097	0.928027	1.34276	0.511032	0.137927	0.859223	0.747666	0.340028	0.171142
triple_1011-D	42.2293	59.4044	64.6414	51.9292	58.566	24.6195	38.3136	3	50.6634	52.7143	79.7675	37.0255	67.0909	8.66667	42.2406	2.33333	no	no	down	down	no	down	down	down	0.199183	0.125606	0.00168533	6.59e-07	0.909166	0.00201984	1.89e-09	2.89e-08	1.40661	0.803373	0.42047	0.0785418	1.04047	0.464235	0.129308	0.0554627
triple_1012-A	15.8889	48.8167	8.69231	62.913	25	31.7273	14.7143	12.55	20	38.6754	11	47.6038	24	35.7059	6	13	up	up	no	no	no	up	no	no	0.000168806	1.73e-09	0.317478	0.968743	0.0948387	1.68e-07	0.0316584	0.0601144	3.07107	7.23062	1.26898	0.853013	1.9333	4.32459	1.48754	2.16473
triple_1012-B	1.11111	10.1667	3	14	2	11.2727	2	4.25	2	4.11628	0	3.22642	0	7.15686	0	5	no	no	no	no	no	no	up	no	0.0295789	0.0306293	0.0186813	0.53724	0.841961	0.166207	0.00705567	0.0281174	9.0773	4.65449	5.6133	2.1194	2.05288	323.642	716.686	501
triple_1012-D	1	0.0166667	3.30769	5.08696	1	6	5.28571	2.2	3	9.20833	6	2.16981	4	6.13725	4	4	no	no	no	no	no	no	no	no	0.681527	0.868172	0.0962241	0.595707	0.257652	0.414522	0.474218	0.862744	0.0264026	1.5363	5.9505	0.417319	3.06257	0.362697	1.53298	1
triple_1013-A	618.714	595.109	472.89	478.71	814.46	306.94	672.098	135.185	10.1601	5.08623	3.05183	42.9328	8.16981	1.01774	96.4055	5.07122	no	no	down	down	no	up	no	down	0.443711	0.117923	3.24e-66	1.38e-88	0.314806	8.62e-11	0.0793944	2.89e-18	0.961849	1.01231	0.376871	0.20115	0.501097	14.0252	0.125643	0.0527013
triple_1013-B	729.286	769.271	546.11	843.687	907.974	529.06	827.727	236.815	1104.17	1335.1	855.378	898.223	1015.83	452.358	954.461	333.929	no	no	no	down	no	no	down	down	0.443208	2.81e-15	6.12e-25	7.75e-79	0.0629072	5.18e-06	1.62e-40	2.06e-60	1.05483	1.54489	0.582687	0.286112	1.20914	1.05009	0.445314	0.349868
triple_1013-D	972	1250.62	761	1278.6	1182.57	850	1171.18	362	1374.67	2039.82	1129.57	1426.84	1360	751.625	1263.13	533	no	no	no	down	no	no	no	down	6.31e-09	6.73e-30	3.81e-09	4.13e-95	6.24e-13	9.62e-23	5.34e-17	4.67e-44	1.28664	1.68015	0.718778	0.309097	1.48385	1.26317	0.552668	0.421971
triple_1014-A	170.939	172.725	121.332	168.828	154.245	110.288	108.837	46.9263	144.476	179.981	144.319	155.904	125.867	94.6155	107.929	52.5879	no	no	no	down	no	no	no	down	1	0.0966497	0.0539379	0.000473172	0.431756	0.11118	0.750742	0.00946958	1.01045	1.39143	0.715035	0.431213	1.24574	1.08027	0.751728	0.487292
triple_1014-B	140.04	115.163	86.6607	110.278	152.803	89.3058	110.66	36.1065	145.174	177.657	129.748	115.805	122.015	72.2208	95.8925	46.3523	no	no	no	down	no	no	no	no	0.148915	0.563292	0.00058025	8.27e-07	0.535279	1	0.0493711	0.0123619	0.82237	1.2725	0.584477	0.326343	1.22374	0.892548	0.591934	0.483431
triple_1014-D	160.022	176.112	119.008	175.893	165.952	69.4064	105.502	27.9672	194.35	247.362	189.933	173.29	157.118	109.164	125.178	44.0598	no	no	down	down	no	no	no	down	0.634931	0.0276026	5.8e-09	2.61e-08	0.248141	0.903776	0.301493	2.95e-06	1.10055	1.47796	0.418268	0.265155	1.27275	0.912381	0.69481	0.352028
triple_1015-A	0	0	0	0	0	0	0	0	0	0	0	0	0	0	0	0	no	no	no	no	no	no	no	no	1	1	1	1	1	1	1	1	1	1	1	1	1	1	1	1
triple_1015-B	0	1	0	0	0	0	0	0	1	0	0	0	0	0	0	0	no	no	no	no	no	no	no	no	1	1	1	1	0.635839	1	1	1	101	1	1	1	0.00990099	1	1	1
triple_1015-D	5	4	1	4	3	0	1	0	4	3	6	1	9	0	2	3	no	no	no	no	no	no	no	no	0.913313	0.522544	0.342319	1	0.863166	0.202887	0.0106386	0.786611	0.800399	3.9703	0.00332226	0.00990099	0.750623	0.168053	0.00110988	1.49751
triple_1016-A	0	2	0	1	0	0	0	0	0	2	2	2	0	0	0	0	no	no	no	no	no	no	no	no	0.681527	1	1	1	0.663322	1	1	1	201	101	1	1	201	1	1	1
triple_1016-B	0	0	0	2	0	0	0	0	0	0	2	0	0	1	1	0	no	no	no	no	no	no	no	no	1	0.646667	1	1	1	0.633679	0.568554	1	1	201	1	1	1	0.00497512	101	0.00990099
triple_1016-D	0	1	0	0	0	0	2	0	1	1	3	0	2	0	0	0	no	no	no	no	no	no	no	no	1	1	1	0.625354	1	0.361123	0.629615	1	101	1	1	0.00497512	1	0.00332226	0.00497512	1
triple_1017-A	0	0	0	0	0	0	0	0	0	0	0	0	0	0	0	0	no	no	no	no	no	no	no	no	1	1	1	1	1	1	1	1	1	1	1	1	1	1	1	1
triple_1017-B	1	0	0	0	0	0	0	0	0	0	0	0	0	0	0	0	no	no	no	no	no	no	no	no	0.681527	1	1	1	1	1	1	1	0.00990099	1	1	1	1	1	1	1
triple_1017-D	2	0	1	0	0	0	0	0	0	2	0	0	0	0	0	0	no	no	no	no	no	no	no	no	0.399402	0.61903	1	1	0.663322	1	1	1	0.00497512	0.00990099	1	1	201	1	1	1
triple_1018-A	17.1189	13.0158	14.6513	25.1911	15.3333	15.5848	28.4384	7.93939	13.3504	29.0012	27.0706	36.5917	13.7941	23.4992	27.1972	15.037	no	no	no	no	no	no	no	no	0.657451	0.386387	0.837003	0.0124017	0.0853763	0.129539	0.0730542	0.463238	0.760458	1.71889	1.01639	0.279432	2.17143	1.35159	1.70306	0.553054
triple_1018-B	18.2657	21.0146	33.8993	56.6282	24.1333	48.7769	37.4646	14.3788	25.8242	62.1464	43.4809	44.7266	26.3235	27.761	28.9463	21.2963	no	no	up	no	up	no	no	no	0.910568	0.121339	0.00251515	0.0265986	0.00213343	0.587413	0.444433	1	1.15041	1.67028	2.02072	0.383961	2.40597	1.02864	1.05459	0.73581
triple_1018-D	6.61538	20.9696	14.4494	11.1806	6.53333	12.6383	28.097	6.68182	10.8254	16.8524	24.4485	21.6816	15.8824	15.7398	20.8566	9.66667	no	no	no	down	no	no	no	no	0.0308682	0.574404	0.25269	0.00628098	0.619619	1	0.723235	0.374568	3.16654	0.773935	1.93301	0.238084	1.55623	0.886874	0.991032	0.46374
triple_1019-A	39.9557	14.0665	40.7626	34.1052	36.1726	40.9821	33.7627	44.0016	44.4553	27.1398	65.4256	38.16	35.159	46.855	32.9661	31.3181	down	no	no	no	no	no	no	no	0.000992939	0.303895	0.464614	0.0602662	0.0354173	0.0776397	0.0407966	0.569014	0.352213	0.836718	1.13292	1.30317	0.610584	0.583321	1.33257	0.950024
triple_1019-B	54.9759	39.2538	56.5993	58.9971	55.1516	59.0335	45.6291	37.3282	51.8317	56.9518	72.7323	40.0167	61.2721	53.7269	42.4041	59.3638	no	no	no	no	no	no	no	no	0.178165	0.843899	0.561306	1	1	0.0305583	0.763973	0.00544605	0.71407	1.04236	1.07037	0.818117	1.09876	0.550253	0.876878	1.39986
triple_1019-D	40.0684	48.6798	58.6381	56.8977	51.6758	52.9843	24.6081	37.6703	56.713	36.9084	70.8421	55.8233	37.5689	37.4181	22.6298	33.3181	no	no	no	no	no	no	no	no	0.570377	0.599574	0.736271	0.0248293	0.0208803	0.659195	0.535287	0.0360929	1.21486	0.970326	1.02532	1.53059	0.650854	0.788026	0.995987	1.47211
triple_101-A	0	2	5	2	2.5	2	2	0	0	1	0	0	0	1	0	0	no	no	no	no	no	no	no	no	0.681527	0.387328	1	0.625354	1	1	0.568554	1	201	0.401198	0.800797	0.00497512	101	1	101	1
triple_101-B	3	2	2	1	2	2	1	0	0	0	0	0	0	0	0	0	no	no	no	no	no	no	no	no	0.854833	0.750756	1	1	1	1	1	1	0.667774	0.502488	1	0.00990099	1	1	1	1
triple_101-D	0	0	3	0	2.5	0	1	2	2	1	2	4	2	1	4	4	no	no	no	no	no	no	no	no	1	0.175154	0.613259	0.711296	0.766237	0.566071	1	0.862744	1	0.00332226	0.00398406	1.9901	0.502488	1.99502	0.502488	1
triple_1020-A	0.416667	0.428571	0.2	0.349673	0.266667	0.363636	0.326923	0.272727	0.318182	1.41667	4.82353	0.7	4.62963	0.411765	0.285714	0.181818	no	no	no	no	no	no	no	no	1	1	1	1	1	0.326649	0.110525	1	1.0279	1.71273	1.35049	0.839145	4.34718	0.146891	0.0909048	0.648661
triple_1020-B	0	1	0	0.0555556	0	0	0.0769231	1	0	1	0	0	0	0	0.0714286	1.16667	no	no	no	no	no	no	no	no	1	1	1	0.563851	1	1	1	0.558716	101	6.55556	1	11.6195	101	1	1	14.4503
triple_1020-D	14.5833	17.5714	15.8	21.5948	16.7333	12.6364	14.5962	11.7273	26.6818	25.5833	26.1765	14.3	31.3704	21.5882	19.6429	11.6515	no	no	no	no	no	no	no	no	0.890589	0.769493	0.831305	1	0.831509	0.233455	0.807899	0.719118	1.20476	1.36653	0.755307	0.803584	0.958846	0.546465	0.688272	0.593375
triple_1021-A	110.866	65	129.726	90.4305	134.637	50.7897	73.0609	18.2986	144.177	97.3102	189.887	83.7892	171.883	54.2099	99.3203	26.4778	no	no	down	down	no	down	down	down	0.000801752	0.000642288	1.46e-08	2.1e-06	0.000178405	3.93e-08	5.04e-11	1.44e-07	0.58633	0.69711	0.377281	0.250559	0.67496	0.441288	0.315427	0.266664
triple_1021-B	120.431	92.303	116.691	102.179	174.543	66.0259	88.55	39.7687	167.216	122.794	183.859	87.1231	157.356	69.2921	130.319	62.3564	no	no	down	down	no	down	down	down	0.0818615	0.101657	4.16e-11	0.00360201	0.000772865	8.33e-07	1.61e-05	0.00212919	0.766456	0.875651	0.378314	0.449173	0.734359	0.473886	0.440389	0.478532
triple_1021-D	95.7024	70.697	79.5827	58.3901	117.82	48.1844	80.389	18.9327	171.608	80.8962	169.254	55.0877	130.761	51.498	97.361	41.1659	no	no	down	down	down	down	down	down	0.0819883	0.0230531	9.23e-07	3.59e-07	2.5e-11	5.71e-12	5.22e-06	0.00151682	0.738744	0.733737	0.409016	0.235609	0.471432	0.325513	0.393879	0.422876
triple_1022-A	651.853	769.109	498.867	740.202	682.026	805.869	483.945	435.361	725.493	999.972	637.898	673.016	671.579	560.717	502.817	489.624	no	no	no	no	no	no	no	no	0.000563709	3.37e-10	1.26e-10	0.0331496	1.07e-07	4.76e-05	0.345234	6.07e-06	1.17988	1.48376	1.18158	0.899611	1.37833	1.05505	0.834926	0.973761
triple_1022-B	632.838	517.261	391.073	427.904	592.312	414.847	469.18	265.521	736.412	782.073	629.808	468.006	591.419	377.23	575.242	274.944	no	no	no	no	no	no	no	down	1.82e-05	0.843543	4.05e-07	1.24e-07	0.420137	0.00100606	2.62e-05	5.97e-16	0.81737	1.09418	0.700392	0.565935	1.062	0.743097	0.637846	0.477971
triple_1022-D	752.308	754.63	490.06	560.894	709.662	646.284	599.876	403.118	805.095	909.955	671.294	568.978	717.002	388.053	541.941	344.433	no	no	no	no	no	no	no	no	1	0.722365	1	0.00155506	0.810055	0.577612	2.3e-15	0.000783074	1.00309	1.14454	0.910694	0.672008	1.13024	0.847587	0.541222	0.635561
triple_1023-A	138.041	134.476	158.778	137.257	179.183	83.6868	136.818	51.117	221.104	170.76	214.145	90.5161	186.933	82.8063	149.296	52.0923	no	no	down	down	no	down	down	down	0.867878	0.037757	1.1e-07	1.31e-06	0.000361107	7.06e-10	2.67e-06	1.83e-07	0.974177	0.86447	0.467075	0.37366	0.77232	0.422713	0.443004	0.348962
triple_1023-B	129.42	112.365	119.684	71.0957	137.874	82.8597	87.1811	45.2662	135.869	128.584	210.584	83.1333	155.889	47.3445	108.05	18.6	no	no	no	no	no	down	down	down	0.370347	2.51e-05	0.00251131	0.0259531	0.288973	2.78e-11	1.62e-10	8.21e-12	0.868234	0.594064	0.601009	0.519275	0.94639	0.394804	0.303751	0.172219
triple_1023-D	143.539	94.1587	142.539	144.647	177.942	73.4535	171.001	29.6168	176.028	117.655	174.271	93.3505	185.178	56.8492	173.653	29.3077	no	no	down	down	no	no	down	down	0.00165382	0.525601	6.36e-10	7.62e-20	2.43e-05	9.38e-05	4.14e-12	5.3e-20	0.656002	1.01479	0.412827	0.173245	0.66841	0.53569	0.307034	0.168819
triple_1024-A	27.1321	81.716	30.9198	195.068	30.3986	470.193	55.2049	372.41	19.2	116.319	25.052	212.244	29.875	382.401	38.1306	327.473	up	up	up	up	up	up	up	up	4.12e-07	1.15e-27	2.3e-132	1.3e-92	9.9e-16	4.44e-46	6.31e-113	4.47e-89	3.01104	6.3071	15.4628	6.74493	6.05565	8.46919	12.7961	8.5862
triple_1024-B	20.6341	32.2408	37.1503	42.0317	26.4091	56.3901	26.957	19.8811	11.6074	43.2531	19.3957	34.5049	17.3636	49.908	19.6583	41.9256	no	no	up	no	up	no	up	up	0.290737	1	0.000429117	0.999364	0.000361759	0.0175002	1.75e-06	0.000301021	1.56223	1.13136	2.13482	0.737609	3.72399	1.7786	2.87321	2.13214
triple_1024-D	29.2338	56.0432	39.9299	66.9006	33.1923	136.417	43.8382	73.7086	24.1926	56.4278	20.5524	104.251	15.7614	161.691	24.2111	96.6018	no	no	up	no	up	up	up	up	0.0113141	0.0875707	2.33e-18	0.0001251	0.00550777	6.83e-17	8.09e-41	1.94e-16	1.91676	1.67528	4.10896	1.68122	2.33189	5.07046	10.2528	3.98875
triple_1025-A	173.188	116.084	126.775	127.577	165.779	159.052	102.527	123.045	123.201	105.524	90.1803	66.8323	105.594	81.6585	76.0367	74.7217	no	no	no	no	no	no	no	no	0.000776134	0.536525	0.838449	0.00290776	0.0911297	0.401685	0.943718	0.189407	0.670297	1.00633	0.959423	1.20011	0.856535	0.741125	0.773346	0.982708
triple_1025-B	133.845	87.398	115.914	125.417	135.557	164.427	84.1357	124.892	209.657	148.002	113.943	138.523	163.727	131.798	120.15	146.087	no	no	no	no	no	no	no	no	0.00228655	0.917321	0.0250836	8.7e-06	1.71e-05	0.0164021	1	0.000218991	0.653007	1.08198	1.21296	1.48436	0.705939	1.2157	0.805003	1.21585
triple_1025-D	171.967	122.518	102.311	155.006	126.664	161.522	98.3375	139.062	169.142	199.473	167.876	125.645	172.679	140.543	138.814	166.192	no	no	no	no	no	no	no	no	0.00479088	0.0258964	0.0078709	8.11e-06	0.775095	0.237365	1	0.000117659	0.712465	1.51499	1.27517	1.41409	1.17932	0.748451	0.813907	1.19722
triple_1026-A	37	19	40.5	25	41.6032	18	40.2472	8	34.0159	20	52	18.2235	50	14	36.619	15	no	no	no	down	no	down	down	no	0.0362189	0.045663	0.0109728	0.000127619	0.0576852	0.000907239	0.00040524	0.0566865	0.513645	0.617378	0.432796	0.19897	0.588082	0.350577	0.280144	0.409784
triple_1026-B	16	8	33.4146	17.9	22.0133	3.57143	21.5293	11	25.8254	16.9444	52.7627	9.67972	35.6154	5.85714	20.2698	18.8333	no	no	down	no	no	down	down	no	0.197125	0.0314771	0.00140394	0.30897	0.166416	9.09e-07	7.87e-05	0.645531	0.500312	0.535832	0.16262	0.511159	0.656249	0.183612	0.16469	0.929166
triple_1026-D	2	2	6.08537	1.1	3.38349	2.42857	3.22349	1	4.15873	0.0555556	6.23729	2.09677	4.38462	0.142857	1.11111	0.166667	no	no	no	no	no	no	no	no	1	0.102945	1	0.757716	0.099004	0.414522	0.199311	1	1	0.182106	0.718602	0.312356	0.0157255	0.33723	0.0347828	0.157582
triple_1027-A	200.199	279.823	197.174	226.96	263.983	294.25	186.55	246.396	270.99	362.182	248.918	241.963	224.167	235.994	188.5	164.954	no	no	no	no	no	no	no	no	0.000418839	0.921329	0.0229938	2.42e-08	0.0266998	0.359007	0.00351863	0.281324	1.39771	1.15106	1.11465	1.32078	1.3365	0.972062	1.05276	0.875096
triple_1027-B	184.825	300.387	159.408	327.553	209.258	294.401	160.275	317.566	217.176	442.973	213.184	328.191	230.732	293.701	170.524	236.983	no	up	no	no	up	no	no	no	1.03e-07	4.87e-12	4.72e-07	9.58e-28	1.47e-16	3.7e-12	1.32e-08	2.61e-10	1.62522	2.05475	1.40686	1.98132	2.03965	1.53945	1.2729	1.38971
triple_1027-D	249.977	317.79	194.419	305.487	235.759	342.35	221.175	257.038	288.834	355.845	270.898	262.845	269.101	209.305	201.976	217.062	no	no	no	no	no	no	no	no	0.00772755	0.000125394	3.1e-09	8.01e-06	0.273428	0.329604	0.774529	0.000427381	1.27127	1.57126	1.4521	1.16214	1.232	0.970274	0.777801	1.07469
triple_1028-A	40	672.947	57.7073	1599.78	36.319	2059.9	41.28	1816.45	30.7381	1279.78	29.7692	1165.05	14.3125	1310.19	16	1955.87	up	up	up	up	up	up	up	up	9.02e-191	0	0	0	0	0	0	0	16.8197	27.7177	56.7016	43.9927	41.6216	39.1231	91.4783	122.166
triple_1028-B	13	1841.05	23.2927	5096.22	78.681	6672.1	107.72	6916.55	10.2619	3277.22	8.23077	4232.95	32.6875	5268.81	18	8665.13	up	up	up	up	up	up	up	up	0	0	0	0	0	0	0	0	141.511	218.697	84.7887	64.2027	319.048	513.661	161.138	481.129
triple_1028-D	9	780	21	2032	35	2101	29	2106	12	1310	9	1368	8	1373	7	1837	up	up	up	up	up	up	up	up	2.93e-278	0	0	0	0	0	0	0	86.5716	96.7163	60.0117	72.596	109.077	151.832	171.412	262.056
triple_1029-A	12	13	7	9	14	15	4	4	8	20	12	14	8	11	9	7	no	no	no	no	no	no	no	no	1	0.936349	0.829212	0.859423	0.110478	0.690708	0.355055	1	1.08326	1.28531	1.07138	1	2.49813	1.16653	1.37453	0.778024
triple_1029-B	7	7	7	6	3	11	4	2	7	11	5	9	7	8	4	2	no	no	no	no	no	no	no	no	1	0.913733	0.0501269	0.821557	0.795169	0.39851	0.735122	0.831307	1	0.857347	3.65781	0.501247	1.57061	1.7984	1.14265	0.501247
triple_1029-D	9	5	4	13	6	7	5	5	10	14	8	16	5	11	7	5	no	no	no	no	no	no	no	no	0.463461	0.0988281	0.897213	0.87927	0.836582	0.108581	0.118965	1	0.556049	3.24439	1.16639	1	1.3996	1.99875	2.1976	0.714693
triple_102-A	71.7609	848.8	152.796	1627.45	69.5023	1102.13	51.4863	969.239	112.517	1690.54	175.924	831.073	59.9865	358.453	67.9513	363.395	up	up	up	up	up	up	up	up	7.41e-229	0	0	0	0	2.98e-173	3.98e-80	6.94e-83	11.8267	10.6505	15.8552	18.8217	15.0235	4.72384	5.97473	5.34724
triple_102-B	9.9071	287.76	23.9768	493.369	11.9272	156.38	13.6454	160.884	4.4131	261.257	6.56818	157.975	1.37135	36.16	5.36	18.9777	up	up	up	up	up	up	up	up	4.02e-77	1.09e-122	4.32e-37	5.17e-43	1.32e-69	6.12e-44	1.59e-11	0.00125584	29.0175	20.5687	13.1011	11.7825	59.0687	24.0164	26.1846	3.53588
triple_102-D	49.332	712.44	72.2273	1296.18	35.5705	1129.49	27.8684	1086.88	58.0697	1977.2	65.5079	1141.95	19.6421	507.387	34.6887	490.627	up	up	up	up	up	up	up	up	1.95e-197	0	0	0	0	0	3.11e-181	1.72e-166	14.439	17.9435	31.7451	38.9867	34.0431	17.4298	25.8189	14.1399
triple_1030-A	55.4825	295.728	48.8744	751.063	79.9029	630.74	92.6206	375.547	63.0424	807.863	77.9906	1195.09	82.1865	1228.72	63.6086	723.213	up	up	up	up	up	up	up	up	1.04e-44	1.23e-193	1.68e-155	5.07e-71	5.74e-195	0	0	5.48e-253	5.32934	15.3643	7.89298	4.05435	12.8127	15.3217	14.9487	11.3681
triple_1030-B	58.5175	404.81	93.3133	422.979	96.83	486.352	89.9665	155.879	56.4237	490.354	59.7292	439.829	69.9506	293.308	53.4171	137.393	up	up	up	no	up	up	up	up	2.54e-74	7.69e-52	2.03e-88	7.7e-10	1.3e-91	3.68e-99	1.34e-51	7e-16	6.91674	4.53251	5.02232	1.73256	8.6892	7.36265	4.19261	2.57179
triple_1030-D	49	288.463	47.8123	622.958	35.2672	504.908	64.4129	230.574	71.5338	938.783	70.2802	1098.08	56.8628	949.969	51.9744	463.394	up	up	up	up	up	up	up	up	8.2e-46	1.24e-145	1.38e-141	1.51e-36	3.18e-236	0	0	9.41e-138	5.88599	13.0267	14.3129	3.57922	13.1219	15.6222	16.7036	8.9143
triple_1031-A	11.3043	10.4402	26.0086	10.4286	20.5341	12.1452	27.5169	11.95	6.67742	8.04252	20.3598	6.66176	17.9733	4.57391	6.85622	5.81818	no	down	no	no	no	no	no	no	0.982748	0.0084621	0.307215	0.120296	1	0.0593869	0.056911	1	0.923623	0.401197	0.591661	0.434484	1.20413	0.327532	0.254899	0.84882
triple_1031-B	9	15.8485	7.58693	15	19.24	7.45161	15.2121	1.28182	7.77419	9.58065	23.6154	10.3929	11.6818	10.0145	13.6486	9	no	no	no	down	no	no	no	no	0.376953	0.424796	0.0760035	0.00321623	1	0.0962413	1	0.957495	1.7601	1.9758	0.387616	0.0848644	1.23207	0.440325	0.857394	0.659655
triple_1031-D	13.6957	11.7113	19.4045	19.5714	23.2259	17.4032	16.271	11.7682	16.5484	18.3768	19.0248	9.94538	20.3449	13.4116	26.4951	17.1818	no	no	no	no	no	no	no	no	0.865347	0.995886	0.640387	1	1	0.290347	0.729445	0.771718	0.855218	1.0086	0.749411	0.723433	1.11042	0.523009	0.659378	0.648622
triple_1032-A	238.026	138.127	233.572	219.034	235.462	255.816	127.5	254.133	273.047	240.098	356.559	204.26	272.528	285.22	189.034	371.959	no	no	no	no	no	no	no	no	5.66e-08	0.0721853	0.0657004	5.22e-21	0.00768431	6.92e-08	0.00139021	1.79e-35	0.580319	0.937761	1.08644	1.99312	0.879333	0.572878	1.04657	1.96764
triple_1032-B	157.807	88.9082	158.418	143.982	192.237	173.469	92	161.844	192.078	208.866	274.741	185.313	218.246	178.751	141	250.099	no	no	no	no	no	no	no	no	1.11e-05	0.103691	0.932326	1.5e-10	0.930172	0.00395906	0.992231	2.03e-18	0.563425	0.908884	0.902373	1.75909	1.0874	0.67451	0.819042	1.7737
triple_1032-D	236.167	107.965	221.01	175.984	215.301	198.715	127.5	220.024	269.875	227.036	323.7	241.427	244.225	229.028	173.966	282.941	down	no	no	no	no	no	no	no	2.08e-13	0.000682139	1	6.08e-14	0.00161742	0.0479477	0.112139	4.64e-18	0.457179	0.796278	0.922969	1.72562	0.841269	0.745843	0.937777	1.62638
triple_1033-A	0	0	0	0	0	0	0	0	0	0	0	0	0	0	0	0	no	no	no	no	no	no	no	no	1	1	1	1	1	1	1	1	1	1	1	1	1	1	1	1
triple_1033-B	0	0	0	0	0	0	0	0	0	0	0	0	0	0	0	0	no	no	no	no	no	no	no	no	1	1	1	1	1	1	1	1	1	1	1	1	1	1	1	1
triple_1033-D	0	0	0	0	0	0	0	0	0	0	0	0	1	0	0	0	no	no	no	no	no	no	no	no	1	1	1	1	1	1	1	1	1	1	1	1	1	1	0.00990099	1
triple_1034-A	532.407	347.263	996.261	366.914	899.119	178.477	906.711	63.9797	676.23	486.04	1039.07	306.689	1125.76	157.375	929.961	63.7019	no	down	down	down	no	down	down	down	1.82e-14	1.37e-128	2.83e-149	1.92e-216	8.43e-20	1.07e-113	1e-203	1.83e-216	0.652256	0.368298	0.198511	0.0705726	0.718754	0.295165	0.139801	0.0685096
triple_1034-B	325.732	176.609	455.673	182.392	447.617	102.122	413.366	40.8054	403.595	283.04	584.953	165.234	528.593	83.6783	436.672	49.1742	no	down	down	down	no	down	down	down	1.98e-13	1.32e-44	3.92e-57	4.63e-74	2.18e-11	3.71e-59	4.08e-77	1.3e-71	0.542206	0.400283	0.228163	0.0987367	0.701303	0.282486	0.15832	0.112632
triple_1034-D	232.861	158.128	303.066	179.694	303.263	131.401	273.923	62.215	266.174	214.92	323.98	166.077	299.643	98.9468	258.367	57.124	no	no	down	down	no	no	down	down	7.05e-05	2.02e-13	1.17e-15	1.63e-26	0.000377926	7.21e-10	2.04e-18	8.33e-24	0.67908	0.592933	0.433309	0.227154	0.807447	0.51263	0.330238	0.221126
triple_1035-A	0	4	3	5	7	1	4	4	12	8	13	6	1	3	3	3	no	no	no	no	no	no	no	no	0.229272	0.868172	0.112615	0.859423	0.409716	0.357479	0.441821	1	401	1.66445	0.14408	1	0.666944	0.461952	2.9802	1
triple_1035-B	9	14	8	6	15	3	16	0.25	14	34.6604	23	19	17	10	9	1	no	no	no	down	no	no	no	no	0.585541	0.741535	0.0154016	0.000289381	0.0216824	0.994982	0.568554	0.0819355	1.55494	0.750312	0.200533	0.0162399	2.47469	0.826163	0.588477	0.112098
triple_1035-D	7	10	5	11	9	2	7	2.75	14	17.3396	16	15	10	2	11	4	no	no	no	no	no	no	no	no	0.802982	0.333632	0.106458	0.646954	0.991863	0.977606	0.122019	0.290915	1.42796	2.1976	0.223085	0.393723	1.23837	0.937539	0.200799	0.364214
triple_1036-A	999.14	1310.72	807.825	1221.27	1025.18	920.728	640.856	458.232	1173.5	1701.55	1086.24	1277.25	994.345	991.217	818.254	589.628	no	no	no	no	no	no	no	no	2.08e-10	2.92e-17	1	0.0441282	5.76e-11	4.41e-16	6.31e-10	0.33388	1.31184	1.51179	0.898114	0.715035	1.44997	1.17584	0.996854	0.720596
triple_1036-B	1113.04	1213.82	968.572	968.949	1111.79	693.34	720.168	286.496	683.164	813.614	735.215	524.155	665.822	310.452	564.687	221.119	no	no	no	down	no	no	down	down	0.225331	0.033556	3.25e-21	5.39e-38	0.192082	8.05e-06	1.34e-23	9.85e-27	1.09055	1.00039	0.623628	0.397826	1.19095	0.712931	0.466276	0.39159
triple_1036-D	1126.82	1071.46	882.604	815.782	1179.03	519.932	643.975	284.272	1216.34	1258.84	1370.54	770.595	1123.83	485.332	864.059	314.253	no	no	down	down	no	no	down	down	0.0820904	1.8e-05	3.73e-71	1.29e-26	0.0669987	3.64e-31	6.94e-46	2.93e-51	0.950869	0.924291	0.440988	0.441442	1.03494	0.562258	0.431859	0.363701
triple_1037-A	3972.97	2675.15	5486.56	2146.06	4629.2	1275.84	2952.08	794.816	5041.31	3176.37	7429.58	2068.28	5230.28	890.173	4353.81	1032.51	no	down	down	down	no	down	down	down	8.91e-05	4.96e-56	6.71e-117	6.68e-96	2.54e-14	3.23e-61	1.76e-176	8.78e-75	0.673338	0.39115	0.275608	0.269242	0.630069	0.278385	0.170198	0.237153
triple_1037-B	4722.96	3517.31	7428.14	3305.26	5884.81	1696.36	3835.68	659.079	5341.87	4276.45	7879.3	2848.3	5280.91	1386.87	4494.56	803.563	no	down	down	down	no	down	down	down	0.247382	6.88e-24	8.99e-77	1.38e-195	0.0171165	2.97e-22	1.04e-61	7.89e-147	0.744726	0.444966	0.288262	0.171831	0.800553	0.361492	0.262622	0.178787
triple_1037-D	3488.06	2864.54	5056.3	2641.68	4458.99	1463.8	2698.24	501.105	4608.82	3390.18	6853.12	2263.42	4699.82	1012.95	3934.63	732.924	no	no	down	down	no	down	down	down	0.23519	2.01e-22	3.54e-80	3.9e-217	7.2e-07	6.3e-40	2.15e-118	3.81e-156	0.82124	0.522454	0.328282	0.185719	0.735586	0.330277	0.215532	0.186277
triple_1038-A	10.6667	12.3824	5	8	8.5625	8	1.38889	4	9.45455	15.5	12.0932	15.4286	14.6522	6	8.63636	4	no	no	no	no	no	no	no	no	1	0.736209	1	0.25618	0.466454	0.577574	0.26722	0.53779	1.16069	1.5988	0.934383	2.86656	1.63875	1.27558	0.409898	0.463779
triple_1038-B	11	20.6176	3.44444	16	14	9	6.77778	11	11	32	10.4783	32	20	11	10	11	no	no	no	no	no	up	no	no	0.204647	0.012275	0.527223	0.234832	0.0128513	0.000344428	0.482048	0.634346	1.87354	4.63461	0.643112	1.62203	2.90736	3.05198	0.550225	1.0999
triple_1038-D	8.33333	12	4.55556	8	6.4375	15	9.83333	7	11.5455	15.5	8.42857	5.57143	7.34783	4	5.36364	6	no	no	no	no	no	no	no	no	0.683342	0.736209	0.0752976	1	0.857548	0.919294	0.891903	0.675447	1.43947	1.75444	2.32803	0.712157	1.34222	0.661419	0.544998	1.11842
triple_1039-A	0	1	0	1	0	0	0	0	0	0	0	0	0	0	0	0	no	no	no	no	no	no	no	no	1	1	1	1	1	1	1	1	101	101	1	1	1	1	1	1
triple_1039-B	0	0	0	1	2	1	1	3	0	1	0	0	0	1	1	2	no	no	no	no	no	no	no	no	1	1	1	0.437403	1	1	0.568554	0.710936	1	101	0.502488	2.9802	101	1	101	1.9901
triple_1039-D	0	2	0	2	0	0	0	1	0	2	0	1	0	0	0	0	no	no	no	no	no	no	no	no	0.681527	0.646667	1	0.563851	0.663322	0.602095	1	1	201	201	1	101	201	101	1	1
triple_103-A	173.045	231.432	183.695	230.764	126.697	159.37	110.238	56.5603	186.224	225.643	224.914	226.873	162.035	163.868	138.933	100.631	no	no	no	no	no	no	no	no	0.00957058	0.329907	0.0130608	0.0108263	0.523486	0.191965	0.0525349	0.759432	1.33739	1.25622	1.25787	0.513118	1.21166	1.00871	1.01131	0.724333
triple_103-B	144.296	233.796	183.275	278.667	176.902	189.572	99.261	85.2604	133.856	209.075	215.294	152.722	164.978	125.6	144.704	91.1173	no	no	no	no	no	no	no	no	6.9e-06	0.00102533	0.171563	0.765557	0.0035031	0.0593869	0.746184	0.167211	1.62021	1.52046	1.07161	0.858966	1.56189	0.709375	0.761329	0.629708
triple_103-D	170.66	222.772	161.031	303.569	134.401	184.059	90.5009	73.1792	159.92	324.282	238.792	265.406	132.986	209.532	137.364	88.2518	no	no	no	no	up	no	no	no	0.0220567	7.61e-09	0.000445517	1	2.69e-11	0.0100629	1.32e-10	0.229094	1.30534	1.88511	1.36944	0.808624	2.02772	1.11145	1.57555	0.642495
triple_1040-A	305.666	665.814	221.675	737.588	335.849	689.672	250.746	477.198	315.777	578.026	314.54	502.964	256.298	612.067	262.597	419.093	up	up	up	no	no	no	up	no	1.44e-44	3.88e-78	7.19e-55	1.96e-43	5.66e-17	1.1e-22	6.93e-79	1e-28	2.1782	3.32724	2.05349	1.90308	1.83046	1.59903	2.38805	1.59593
triple_1040-B	337.262	808.049	225.482	842.695	360.404	846.46	257.675	531.88	314.281	989.297	295.322	798.667	298.314	923.994	278.906	515.948	up	up	up	up	up	up	up	no	1.36e-67	1.37e-106	1.19e-86	1.14e-56	5.29e-101	5.98e-102	8.13e-165	1.09e-48	2.39587	3.73718	2.3486	2.06411	3.14774	2.70434	3.09731	1.84987
triple_1040-D	312.071	566.136	230.843	504.716	308.747	459.867	215.579	347.921	143.942	285.677	144.139	250.368	144.388	273.938	123.498	170.96	no	up	no	no	no	no	no	no	7.5e-24	1.32e-23	1.9e-14	3.02e-21	2.79e-09	5.74e-12	2.14e-20	2.7e-07	1.8141	2.18635	1.48945	1.61386	1.98459	1.73695	1.89718	1.38429
triple_1041-A	313.732	686.764	341.779	574.837	374.283	516.327	336.661	246.085	368.03	762.023	373.036	449.54	339.394	320.66	302.264	235.718	up	no	no	no	up	no	no	no	6.63e-47	6.4e-13	6.48e-13	0.30897	2.46e-34	2.76e-07	0.0329218	1	2.18898	1.68188	1.3795	0.730966	2.07052	1.20508	0.944803	0.77985
triple_1041-B	330.424	689.821	268.31	665.54	351.279	509.762	325.027	289.765	407.455	778.166	341.026	521.111	353.665	345.812	309.556	300.329	up	up	no	no	no	no	no	no	5.73e-43	3.68e-44	2.21e-15	0.153779	2.77e-28	5.52e-21	0.00560956	0.00220704	2.08765	2.48043	1.45115	0.891513	1.9098	1.52805	0.977794	0.970192
triple_1041-D	377.844	800.416	321.911	784.623	421.438	597.91	340.311	294.15	404.516	858.811	460.938	658.349	370.941	415.528	328.18	283.953	up	up	no	no	up	no	no	no	1.09e-52	7.37e-54	6.49e-18	0.324025	3.31e-42	1.53e-23	7.47e-08	0.155766	2.11835	2.43734	1.41873	0.864359	2.12303	1.42827	1.1202	0.86524
triple_1042-A	0	3	0	1	1	0	1	0	0	4	2	2	0	6	0	4	no	no	no	no	no	no	no	no	0.402884	1	1	1	0.220914	1	0.0150036	0.0604787	301	101	0.00990099	0.00990099	401	1	601	401
triple_1042-B	0	0	1	7.57143	0.5	3.33333	0	3	1	1	0	2	0	1.75	0	0	no	no	no	no	no	no	no	no	1	0.0775723	0.166387	0.134857	1	0.321951	0.284496	1	1	7.50636	6.55556	301	1	201	176	1
triple_1042-D	0	1	0	2.42857	0.5	7.66667	0	7	0	0	0	4	0	7.25	0	6	no	no	up	up	no	no	up	no	1	0.646667	0.00558884	0.00654937	1	0.0844097	0.00705567	0.0128655	101	243.857	15.0523	701	1	401	726	601
triple_1043-A	0	1	0	0	0	0.583333	0	0	0	0	0	0	0	0	1	0	no	no	no	no	no	no	no	no	1	1	0.594795	1	1	1	1	1	101	1	59.3333	1	1	1	1	0.00990099
triple_1043-B	0.5	6.5	1	2	0	3.16667	1.66667	0	0	0	0	1	0	0.5	0	0	no	no	no	no	no	no	no	no	0.0702584	1	0.166387	0.625354	1	0.602095	1	1	12.7647	1.9901	317.667	0.00596421	1	101	51	1
triple_1043-D	0.5	0.5	0	0	0	0.25	0.333333	0	0	0	0	1	0	0.5	0	0	no	no	no	no	no	no	no	no	1	1	1	1	1	0.602095	1	1	1	1	26	0.0291262	1	101	51	1
triple_1044-A	52.4649	30.3846	51.9174	33.9714	50.4636	23.9298	37.4634	13.359	52.3881	39.4062	85.1184	28.8923	62	22	84.9536	16.6122	no	no	no	no	no	down	down	down	0.0329982	0.0314409	0.0126463	0.0166893	0.131357	6.28e-06	0.0010593	1.53e-08	0.579222	0.654402	0.474304	0.356759	0.752246	0.339514	0.354943	0.19564
triple_1044-B	24	13.2857	21.5432	12.2653	25	16	28.9014	23	45	19.7792	47.4174	13.56	36.7629	13.3415	25	20.3818	no	no	no	no	down	down	no	no	0.139081	0.100738	0.367653	1	0.00116558	0.000349924	0.0168911	1	0.553757	0.569535	0.640144	0.79588	0.439663	0.286122	0.363079	0.815347
triple_1044-D	60.5351	36.3297	60.5394	36.7633	58.5364	37.0702	46.6352	24.641	81.6119	58.8145	67.4642	37.5477	62.2371	26.6585	43.0464	35.0059	no	no	no	no	no	no	no	no	0.0244154	0.00630722	0.0982867	0.175166	0.0222285	0.0517776	0.0121512	0.94218	0.600208	0.607327	0.633347	0.52848	0.720695	0.556623	0.42843	0.813257
triple_1045-A	318.444	226.972	332.263	330.535	388.334	395.245	281.471	251.824	184.726	162.517	310.987	160.887	228.019	130.198	189.417	57.6071	no	no	no	no	no	no	no	down	1.81e-05	0.148607	0.144049	0.193825	0.042114	3.74e-09	0.00116107	1.94e-11	0.712763	0.9948	1.01779	0.894673	0.879776	0.51736	0.571014	0.304165
triple_1045-B	407.641	299.56	371.765	420.812	499.808	397.649	339.817	290.536	501.25	374.347	592.172	341.357	436.126	361.602	355.199	217.773	no	no	no	no	no	no	no	no	2.48e-06	0.988238	0.0148204	0.420042	7.59e-12	4.31e-14	0.792389	0.00398808	0.734868	1.13193	0.795607	0.854983	0.746833	0.576457	0.829127	0.613112
triple_1045-D	414.915	345.468	389.972	449.653	460.857	407.106	322.711	247.64	418.024	433.136	643.841	339.755	473.855	338.2	340.383	271.62	no	no	no	no	no	no	no	no	0.0030201	0.760517	0.570727	0.747397	0.325861	7.14e-21	0.0557136	0.759848	0.832628	1.15303	0.883369	0.76738	1.03615	0.527708	0.713727	0.797988
triple_1046-A	123.534	67.3245	85.4219	49.456	145.759	34.2788	91.416	18.0389	132.119	63.6653	105.21	55.0125	126.584	30.249	106.954	12.9846	no	no	down	down	down	no	down	down	4.77e-05	0.00034358	3.07e-16	1.15e-09	2.66e-08	0.00249745	2.35e-11	6.69e-15	0.545024	0.579011	0.235227	0.197415	0.481917	0.522927	0.239024	0.121485
triple_1046-B	36.5942	48.1745	44.0705	34.0983	54.4321	11.4513	61.2744	12.7944	46.0013	30.7259	46.8054	15.7273	43.7134	5.46531	26.7373	7.25806	no	no	down	down	no	down	down	no	0.431054	0.178545	5.99e-07	3.02e-06	0.059929	0.00122368	7.24e-07	0.014974	1.31636	0.773774	0.210524	0.208935	0.668008	0.336156	0.125226	0.271731
triple_1046-D	66.8717	55.501	65.5076	36.4457	120.809	22.2698	82.3096	5.16667	94.8795	61.6087	89.9844	26.2603	76.7028	15.2857	70.3084	9.75736	no	no	down	down	no	down	down	down	0.47878	0.000958303	2.39e-16	2.17e-15	0.00212775	1.26e-07	1.96e-08	4.81e-09	0.829987	0.556425	0.184407	0.062885	0.649374	0.29191	0.199389	0.138902
triple_1047-A	173.786	131.197	139.154	180.652	184.716	128.63	179.836	94.7536	156.788	160.397	136.863	148.017	148.886	113.426	126.43	94.6816	no	no	no	no	no	no	no	no	0.0162162	0.264684	0.0176523	0.000937245	0.567529	0.131103	0.72857	1	0.754947	1.29819	0.696386	0.526916	1.02302	1.08149	0.761849	0.748906
triple_1047-B	293.055	174.315	267.899	214.205	284.259	165.843	218.559	108.833	258.366	223.08	289.736	199.326	253.06	142.167	194.275	130.343	no	no	no	down	no	no	no	no	2.1e-09	0.000124922	7.13e-07	2.41e-05	0.00606157	0.00581497	0.000299313	0.262522	0.594832	0.799581	0.583439	0.497982	0.863431	0.68797	0.561811	0.670937
triple_1047-D	246.159	224.488	209.947	276.143	244.026	191.526	160.605	121.413	219.846	269.523	215.402	195.657	168.054	189.406	185.295	139.976	no	no	no	no	no	no	no	no	0.341253	0.100528	0.115291	0.731267	0.38834	0.875128	0.00170423	0.979105	0.91197	1.31529	0.784869	0.755987	1.22595	0.90834	1.12705	0.755432
triple_1048-A	129	132	139.645	138.419	158.623	63	103	65	159.582	138.984	128.045	122.586	120	63	100.524	56	no	no	down	no	no	no	no	no	1	0.405454	2.2e-09	0.186963	0.0512209	0.638934	0.00808015	0.0738507	1.02325	0.991218	0.397206	0.631104	0.870935	0.957368	0.52504	0.557122
triple_1048-B	94.4476	71.4832	76.3548	84.256	94	37	50	33	0.00363636	0.010478	0	5.09754	0.00847458	0	10.1053	6.35897	no	no	down	no	no	no	no	no	0.111931	1	9.72e-06	0.554633	1	0.0426515	1	0.926347	0.756881	1.10347	0.393682	0.660068	1.50172	510.754	0.541284	0.62964
triple_1048-D	115.552	76.5168	88	107.325	94.377	35	55	25	113.415	144.005	116.955	81.3167	116.992	39	85.3703	32.641	no	no	down	no	no	no	down	down	0.00787811	0.7506	3.34e-06	0.0284216	0.439593	0.146022	5.39e-07	0.000855949	0.662212	1.21958	0.37092	0.454645	1.2697	0.695308	0.333414	0.382419
triple_1049-A	0	1	0	1	1	2	0	0	0	1	2	1	1	0	0	1	no	no	no	no	no	no	no	no	1	1	0.727595	1	1	1	1	0.558716	101	101	1.9901	1	101	0.502488	0.00990099	101
triple_1049-B	0	0	0	0	0	0	1	0	0	0	1	0	0	0	0	1	no	no	no	no	no	no	no	no	1	1	1	1	1	1	1	0.558716	1	1	1	0.00990099	1	0.00990099	1	101
triple_1049-D	0	0	0	1	1	0	0	1	1	1	0	1	0	0	1	2	no	no	no	no	no	no	no	no	1	1	1	0.563851	1	0.602095	1	0.710936	1	101	0.00990099	101	1	101	1	1.9901
triple_104-A	0	0	0	0	0	0	0	0	0	0	0	0	0	0	0	1	no	no	no	no	no	no	no	no	1	1	1	1	1	1	1	0.558716	1	1	1	1	1	1	1	101
triple_104-B	0	0	0	0	0	0	1	0	0	0	0	0	0	0	0	0	no	no	no	no	no	no	no	no	1	1	1	1	1	1	1	1	1	1	1	0.00990099	1	1	1	1
triple_104-D	0	0	0	0	0	0	0	0	0	0	0	0	1	0	0	0	no	no	no	no	no	no	no	no	1	1	1	1	1	1	1	1	1	1	1	1	1	1	0.00990099	1
triple_1050-A	331.689	403.105	226.419	486.092	330.692	402.351	174.21	319.667	302.277	452.186	355.509	425.703	248.393	275.59	182.252	278.57	no	up	no	no	no	no	no	no	0.0136233	1.42e-21	2.99e-05	1.28e-24	1.66e-05	1.66e-06	8.68e-05	9.8e-16	1.2153	2.14682	1.21669	1.83491	1.49592	1.19744	1.10949	1.52846
triple_1050-B	239.141	359.79	211.664	406.694	282.497	251.624	171.012	108.367	322.353	466.905	328.626	358.949	241.682	172.188	182.954	124.237	no	no	no	no	no	no	no	no	2.81e-07	6.9e-13	0.813295	0.0734008	8.07e-05	0.00327088	0.231263	0.333722	1.50449	1.92137	0.890718	0.633701	1.44841	1.09227	0.712467	0.679076
triple_1050-D	255.169	332.106	184.917	439.214	317.811	286.025	155.777	185.965	286.37	392.909	353.865	363.348	215.925	136.223	156.794	105.193	no	up	no	no	no	no	no	no	0.00221911	2.55e-23	0.860772	0.000122158	0.00631813	0.0391343	0.0263318	0.326497	1.3015	2.37512	0.899988	1.19378	1.37202	1.0268	0.630898	0.670922
triple_1051-A	0.025	0	0.0555556	0.0263158	0	0.0769231	0.04	0	0.0232558	0.0555556	0.0196078	0	0.0238095	0	0	0	no	no	no	no	no	no	no	no	1	1	1	1	1	1	1	1	0.285714	0.55397	8.69231	0.2	1.97125	0.337748	0.295775	1
triple_1051-B	6.71346	5.44444	4.45455	4.53698	7.44444	1.32051	2.245	0	12.4219	3.9281	10.4357	7.72727	13.2607	1	8	4.14286	no	no	no	no	no	no	down	no	0.759408	1	0.112615	0.625354	0.0843672	1	0.00971764	0.696741	0.811255	1.01847	0.178486	0.00443459	0.316773	0.740715	0.0761073	0.518459
triple_1051-D	34.2615	21.5556	18.4899	34.4367	28.5556	10.6026	21.715	3	32.5548	15.0163	39.5447	14.2727	29.7154	7	19	2.85714	no	no	no	down	down	down	down	down	0.199309	0.122539	0.0188247	0.00177627	0.00851779	0.00484891	0.00275324	0.00812571	0.629256	1.86199	0.371516	0.13855	0.461429	0.361088	0.235825	0.150823
triple_1052-A	0	0.0909091	1	0.142857	0	0	0	0	0	0	0.2	0.111111	0	0	0	0	no	no	no	no	no	no	no	no	1	0.61903	1	1	1	1	1	1	10.0909	0.151344	1	1	1	0.57672	1	1
triple_1052-B	0	2	0	0	0	0	0	0	0	1	0	0	0	0	2	0	no	no	no	no	no	no	no	no	0.681527	1	1	1	1	1	1	0.634346	201	1	1	1	101	1	1	0.00497512
triple_1052-D	0	9.90909	4	13.8571	1	5	0	1	2	9	3.8	7.88889	1	2	4	0	up	no	no	no	no	no	no	no	0.00587124	0.0667831	0.167077	0.563851	0.131481	0.354717	0.719536	0.20337	991.909	3.45814	4.9604	101	4.48259	2.0732	1.9901	0.00249377
triple_1053-A	0	0	0	0	0	0	0	0	0	0	0	0	0	0	0	0	no	no	no	no	no	no	no	no	1	1	1	1	1	1	1	1	1	1	1	1	1	1	1	1
triple_1053-B	139.164	90	223.961	149.637	240.519	107.424	152.476	71.4557	187.319	169.649	332.936	149.085	274.392	100.433	191.809	85.351	no	no	down	down	no	down	down	down	0.00170287	4.72e-07	1.14e-11	0.000146603	0.0841393	3.01e-14	4.95e-14	7.53e-06	0.646744	0.668153	0.446655	0.468671	0.905672	0.447805	0.366045	0.445007
triple_1053-D	301.836	228	577.039	321.363	524.481	146.576	365.524	85.5443	381.681	354.351	700.064	263.915	644.608	131.567	528.191	158.649	no	no	down	down	no	down	down	down	0.000489875	2.47e-34	5.3e-57	9.7e-36	0.00919741	5.64e-50	1.75e-81	2.81e-39	0.755385	0.556925	0.279483	0.234053	0.928399	0.376996	0.204116	0.300376
triple_1054-A	121.495	67.0702	262.516	95	216.824	42.5446	188.934	28	178.574	86.885	257.307	82.0319	247.202	51.1952	200.76	32.0614	no	down	down	down	down	down	down	down	0.000111391	2.23e-26	7.12e-28	8.82e-25	4.54e-11	3.52e-19	8.48e-26	6.73e-24	0.552076	0.361907	0.196254	0.148245	0.486577	0.318835	0.207131	0.159742
triple_1054-B	97.4167	39.2527	195.962	31.2329	155.722	24.7247	193.722	20.3226	139.41	49.5648	202.459	39.5793	210.124	29.4879	164.242	36.2005	down	down	down	down	down	down	down	down	7.61e-07	1.41e-36	9.94e-23	6.72e-31	3.09e-13	4.41e-24	5.33e-29	7.86e-15	0.402998	0.159425	0.158828	0.104952	0.355579	0.195533	0.140377	0.220458
triple_1054-D	142.088	54.6771	219.522	43.7671	139.454	39.7308	191.343	13.6774	102.016	48.5503	202.234	44.3888	202.675	30.3169	164.999	15.7381	down	down	down	down	down	down	down	down	2.38e-10	2.06e-36	1.33e-12	8.99e-35	1.65e-06	2.36e-22	9.7e-27	9.03e-26	0.384854	0.199411	0.284953	0.0715295	0.47596	0.219531	0.149626	0.0954378
triple_1055-A	163.274	135.958	132.648	150.024	160.68	97.3125	172.327	83.0886	185.464	155.72	176.75	121.945	187.595	107.97	159.728	95.0169	no	no	no	down	no	no	no	no	0.147477	1	0.00106747	0.000122349	0.0162304	0.0499712	0.00538954	0.0535494	0.832706	1.13098	0.605654	0.482188	0.839633	0.689947	0.575573	0.594894
triple_1055-B	137	120	114.429	121	174	120	185	88	162	149.416	173.441	116.403	161	124	157	84	no	no	no	down	no	no	no	no	0.355889	0.823347	0.0171127	3.78e-05	0.134535	0.0339974	0.832342	0.00743081	0.875921	1.05742	0.689673	0.475704	0.922327	0.671157	0.770201	0.535061
triple_1055-D	150.726	155.042	154.923	201.976	181.32	186.688	167.673	96.9114	199.536	212.864	208.809	169.652	203.405	154.03	183.272	113.983	no	no	no	no	no	no	no	no	1	0.221448	0.325889	0.0125037	0.790066	0.540076	0.651625	0.0947069	1.02864	1.3037	1.0296	0.578002	1.06679	0.812484	0.757268	0.621953
triple_1056-A	120.471	88.3588	91.504	73.3094	134.997	68.8974	73.3333	46.7751	147.686	87.3191	129.469	64.3583	108.978	57.375	112.563	27.6897	no	no	no	no	no	down	no	down	0.0407735	0.0473943	7.05e-05	0.353982	2.39e-06	0.000187133	0.0112187	4.21e-09	0.733466	0.801182	0.510399	0.637891	0.591277	0.497135	0.526525	0.246059
triple_1056-B	105.393	94.829	80.8385	65.8358	107.112	55.4591	74.5156	41.4815	108.436	93.9555	107.039	57.3747	98.0329	60.1034	93.8981	36.3125	no	no	no	no	no	no	no	down	0.603574	0.0925236	0.000548873	0.0873347	0.12946	0.00360301	0.129253	0.000378268	0.899775	0.814433	0.517813	0.556741	0.866469	0.536062	0.613134	0.386788
triple_1056-D	106.136	82.8122	88.6574	78.8549	110.891	105.644	92.151	78.7435	140.878	90.7254	136.493	69.2669	104.989	61.5216	99.5388	54.9978	no	no	no	no	no	no	no	no	0.139649	0.208875	0.942334	0.756314	7.24e-05	0.000213567	0.0722989	0.0603165	0.780267	0.889446	0.95268	0.85452	0.644026	0.507513	0.58602	0.552572
triple_1057-A	1	1	1	0	2	0	1	0	12	5	16	1	10	0	6	0	no	no	no	no	no	down	down	no	1	0.61903	0.613259	1	0.156992	0.000951781	0.00595428	0.0648188	1	0.00990099	0.00497512	0.00990099	0.417152	0.0630856	0.000999001	0.00166389
triple_1057-B	8	12	12	11	15	2	10	0	6	2	6	1	1	0	1	0	no	no	down	down	no	no	no	no	0.683342	0.820045	0.00525465	0.00605372	0.267944	0.202887	1	1	1.49938	0.916736	0.133911	0.000999001	0.334443	0.168053	0.00990099	0.00990099
triple_1057-D	0	0	0	0	0	0	0	0	0	0	1	0	2	1	2	0	no	no	no	no	no	no	no	no	1	1	1	1	1	1	1	0.634346	1	1	1	1	1	0.00990099	0.502488	0.00497512
triple_1058-A	1019.36	487.729	1208.47	582.071	1428.92	502.507	1675.55	215.376	702.108	475.011	850.798	307.58	580.391	183.683	703.425	124.457	down	down	down	down	no	down	down	down	2.27e-69	8.45e-97	2.64e-118	1.44e-294	2.39e-25	9.15e-68	1.56e-43	1.88e-98	0.478469	0.481664	0.351674	0.128546	0.676555	0.361527	0.316493	0.176942
triple_1058-B	1209.23	654.757	1357.25	713.566	1411.01	652.684	1522.12	397.227	987.907	662.286	1003	442.169	713.161	212.517	756.201	240.562	no	no	down	down	no	down	down	down	4.5e-56	9.09e-84	1.01e-62	1.12e-140	3.65e-36	8.78e-56	7.32e-62	8.79e-57	0.541472	0.525746	0.462568	0.260974	0.670396	0.440851	0.298003	0.318128
triple_1058-D	2150.41	1110.51	2319.28	1011.36	2470.07	914.809	2680.33	488.397	1433.98	1160.7	1556.2	580.252	1001.45	324.8	1233.37	215.98	no	down	down	down	no	down	down	down	1.89e-61	1.25e-116	5.44e-102	1.8e-223	1.21e-17	5.54e-106	1.9e-79	6.09e-182	0.516422	0.436071	0.37036	0.182218	0.809426	0.372868	0.324337	0.17512
triple_1059-A	498.6	369.496	434.679	285.959	549.081	187.133	359.579	67.7573	600.982	491.108	647.938	272.741	649.795	147.405	543.678	97.7237	no	no	down	down	no	down	down	down	9.74e-08	7.46e-16	1.06e-47	8.28e-43	5.98e-10	6.7e-37	2.58e-75	2.12e-70	0.741072	0.657871	0.340823	0.188457	0.81718	0.420946	0.22686	0.179761
triple_1059-B	424.079	328.44	442.173	246.895	505.441	145.94	366.752	78.13	617.227	464.477	634.789	248.535	663.744	171.567	515.167	103.71	no	no	down	down	no	down	down	down	3.64e-05	2.08e-24	1.19e-52	1.86e-39	9.55e-15	2.67e-41	2.86e-67	1.6e-59	0.774484	0.558377	0.288753	0.213054	0.752526	0.391534	0.258495	0.201328
triple_1059-D	379.321	332.064	404.148	206.146	479.478	152.927	357.669	55.1127	480.791	445.415	537.273	281.724	506.462	119.028	456.155	78.5668	no	no	down	down	no	no	down	down	0.0498198	2.72e-26	8.67e-44	1.93e-49	0.00166814	5.09e-17	7.25e-53	6.84e-58	0.87542	0.510088	0.318958	0.154112	0.926422	0.524367	0.235035	0.172255
triple_105-A	47.7945	41.5891	74.5113	41.9201	53.7627	46.9416	67.3902	47.099	59.0211	51.5866	61.4488	48	42.3882	38.6964	45	44	no	no	no	no	no	no	no	no	0.700303	0.000549513	0.949822	0.624417	0.334445	0.693636	0.699918	0.377342	0.870193	0.56266	0.873149	0.698944	0.874057	0.781173	0.912925	0.977783
triple_105-B	27.2492	32.8433	26.6499	45.1975	32.7961	26.0787	28.704	20.5584	18.8504	58.7871	24.5604	39.7755	18.9425	29.0259	28.6667	13.875	no	no	no	no	up	no	no	no	0.695368	0.196118	0.717247	0.895359	0.000155185	0.0329573	0.0488833	0.238281	1.20522	1.69571	0.795239	0.71632	3.11748	1.61925	1.53203	0.484192
triple_105-D	46.9563	62.5676	45.8389	85.8824	47.4411	77.9797	41.9058	37.3426	47.1284	102.626	47.9908	66.2245	36.6692	53.2776	40.3333	35.125	no	no	no	no	up	no	no	no	0.259854	0.00937337	0.0020008	0.851559	0.000242743	0.0321629	0.0128283	0.765418	1.33239	1.87338	1.64358	0.891134	2.17734	1.37986	1.4528	0.8709
triple_1060-A	53.4522	45.1667	114.283	57.7926	54.219	47.9831	57.1477	23.7606	80.0015	96.6284	116.816	47.8455	66.1915	37.0045	60.0354	40.7459	no	no	no	no	no	down	no	no	0.594389	7.88e-07	1	0.0116824	0.751026	5.55e-06	0.110195	0.736156	0.84502	0.505743	0.885007	0.415878	1.20781	0.409631	0.559119	0.678751
triple_1060-B	147.043	91	224.511	168.378	172.25	134.631	195.944	55.8108	156.944	176.339	219.138	161.113	155.793	193.995	151.847	112.204	no	no	no	down	no	no	no	no	0.000364491	4.52e-05	0.210148	4.01e-14	1	0.101969	3.97e-05	0.821594	0.618892	0.749987	0.781615	0.284867	1.12357	0.735223	1.2452	0.738944
triple_1060-D	53.5048	29.8333	96.206	30.8293	60.531	10.386	69.9083	20.4286	0.0540541	0.032967	0.0458716	1.04167	0.0153846	0	0.117225	0.05	no	down	down	down	no	no	no	no	0.0199241	1.53e-10	5.78e-09	2.75e-05	1	0.602095	1	1	0.557665	0.320521	0.171718	0.292321	0.670793	18.8229	0.393939	0.471606
triple_1061-A	25.5051	23.1226	56.2758	46.2779	45.6072	6.30435	21.7247	0	28.2067	43.1687	66.5681	23.371	57	6	35.6905	0	no	no	down	down	no	down	down	down	0.840606	0.208784	7.8e-08	7.32e-06	0.306483	9.86e-05	4.62e-09	3.39e-09	0.906626	0.822372	0.13842	0.000460094	1.53025	0.351181	0.10542	0.000280108
triple_1061-B	42.3486	19.4524	44.2677	28.4174	44.9294	11.5217	28.9553	0	34.3787	23.7164	63.7753	24.5652	43.6176	7	19.754	0	down	no	down	down	no	down	down	down	0.00785175	0.0343534	9.51e-05	2.07e-07	0.156979	0.000801513	7.4e-06	2.94e-05	0.459467	0.642024	0.256606	0.000345241	0.689948	0.38528	0.160678	0.000505971
triple_1061-D	34.1463	16.425	20.4565	31.3048	37.4634	3.17391	23.32	0	37.4146	27.1149	52.6566	26.0638	25.3824	6	32.5556	0	no	no	down	down	no	no	no	down	0.0254063	0.382578	1.57e-07	4.02e-06	0.18022	0.0234717	0.0106386	2e-08	0.48117	1.53005	0.0849646	0.000428633	0.724787	0.495074	0.236685	0.000307073
triple_1062-A	4	4	5	9	4	5	1	1	0	0	0	0	0	0	0	0	no	no	no	no	no	no	no	no	1	0.583758	0.861271	1	1	1	1	1	1	1.7984	1.24938	1	1	1	1	1
triple_1062-B	0	0	0	1	1	0	0	0	0	1	0	0	0	0	0	0	no	no	no	no	no	no	no	no	1	1	1	1	1	1	1	1	1	101	0.00990099	1	101	1	1	1
triple_1062-D	1	0	0	0	0	0	0	0	0	0	1	0	0	0	0	0	no	no	no	no	no	no	no	no	0.681527	1	1	1	1	1	1	1	0.00990099	1	1	1	1	0.00990099	1	1
triple_1063-A	24.6727	34.2289	30.7335	44.1179	34.5645	23.1311	20.9767	2	27.1647	49.7345	34.89	26.7297	27.4576	13.712	11	8.45	no	no	no	down	no	no	no	no	0.458695	0.488218	0.31973	0.00091815	0.0761827	0.744405	0.290893	1	1.38716	1.43536	0.669312	0.0957747	1.83054	0.766181	0.49957	0.768392
triple_1063-B	31.4754	70.1552	37.5522	89.1905	46.25	38.9867	34	12	43.9718	70.5115	35.5072	91.597	34	57.37	23.5	29	up	up	no	no	no	up	no	no	0.000380601	0.000164585	0.857346	0.0275063	0.109956	2.2e-08	0.00116968	0.184308	2.2285	2.37474	0.842989	0.353131	1.60342	2.57923	1.68715	1.23394
triple_1063-D	33.8519	51.6159	41.7143	84.6916	27.1855	39.8822	22.0233	5	33.8635	65.754	39.6027	48.6733	31.5424	42.918	19.5	10.55	no	up	no	no	no	no	no	no	0.127822	0.00333499	0.0995501	0.0114334	0.0190971	0.20397	0.0563417	0.592983	1.5246	2.03003	1.46687	0.227384	1.94146	1.22898	1.36053	0.541261
triple_1064-A	15.956	20.6277	7.92398	27.2353	15.4737	7.64935	18.9118	6.75	20.4194	20.9822	18.4524	17.0206	18.6164	4.90909	15.9844	2.23077	no	up	no	no	no	no	no	no	0.688303	0.00824779	0.303248	0.120202	1	0.984183	0.0383353	0.0128411	1.2926	3.434	0.494671	0.357261	1.02755	0.922449	0.264093	0.140097
triple_1064-B	45.9238	43.6966	23.1562	50.7647	51.4777	13.6364	34.5882	6.08333	52.6115	67.6968	44.6618	55.4282	44.33	6.09091	32.8501	9.76923	no	no	down	down	no	no	down	no	0.982748	0.0138754	3.25e-05	0.000202418	0.627256	0.166207	2.44e-06	0.0143354	0.951513	2.19176	0.265041	0.176117	1.28668	1.24101	0.137594	0.297602
triple_1064-D	31.1202	34.6757	18.9198	38	32.0486	20.7143	18.5	9.16667	31.9691	52.3209	25.8859	30.5511	34.0536	6	26.1655	3	no	no	no	no	no	no	down	down	0.87576	0.0807738	0.361257	0.438894	0.174782	0.399889	0.000198239	0.000450619	1.11421	2.00794	0.64645	0.495768	1.63641	1.18016	0.176435	0.114993
triple_1065-A	615.62	674.666	543.313	815.571	671.83	1026.7	471.62	789.865	693.77	1145.53	623.448	900.957	626.21	1021.2	471.404	939.7	no	no	no	no	no	no	no	no	0.125737	1.12e-12	3.22e-40	1.03e-61	1.62e-23	1.31e-33	5.37e-71	3.19e-107	1.09591	1.5011	1.5282	1.67478	1.65116	1.44511	1.63076	1.99339
triple_1065-B	461.781	416.465	412.387	495.321	514.974	422.467	346.731	366.362	565.061	534.96	587.496	404.498	530.004	334.372	400.3	476.221	no	no	no	no	no	no	no	no	0.0667773	0.308045	0.0453284	1.38e-05	0.00200236	6.01e-06	3.61e-05	2.68e-15	0.901869	1.2011	0.820368	1.05662	0.94673	0.688518	0.630893	1.18966
triple_1065-D	445.599	380.87	385.299	430.108	495.196	513.835	315.649	478.773	524.169	525.511	511.057	406.544	464.786	423.423	358.296	535.079	no	no	no	no	no	no	no	no	0.00844287	1	0.0269052	5.64e-28	0.0615443	0.104298	0.0500658	3.73e-34	0.85474	1.11629	1.03764	1.51677	1.00256	0.795502	0.911007	1.49339
triple_1066-A	277.322	374.934	208.061	396.31	283.767	354.267	229.399	201.392	277.412	535.423	304.771	366.492	255.144	293.642	235.369	242.099	no	no	no	no	no	no	no	no	0.000108696	3.4e-12	2.86e-05	0.375842	4.63e-18	1.56e-05	6.69e-06	0.000831463	1.35197	1.90473	1.24843	0.877916	1.93003	1.20251	1.15088	1.02859
triple_1066-B	312.048	312.951	188.727	339.307	300.006	268.244	239.712	147.757	275.281	323.09	231.233	264.766	231.241	212.135	181.526	159.27	no	no	no	no	no	no	no	no	1	1.73e-08	0.820091	0.0123477	0.653065	0.00326161	0.224233	0.328568	1.00289	1.79783	0.894132	0.616407	1.17366	1.14501	0.917379	0.877403
triple_1066-D	291.63	337.116	152.212	361.383	275.228	288.49	206.889	198.852	277.306	426.487	250.996	319.742	265.615	332.223	203.105	239.631	no	up	no	no	no	no	no	no	0.144063	2.23e-18	0.132121	0.065346	6.68e-06	2.81e-06	3.44e-09	1.56e-06	1.15597	2.37412	1.04818	0.961156	1.53795	1.27388	1.25076	1.17983
triple_1067-A	13	28	16	24	17	19	9	6	12	21	19	21.5238	22	16	14	3	no	no	no	no	no	no	no	no	0.0614263	0.576453	0.733556	0.919031	0.352252	0.570107	0.993452	0.0762542	2.15296	1.49969	1.11758	0.667037	1.74938	1.13276	0.727397	0.214847
triple_1067-B	13	27.2	20	23	20.25	27	10	4	15	24.431	27	19.9762	31	14.5357	18	8	no	no	no	no	no	no	no	no	0.0819803	1	0.327599	0.388859	0.487081	0.695306	0.155768	0.328316	2.09147	1.14993	1.33317	0.400599	1.62832	0.739955	0.469065	0.444753
triple_1067-D	10	17.8	16	17	11.75	20	19	7	14	32.569	13	19.5	17	12.4643	17	7	no	no	no	no	no	no	no	no	0.315747	1	0.166533	0.120202	0.0402558	0.187172	0.976446	0.302874	1.77922	1.06246	1.70153	0.368753	2.32541	1.49962	0.73335	0.412111
triple_1068-A	125.401	193.667	93	236.613	80.4934	128.12	62.4687	91.1	130.744	207.603	131.241	130.897	70	127.551	39.4655	73.5159	no	up	no	no	no	no	no	no	0.000280003	3.41e-13	0.00011418	0.000298419	0.00224676	0.41609	1.38e-08	5.67e-06	1.54434	2.54406	1.59161	1.45826	1.58782	0.997382	1.82205	1.86257
triple_1068-B	78.4817	173.852	56.9328	189.175	64.6934	151.12	54.9348	79	93.375	177.542	84.6974	112.27	48.1684	103.841	31.4385	67.661	up	up	up	no	no	no	up	up	2.02e-09	2.84e-15	4.44e-11	0.0012794	2.75e-05	0.00815504	4.32e-09	1.09e-06	2.21504	3.32237	2.33574	1.43799	1.90129	1.32551	2.15556	2.15181
triple_1068-D	66.1177	175.481	71.0672	229.212	83.8131	165.76	52.5965	79.9	95.8812	172.855	81.0616	141.832	54.8316	105.607	51.096	70.8231	up	up	no	no	no	no	no	no	1.62e-12	4.9e-18	3.1e-09	0.000449044	0.000230019	6.08e-07	8.38e-08	0.0020234	2.65383	3.22497	1.97761	1.51902	1.80272	1.74959	1.92586	1.386
triple_1069-A	53	94	55	120	67	91	50	43.4713	73	132	85.5902	112	60	105	56.4937	42.65	no	up	no	no	no	no	no	no	0.00279558	4.53e-05	0.0245575	0.869934	0.00185629	0.0103342	1.63e-06	1	1.77344	2.1816	1.35816	0.869451	1.80811	1.30853	1.74988	0.754995
triple_1069-B	55.3107	53.5802	40.5541	70.4	44.1717	71.403	26.5294	32.1579	54.3661	75.277	53.5082	76.0946	66.082	50.1308	39.6723	22.6115	no	no	no	no	no	no	no	no	1	0.0617848	0.00590771	0.21105	0.374299	0.0142519	0.902555	0.410313	0.968718	1.73577	1.61635	1.21208	1.38456	1.42203	0.758651	0.570067
triple_1069-D	58.6893	87.4198	32.4459	95.6	57.8283	73.597	44.4706	50.3708	60.6339	81.723	76.9016	84.9054	63.918	81.8692	49.8341	47.7385	no	up	no	no	no	no	no	no	0.0609975	5.87e-07	0.0963854	0.137481	0.403739	0.224036	0.0088515	0.404285	1.48945	2.94584	1.27263	1.13265	1.34775	1.10406	1.2808	0.957957
triple_106-A	32.2228	113.517	47.477	182.311	59.7545	124.808	39.585	28.6042	49.2225	176.885	78.1311	162.397	59.737	123.633	51.9696	48.1161	up	up	up	no	up	up	up	no	2.01e-11	1.91e-17	8.65e-08	0.83476	1.5e-15	8.08e-11	4.86e-10	0.534876	3.52209	3.8394	2.0885	0.722671	3.59305	2.07838	2.06944	0.925866
triple_106-B	59.8136	150.92	40.7181	155.698	56.8478	150.702	42.3728	76.6742	54.0282	147.733	76	196.853	49.9046	167.415	49.9693	98.9222	up	up	up	no	up	up	up	no	6.13e-10	1.64e-14	3.79e-13	1.61e-05	4.46e-09	4.36e-18	3.74e-23	3.01e-08	2.52291	3.8231	2.65069	1.80932	2.73405	2.58996	3.35423	1.97946
triple_106-D	46.9637	90.5637	35.8048	116.991	46.3977	92.4896	36.0422	26.7217	58.7493	95.3816	69.8689	88.75	47.3584	82.9521	37.0611	43.9617	no	up	no	no	no	no	no	no	0.000761901	4.07e-09	1.73e-05	1	0.0538535	0.041003	1.95e-05	0.0851065	1.92818	3.26682	1.99319	0.741471	1.62343	1.2702	1.75142	1.18614
triple_1070-A	0	0	0	0.333333	0.3	1.50649	0.0666667	0	0	0	0	0	0	0.2	0	0.0909091	no	no	no	no	no	no	no	no	1	1	0.317478	1	1	1	1	1	1	34.3333	4.89191	0.130435	1	1	21	10.0909
triple_1070-B	1	0	0	0.333333	7.4	2.21429	5.52632	1	7	0	1	8	1	3.8	1	6.63636	no	no	no	no	no	no	no	no	0.681527	1	0.259763	0.207656	0.0133024	0.0300964	0.259661	0.043073	0.00990099	34.3333	0.300174	0.182432	0.00142653	7.93069	3.77228	6.58056
triple_1070-D	1	1	0	0.333333	13.3	10.2792	15.407	17	1	0	0	3	1	1	3	2.27273	no	no	no	no	no	no	no	no	1	1	0.79939	0.486898	0.635839	0.166207	1	1	1	34.3333	0.773044	1.10333	0.00990099	301	1	0.758381
triple_1071-A	145.733	141.228	134.628	159.655	176.893	129.352	136.032	33.5178	196.161	188.825	253.366	131.385	176.725	93.2415	154.147	36.86	no	no	no	down	no	no	no	down	0.8354	0.765928	0.055295	2.13e-11	0.21753	1.99e-07	0.000752564	1.02e-12	0.969092	1.18588	0.731262	0.246451	0.962602	0.518578	0.527634	0.239172
triple_1071-B	79.3574	65.7851	99.5994	75.1159	90.5387	28.8581	91.9279	30.9134	129.589	105.09	204.146	108.28	151.251	60.77	139.187	13.9761	no	no	down	down	no	no	down	down	0.383036	0.0165529	1.78e-07	2.25e-05	0.0269571	1.28e-05	2.12e-06	2.95e-21	0.828994	0.754205	0.318812	0.336351	0.810959	0.53043	0.401823	0.100477
triple_1071-D	106.91	99.9869	112.772	117.23	150.569	77.7898	97.04	24.5688	138.25	124.086	175.488	117.334	126.024	79.9885	146.666	44.1639	no	no	no	down	no	no	no	down	0.743056	0.680172	2.93e-05	5.52e-08	0.131208	0.0298642	0.124014	3.23e-09	0.935249	1.03952	0.516672	0.253259	0.897555	0.668636	0.634737	0.301167
triple_1072-A	26.3459	17	95.5412	30.7619	41.8039	19.9455	74.694	8.69231	46.8163	31.8769	114.135	19.1613	53.0588	9.16667	70.3965	10.9048	no	down	no	down	no	down	down	down	0.294222	1.53e-10	0.0254481	4.89e-11	0.0633904	4.09e-15	1.23e-06	2.33e-08	0.645397	0.322046	0.477244	0.116491	0.680961	0.167956	0.17292	0.155025
triple_1072-B	127.039	29.1765	208.262	41.9919	135.505	44.6974	137.973	32.7363	78.6472	45.476	127.703	24.0887	127.904	28.0882	134.282	39.3021	down	down	down	down	no	down	down	down	2.79e-16	5.49e-34	1.74e-10	4.05e-12	0.000686196	1.06e-15	1.86e-12	7.31e-09	0.229727	0.201669	0.329909	0.237322	0.578281	0.188695	0.219664	0.292735
triple_1072-D	50.6154	50.8235	136.197	38.2462	87.6915	21.3571	96.3333	11.5714	97.5364	113.647	200.163	55.75	114.037	29.7451	121.321	27.7931	no	down	down	down	no	down	down	down	1	5.06e-17	9.11e-10	1.49e-13	0.918722	2.89e-17	4.14e-09	2.1e-10	1.00411	0.280868	0.243635	0.12021	1.16516	0.27856	0.260903	0.229151
triple_1073-A	15.2159	8.8	9.02885	8.16364	16.1667	12.542	16.25	5.33333	21.9444	25.2857	16.9474	5.19617	14.9394	3.5	7.67857	2.8	no	no	no	no	no	no	no	no	0.372473	0.780183	0.961957	0.11901	1	0.0551504	0.0656054	0.486205	0.578619	0.904279	0.775933	0.328618	1.15219	0.307015	0.234792	0.365478
triple_1073-B	24.5909	20.6	14.9231	4.29293	14.3	6.38235	13	1.33333	15.8384	6.25	12.0175	10.774	10.3333	8	7.14167	4	no	no	no	down	no	no	no	no	0.734467	0.0198296	0.179406	0.00961507	0.0410654	1	1	0.891123	0.837774	0.288148	0.446705	0.103254	0.394993	0.896608	0.774412	0.560708
triple_1073-D	25.1932	22.6	16.0481	24.5434	26.5333	23.0756	4.75	5.33333	21.2172	16.4643	21.0351	25.0298	18.7273	4.5	24.1798	3.2	no	no	no	no	no	no	no	down	0.930612	0.484779	0.994574	0.87927	0.387551	0.501706	0.0185732	0.00126157	0.897109	1.52904	0.869734	1.12255	0.776094	1.18982	0.240697	0.132701
triple_1074-A	142.959	125.109	149.709	214.956	165.028	154.786	74.5873	208.076	217.143	173.546	213.202	199.969	143.59	154.065	96.3243	296.788	no	no	no	up	no	no	no	up	0.335714	0.0269006	0.967125	1.37e-25	0.00145386	0.653309	0.0195124	6.56e-45	0.875151	1.43579	0.93794	2.78946	0.799234	0.937937	1.07295	3.08091
triple_1074-B	220.233	155.316	137.362	207.828	160.972	169.627	109.347	188.182	248.992	208.688	237.443	199.488	158.835	163.276	138.577	311.178	no	no	no	no	no	no	no	up	0.000507746	0.00732806	0.275467	6.69e-12	0.00260381	0.737448	0.0385607	1.31e-33	0.70525	1.51296	1.05377	1.7209	0.838136	0.840159	1.02796	2.24543
triple_1074-D	145.808	166.574	135.929	261.216	189	281.587	88.0659	365.741	199.865	266.766	197.355	234.542	191.575	309.659	116.099	497.035	no	no	no	up	no	no	no	up	0.438418	8.67e-08	3.14e-08	3.89e-70	0.0775825	0.00179045	3.46e-17	2.2e-108	1.14241	1.92165	1.48985	4.15268	1.33472	1.18842	1.61635	4.28085
triple_1075-A	222.415	28.4265	113.418	19.2632	208.309	7.44444	120.006	0	267.401	84.5938	204.113	34.1846	246.352	9	203.439	5	down	down	down	down	down	down	down	down	7.65e-42	5.63e-20	1.18e-51	1.49e-31	3.2e-30	1.17e-27	1.52e-54	1.84e-45	0.127847	0.169915	0.0357839	8.33219e-05	0.316381	0.16752	0.0365722	0.0246253
triple_1075-B	330.585	107.574	173.021	55.7368	343.691	12	244.375	0	473.955	177.406	303.33	74.5433	400.648	19	346.643	3	down	down	down	down	down	down	down	down	1.54e-32	6.09e-19	6.81e-89	4.38e-67	7.7e-50	9.19e-31	3.67e-89	1.37e-90	0.325424	0.322178	0.0349431	4.09191e-05	0.374324	0.245775	0.047447	0.00868303
triple_1075-D	203	42	145.561	36	228	9.55556	192.619	1	322.645	96	252.557	39.2721	284	12	242.918	2	down	down	down	down	down	down	down	down	1.61e-28	2.94e-20	2.51e-54	3.67e-50	4.19e-40	1.57e-36	6.06e-62	3.92e-61	0.206936	0.247371	0.0419524	0.00524324	0.297563	0.155531	0.0422872	0.00827406
triple_1076-A	6	47.6786	7	81.0668	6	79.8046	7.57143	81.7225	9	28.3884	4.71429	38.9457	7.28571	37.8416	2.18182	65.6383	up	up	up	up	no	up	up	up	1.54e-08	3.85e-15	5.36e-19	1.01e-20	0.0120545	2.46e-08	1.57e-07	1.92e-21	7.93487	11.5659	13.2803	10.7806	3.15188	8.24583	5.1882	29.9515
triple_1076-B	6	9	5	20.1979	2	15.25	10	20.1579	15	33.7857	11	40.7579	13	37.7096	15	23.1503	no	no	up	no	no	up	up	no	0.78654	0.0168734	0.00192949	0.0279083	0.045735	1.06e-05	5.52e-05	0.0762554	1.49917	4.03352	7.59204	2.01477	2.25155	3.70281	2.89927	1.54299
triple_1076-D	10	40.3214	3	98.7352	6	105.945	5.42857	118.12	18	99.8259	9.28571	117.296	19.7143	155.449	11.8182	149.211	up	up	up	up	up	up	up	up	8.52e-05	1.37e-23	8.09e-27	4.01e-36	8.08e-13	1.27e-28	3.37e-35	2.11e-41	4.02911	32.8057	17.6299	21.7207	5.54336	12.6194	7.8816	12.6157
triple_1077-A	1	3	4	4	6.58333	1	6	0	2	2	3	0	2	1	2	0	no	no	no	no	no	no	no	no	0.800936	1	0.112615	0.0615433	1	0.361123	1	0.634346	2.9802	1	0.153185	0.00166389	1	0.00332226	0.502488	0.00497512
triple_1077-B	2	5	1	2	4.41667	0	4	0	2	6	3	1	3	1	7.71429	0	no	no	no	no	no	no	no	no	0.640466	1	0.186717	0.198769	0.439581	0.761859	0.763973	0.0209904	2.49254	1.9901	0.00225904	0.00249377	2.99005	0.335548	0.335548	0.00129462
triple_1077-D	4	3	4	8	1	3	2	0	1	4	7	1	6	1	2.28571	0	no	no	no	no	no	no	no	no	0.889672	0.54211	0.463654	0.625354	0.538784	0.12448	0.207017	0.634346	0.750623	1.99751	2.9802	0.00497512	3.9703	0.14408	0.168053	0.00435594
triple_1078-A	27	44.3336	25.7027	53.4521	37	45	27	23	36	62.5122	36	50	27	53.7826	24	33	no	no	no	no	no	no	no	no	0.113217	0.0242734	0.303868	1	0.0657109	0.0665062	0.000142024	0.0516969	1.64175	2.07921	1.21616	0.851907	1.73625	1.38878	1.99158	1.37484
triple_1078-B	15	20.8003	7	19.5479	14	9	6	4	11	19.4878	13	31	17	14.2174	13	8	no	no	no	no	no	up	no	no	0.585025	0.0614294	0.527223	1	0.414389	0.00451108	1	0.792985	1.38643	2.79001	0.643112	0.667221	1.77092	2.38355	0.836413	0.61568
triple_1078-D	24	22.866	11.2973	28	25	22	23	16	24	40	13	28	19	28	12	31	no	no	no	no	no	no	no	up	1	0.0448327	0.992562	0.866779	0.223172	0.0141215	0.0862883	0.000356639	0.95277	2.47716	0.880048	0.695784	1.66639	2.15296	1.47344	2.58201
triple_1079-A	8.55793	25.6889	4.48308	18.4595	6.84634	13.2847	7.44715	4.52991	47.4684	41.2727	46.0363	21.6184	47.8135	4.86243	52.4017	6.05	no	no	no	no	no	no	down	down	0.0157845	0.0184836	0.25269	1	0.419837	0.0360029	8.62e-08	1.44e-07	2.99943	4.11066	1.93903	0.6088	0.869506	0.469709	0.101884	0.115623
triple_1079-B	73.5771	52.9255	45.9305	37.8138	72.0655	21.8636	35.5601	11.1209	87.6974	80.6566	80.4565	33.9628	80.5483	16.6996	61.9293	13.6912	no	no	down	down	no	down	down	down	0.0975075	0.283069	2.38e-06	0.00826963	0.328411	0.000445009	2.96e-08	8.33e-06	0.719359	0.823322	0.303481	0.312928	0.919724	0.422199	0.207422	0.221203
triple_1079-D	73.865	60.3855	37.5864	35.7266	70.0882	19.8517	28.9927	7.34921	102.834	86.0707	65.5072	41.4188	64.6381	22.438	70.669	25.2588	no	no	down	down	no	no	down	down	0.317591	0.62959	1.31e-06	0.00419529	0.085088	0.126313	0.000390147	0.000719357	0.817537	0.950534	0.283342	0.253742	0.837001	0.632334	0.347234	0.357515
triple_107-A	30.5875	29.9378	20.8025	21.352	45.8545	16.4345	40.4462	4.85812	72.0857	65.8449	64.0476	30.9986	66.706	10.4559	53.797	17.4545	no	no	down	down	no	down	down	down	1	0.891693	0.000959664	5.84e-06	0.392645	0.00984567	6.26e-09	0.00128872	0.978765	1.0264	0.358545	0.120331	0.913437	0.484074	0.156873	0.324577
triple_107-B	33.1235	33.9705	27.9042	57.0163	44.644	35.0138	45.434	26.2562	49.2716	61.3886	31.4329	55.2932	36.7033	19.5376	17.2179	13.868	no	no	no	no	no	no	no	no	1	0.0172809	0.61145	0.314087	0.785859	0.00317708	0.256699	0.980771	1.02556	2.04291	0.784337	0.577992	1.24587	1.75884	0.532439	0.805554
triple_107-D	33.289	35.0917	24.2933	46.6316	50.5014	21.5517	37.1198	22.8856	46.6427	65.7665	39.5195	58.7082	64.5907	37.0065	40.985	24.6774	no	no	down	no	no	no	no	no	1	0.0445661	0.00397243	0.47284	0.384236	0.0206593	0.131965	0.500796	1.05414	1.91915	0.426868	0.616638	1.40992	1.48543	0.573004	0.602205
triple_1080-A	103.956	55.9841	68.3768	57.4541	111.481	19.9504	74.3045	5.10714	142.773	105.592	116.585	48.2766	143.458	20.4291	75.6939	0.237037	no	no	down	down	no	down	down	down	0.000222622	0.167269	4.87e-15	1.31e-13	0.0025463	5.55e-06	2.6e-19	2.85e-19	0.53858	0.84028	0.179031	0.0688579	0.7396	0.414141	0.142465	0.0032632
triple_1080-B	117.915	63.9314	80.0693	67.2168	144.815	31.5485	94.6547	1.03571	218.111	108.473	146.941	62.6013	156.383	32.841	131.291	10.1333	no	no	down	down	down	down	down	down	8.49e-05	0.129718	7.61e-17	3.64e-23	2.79e-13	8.95e-07	1.88e-15	3.69e-22	0.542222	0.839502	0.217908	0.0110465	0.497352	0.426069	0.210055	0.0772527
triple_1080-D	133.129	79.0845	60.5538	92.3291	106.704	44.5011	77.0408	3.85714	198.116	164.935	154.474	74.1221	156.159	34.7299	136.015	16.6296	no	no	down	down	no	down	down	down	0.000279936	0.117723	6.45e-06	3.62e-15	0.00891552	1.33e-05	1.03e-14	1.38e-18	0.594075	1.52466	0.417108	0.0501895	0.832525	0.479868	0.22245	0.122327
triple_1081-A	22.7931	26.4357	18	40.6308	34.6481	34.9966	20.4444	31	30.9688	30.3407	13	24.3288	18.2923	27.4906	15.7742	21.3438	no	no	no	no	no	no	no	no	0.931708	0.0246268	0.920538	0.037538	0.766237	0.056611	0.0791841	0.19685	1.15974	2.25657	1.01005	1.51605	0.979725	1.87077	1.50257	1.35286
triple_1081-B	17	29.037	24.4898	23.8221	18.3519	26.7688	12	25.5208	4.26316	10.3099	5.10526	6	7.30769	8	2.09524	4	no	no	no	up	no	no	no	no	0.193156	0.904229	0.193832	0.00569388	0.306461	0.890833	0.735122	0.538981	1.70764	0.972745	1.45839	2.1258	2.41504	1.17492	1.09461	1.90477
triple_1081-D	36.2069	28.5273	24.5102	28.5472	27	18.2346	24.5556	22.4792	34.7681	61.3495	51.8947	49.6712	42.4	26.5094	34.1306	44.6562	no	no	no	no	no	no	no	no	0.560513	1	0.395167	0.888394	0.0768629	0.818789	0.511191	0.0276759	0.787955	1.16464	0.675475	0.915476	1.76431	0.957162	0.625311	1.3083
triple_1082-A	30.1224	29.9231	31.898	48.8832	37.3365	28.1607	24.4766	22.5789	43.6033	41.697	36.6923	40.2105	45.7027	26.2063	38.3849	15.6	no	no	no	no	no	no	no	no	1	0.273546	0.571929	0.67752	0.673083	0.554659	0.220863	0.0630704	0.993383	1.53232	0.754307	0.922503	0.956291	1.09586	0.573502	0.406564
triple_1082-B	18	28.2991	17	41.2456	32.617	28.3571	27.3651	20	33.9852	38.4308	31.3333	30	21	26.8302	18	12	no	no	no	no	no	no	no	no	0.312441	0.0161163	0.909113	0.999364	1	0.919294	0.166317	0.843597	1.57186	2.42538	0.869437	0.730957	1.13077	0.95746	1.2775	0.666852
triple_1082-D	28.8776	39.7778	28.102	29.8711	41.0465	15.4821	27.1583	3.42105	45.4115	44.8723	32.9744	38.7895	48.2973	13.9635	28.6151	13.4	no	no	down	down	no	no	down	no	0.371305	1	0.00340414	0.000144009	0.824785	0.336984	0.000871994	0.175358	1.37733	1.06293	0.377337	0.126289	0.988128	1.1763	0.289262	0.46847
triple_1083-A	11.2143	9.73103	5.28571	2.125	4.40294	3.63636	3.4	2	14.958	6.73972	6.04303	3.22222	9.09032	2.14286	4.39683	0	no	no	no	no	no	no	no	no	0.982748	0.387328	1	1	0.107802	0.647418	0.1893	0.20337	0.867853	0.403156	0.826289	0.589443	0.450944	0.533984	0.236569	0.00226921
triple_1083-B	33.8782	17.3823	9.57143	16.25	23.8137	8.27273	9.4625	2.75	48.1528	25.9681	25.2732	11.3968	26.7208	2.14286	19.7698	4.6	no	no	no	no	no	no	down	no	0.03871	0.583758	0.0212782	0.341353	0.00786948	0.10786	3.43e-05	0.0412781	0.513226	1.69703	0.347667	0.29137	0.53938	0.451162	0.0805385	0.233066
triple_1083-D	13.9076	11.8867	10.1429	7.625	10.7833	2.09091	7.1375	0.25	10.8892	11.2922	8.68374	3.38095	16.1889	3.71429	4.83333	0.4	no	no	no	no	no	no	no	no	0.865347	0.637791	0.040878	0.0342772	0.970893	0.237377	0.0660041	0.114861	0.854798	0.752005	0.194649	0.0363764	1.03698	0.390045	0.22991	0.0846524
triple_1084-A	124.154	31.0594	182.108	30.1767	58.8496	41.6303	49.2548	43.5565	228.424	24.5656	310.712	14.6799	42.7482	46.5213	49.4845	40.683	down	down	no	no	down	down	no	no	9.48e-15	2.98e-33	0.309989	0.718243	6.32e-50	4.55e-71	0.234819	0.872127	0.250228	0.165754	0.707451	0.884333	0.107583	0.0472767	1.08824	0.822172
triple_1084-B	254.138	31.2731	330.199	44.3736	85.7365	41.4955	60.452	42.3035	501.585	76.5092	716.509	49.1924	56.089	68.861	85.2154	108.376	down	down	down	no	down	down	no	no	3.65e-49	6.76e-71	0.000782957	0.662687	4.45e-107	3.9e-174	0.0292141	0.000745338	0.12309	0.134411	0.484049	0.699837	0.152552	0.0686686	1.22767	1.27176
triple_1084-D	553.708	44.6675	734.693	40.4496	154.414	84.8742	204.293	80.14	878.991	98.9251	1375.78	88.1277	125.163	139.618	215.3	151.941	down	down	no	down	down	down	no	no	5.01e-142	3.11e-239	0.00013792	6.26e-09	1.55e-238	0	0.0112139	0.509095	0.0806864	0.0550694	0.549683	0.392309	0.112554	0.0640634	1.11548	0.70573
triple_1085-A	258.919	161.86	263.184	171.83	267.563	60.2835	162.15	7	169.041	179.441	246.003	101.071	184.667	44.0005	149.025	14.6864	no	no	down	down	no	down	down	down	4.44e-07	5.3e-09	5.93e-32	1.18e-33	0.766843	2.81e-12	1.64e-16	1.21e-22	0.625152	0.652901	0.225334	0.0432288	1.06152	0.410879	0.238311	0.0986104
triple_1085-B	198.377	149.397	237.683	94.2795	243.958	28.6419	124.293	1.28571	90.6857	79.8015	114.855	37.1731	74.6394	15.691	55.3443	8.7619	no	down	down	down	no	down	down	down	0.00911943	3.85e-21	5.3e-43	7.3e-31	0.202144	1.87e-08	1.19e-07	1.5e-06	0.753105	0.396686	0.117441	0.0104238	0.879993	0.32371	0.210329	0.158468
triple_1085-D	226.704	155.743	251.132	118.891	215.479	37.0746	171.557	4.71429	319.273	210.757	383.142	95.7555	299.694	23.3085	243.631	17.5517	no	down	down	down	no	down	down	down	0.000154387	5.43e-17	1.37e-30	1.61e-38	2.64e-10	9.63e-40	4.2e-56	1.89e-43	0.687005	0.473439	0.172095	0.0275361	0.660127	0.249941	0.0778052	0.0720803
triple_1086-A	0	1	0	0	0	0	0	0	0	0	0	2	0	0	0	0	no	no	no	no	no	no	no	no	1	1	1	1	1	0.321951	1	1	101	1	1	1	1	201	1	1
triple_1086-B	0	0	0	0	0	0	0	0	0	0	0	0	0	0	0	0	no	no	no	no	no	no	no	no	1	1	1	1	1	1	1	1	1	1	1	1	1	1	1	1
triple_1086-D	0	0	0	0	0	0	0	0	0	1	0	0	0	0	0	0	no	no	no	no	no	no	no	no	1	1	1	1	1	1	1	1	1	1	1	1	101	1	1	1
triple_1087-A	103.432	101.133	81.4085	97.9004	116.862	44.0476	45.1154	21.8554	148.448	152.203	171.097	82.5592	132.052	41.2613	112.318	46.6667	no	no	down	no	no	down	down	down	0.980134	0.784668	1.57e-07	0.0972377	0.633482	5.58e-06	1.39e-08	0.000535974	0.977773	1.20256	0.376974	0.484547	1.0253	0.48256	0.312514	0.41554
triple_1087-B	129.322	89.6718	114.566	82.7016	142.07	46	78.562	21.3281	144.282	128	177.606	94.3771	156.343	47.3643	104.894	44	no	no	down	down	no	no	down	down	0.0128338	0.0035485	4.18e-11	2.3e-06	0.108128	4.82e-05	1.62e-10	0.000686514	0.693426	0.721891	0.323831	0.271574	0.887161	0.531412	0.302995	0.419527
triple_1087-D	114.246	77.1954	87.0251	92.398	130.068	39.9524	62.3226	20.8165	140.271	110.797	203.298	70.0636	137.604	43.3744	87.7882	36.3333	no	no	down	down	no	down	down	down	0.0117436	0.839225	6.83e-11	0.000635823	0.0135285	2.66e-13	6.96e-09	0.00159396	0.675721	1.06173	0.307219	0.334119	0.789894	0.344668	0.31526	0.413942
triple_1088-A	141.102	151.994	107.226	151.397	138.577	82.8374	91.7105	35.8333	77.2385	70.1263	56.9694	39.4378	51.432	6.10606	59.2762	3	no	no	no	down	no	no	down	down	0.799743	0.102604	0.00203164	0.000251385	0.328518	0.361123	1.2e-07	1.89e-11	1.07719	1.41191	0.5978	0.390789	0.907931	0.692317	0.118892	0.0507706
triple_1088-B	260.188	252.971	147.979	161.109	216.386	101.222	177.998	27.1667	246.027	314.027	240.714	187.115	268.538	151.72	198.309	98	no	no	down	down	no	no	no	down	0.767281	0.936349	2.37e-09	6.72e-23	0.149304	0.236931	0.000229345	0.000208801	0.972263	1.08872	0.46781	0.152671	1.27638	0.777342	0.565002	0.494204
triple_1088-D	141.71	168.035	80.7947	153.494	114.037	70.9404	71.2915	7	163.734	234.847	109.317	168.448	124.03	60.1736	115.415	16	no	no	no	down	no	no	down	down	0.28701	0.000187004	0.0140277	2.96e-11	0.0196067	5.3e-06	0.00141334	1.01e-14	1.18575	1.89969	0.622115	0.0983149	1.43429	1.54086	0.485196	0.138705
triple_1089-A	36.4231	54.9681	48.6277	54.9977	56.8508	52.1778	41.0664	22.1008	48.8318	41.5218	35.9226	33.8417	47.2283	38.71	50.8845	26.4821	no	no	no	no	no	no	no	no	0.114849	1	1	0.228093	0.325936	0.930912	1	0.125711	1.50902	1.13097	0.917816	0.538286	0.850332	0.942088	0.819674	0.520528
triple_1089-B	64	67.2671	59.0262	68.0576	78.3672	52.3931	78.5767	32.1426	32.0359	35.6926	39.1977	28.3694	42.9384	23.5875	33.3649	19.7379	no	no	no	down	no	no	no	no	1	1	0.112082	0.00165694	1	0.598132	0.247251	0.529363	1.05104	1.15298	0.668601	0.409136	1.11411	0.723822	0.549439	0.591699
triple_1089-D	49.5769	51.7648	64.3461	69.9446	72.782	67.4292	67.3569	47.7565	77.1323	74.7856	76.8797	57.789	71.8334	45.7025	73.7505	43.78	no	no	no	no	no	no	no	no	1	1	1	0.755125	0.568547	0.508153	0.306403	0.262122	1.04412	1.08699	0.926464	0.70905	0.969579	0.751712	0.63628	0.593679
triple_108-A	5	7	1	16	3	14	5	5	7	18	4	20	5	16	12	10	no	up	no	no	no	up	up	no	0.931708	0.000963717	0.0111763	0.87927	0.131037	0.000774964	0.00775495	1	1.3992	15.8515	4.65449	1	2.56919	4.99002	3.19561	0.833472
triple_108-B	3	8	4	8	3	5	4	2	3	6	3	11	2	2	6	5	no	no	no	no	no	no	no	no	0.374445	0.54211	0.607295	0.821557	0.674564	0.0518487	1	1	2.66113	1.99751	1.66445	0.501247	1.99668	3.65781	1	0.833611
triple_108-D	3	9	4	16	2	6	0	1	3	8	7	17	3	8	5	2	no	no	no	no	no	no	no	no	0.260491	0.0441547	0.236161	0.563851	0.364841	0.0429144	0.115438	0.833927	2.99336	3.99252	2.99005	101	2.66113	2.42653	2.66113	0.401198
triple_1090-A	31.494	13.4588	19.1282	26.4839	39.1014	9.31034	18.425	0.25	31.5556	23.9678	13.1254	13.0553	22.451	6.81667	19.3819	1	no	no	down	down	no	no	no	down	0.0160491	0.6955	7.41e-05	8.34e-05	0.238592	0.963804	0.0622645	0.000733528	0.427528	1.38435	0.238302	0.0141036	0.759621	0.994668	0.303934	0.0520835
triple_1090-B	18.0309	20.8246	13.3298	23	15.2122	19.6897	10.5543	4	23.2222	16.7236	17.7136	17.3617	9.14076	9.1641	7.0604	3	no	no	no	no	no	no	no	no	0.910568	0.355586	0.410373	0.281884	0.329277	0.984183	0.775203	0.654015	1.15485	1.72491	1.29414	0.379579	0.720276	0.980144	1.00255	0.425719
triple_1090-D	24.4751	3.71658	18.542	7.51613	19.6863	9	14.0207	2.75	23.2222	20.3085	22.161	20.583	25.4083	5.01923	21.5577	3	down	no	no	no	no	no	down	down	0.000328061	0.038397	0.140116	0.0471665	0.611996	0.99565	0.00312443	0.00198704	0.152197	0.405678	0.457446	0.196712	0.874584	0.928824	0.197859	0.139561
triple_1091-A	324.415	259.893	236.328	208.468	363.89	82.5189	216.78	10.8929	465.943	455.312	432.245	219.093	461.972	59.8985	331.9	18.8813	no	no	down	down	no	no	down	down	0.00405073	0.0127373	1.91e-44	2.42e-44	0.0325003	3.45e-14	1.4e-73	2.36e-66	0.801119	0.882119	0.22679	0.0502922	0.977185	0.506884	0.129677	0.0569169
triple_1091-B	315.296	166.581	187.632	172.495	299.953	73.4219	197.247	5.8703	425.469	316.787	368.623	179.522	365.262	50.1439	304.934	14.1712	no	no	down	down	no	down	down	down	1.1e-13	0.0761454	1.26e-33	3.35e-44	1.23e-09	4.16e-13	4.86e-54	1.12e-63	0.528348	0.919332	0.244803	0.0298103	0.744565	0.487022	0.137305	0.0465044
triple_1091-D	306.289	253.526	230.04	231.037	338.157	96.0592	213.972	15.2368	461.588	413.901	402.132	199.385	390.766	62.9577	319.166	26.9475	no	no	down	down	no	down	down	down	0.0192673	0.30496	6.97e-33	7.17e-40	0.000361015	5.6e-14	7.72e-53	7.57e-56	0.827739	1.00433	0.284088	0.0712528	0.896692	0.495832	0.161135	0.0844596
triple_1092-A	103.654	101.205	91.2365	115	112.182	50	93.5622	16.1487	150.839	174.989	164.632	95.6628	158.362	40.4706	127.635	25.6667	no	no	down	down	no	no	down	down	0.930149	0.528404	1.75e-05	3.86e-11	0.871965	0.00160975	3.61e-13	1.73e-12	0.976375	1.26043	0.445753	0.172687	1.16009	0.581094	0.255604	0.201157
triple_1092-B	53.7264	66.3068	50.6093	58.2985	76.4011	34	52.826	9.38462	68.2339	70.9411	55.826	57.8785	73.9837	18.6458	74.2507	12.3333	no	no	down	down	no	no	down	down	0.474476	1	0.000627806	2.03e-06	0.87556	0.522654	2.99e-06	9.13e-09	1.23411	1.1519	0.445093	0.177807	1.03967	1.03676	0.252126	0.166216
triple_1092-D	90.6197	63.4884	65.1542	77.7015	79.4167	31	88.6118	13.4667	162.927	130.07	124.542	75.4587	140.654	25.8837	106.114	15	no	no	down	down	no	no	down	down	0.0388412	0.868798	5.56e-05	1.13e-11	0.00792266	0.0132127	8.84e-16	2e-13	0.700635	1.19255	0.390423	0.152069	0.798343	0.605923	0.184081	0.141438
triple_1093-A	229.397	204.184	266.236	212.499	387.037	257.038	286.387	139.224	198.828	212.828	313.213	119.42	289.972	70.8302	208.155	63.8783	no	no	no	down	no	down	down	down	0.250913	0.00014346	6.85e-06	1.69e-07	0.825843	2.76e-18	4.47e-26	1.32e-12	0.890096	0.798168	0.664126	0.486155	1.07041	0.381292	0.244292	0.306911
triple_1093-B	161.974	186.296	125.23	208.59	283.826	147.446	188.38	70.8132	141.972	203.624	148.178	108.351	155.591	71.8207	147.579	42.6364	no	no	no	down	no	no	down	down	0.374256	0.000374576	8.91e-10	1.01e-08	0.0312287	0.203096	6.19e-05	1.2e-09	1.15015	1.6656	0.519512	0.375939	1.43422	0.73124	0.461632	0.288954
triple_1093-D	152.629	140.52	178.533	178.911	251.137	73.5161	190.232	40.9633	179.2	157.549	242.608	109.229	269.437	50.3491	189.266	22.4853	no	no	down	down	no	down	down	down	0.565713	0.374022	1.6e-22	1.38e-18	0.0510869	4.44e-10	7.51e-31	3.43e-27	0.920668	1.00211	0.292761	0.215374	0.879187	0.450251	0.186898	0.118849
triple_1094-A	230.779	13	167.501	7	270.316	3	188	1	68.3194	45	89	11	143	3	157.758	0	down	down	down	down	no	down	down	down	6.31e-57	5.68e-47	1.61e-76	1.13e-48	0.0133453	5.54e-14	2.02e-33	5.43e-41	0.0563717	0.0418481	0.0111347	0.00537205	0.65872	0.123694	0.0210475	6.3384e-05
triple_1094-B	211.312	16	267.343	7	325.691	3	260.635	1	65.7545	46.4796	124.192	10	167.092	3	205.515	0	down	down	down	down	no	down	down	down	8.33e-48	3.07e-82	2.56e-95	4.06e-70	0.0282861	2.57e-23	7.79e-40	3.64e-54	0.075761	0.0262201	0.00924162	0.003875	0.70691	0.0805943	0.018013	4.86558e-05
triple_1094-D	145.908	22	230.157	4	263.994	4	217.365	0	80.926	50.5204	83.8077	16	138.908	2	163.726	0	down	down	down	down	no	down	down	down	1.29e-24	8.91e-73	4.36e-73	4.25e-59	0.00271906	2.54e-10	1.55e-33	1.07e-42	0.150838	0.0174222	0.0151892	4.60035e-05	0.624325	0.19101	0.0144689	6.10739e-05
triple_1095-A	177.843	98.7753	164.268	158.434	202.817	91.5602	152.71	48.6081	202.328	159.452	211.749	93.177	197.658	87.4522	173.645	58.47	no	no	down	down	no	down	down	down	1.12e-06	0.242587	2.22e-09	2.18e-09	0.00140669	3.38e-09	6.88e-07	2.55e-09	0.555432	0.964489	0.45147	0.318348	0.788099	0.440062	0.442471	0.336759
triple_1095-B	138.743	71.3463	117.388	81.2894	185.472	62.6968	150.514	26.3122	158.3	100.827	150.088	71.7825	196.436	44.7238	147.688	33.7617	no	no	down	down	no	down	down	down	2.68e-06	0.0012931	1.2e-13	1.3e-17	1.77e-05	1.91e-05	3.42e-18	9.02e-13	0.514267	0.692508	0.338075	0.17487	0.636963	0.478304	0.227716	0.228653
triple_1095-D	168.414	112.878	163.344	86.2766	190.711	48.743	156.775	15.0797	232.373	166.72	187.163	78.0405	224.907	60.824	219.667	27.7683	no	no	down	down	no	down	down	down	0.00104854	5.67e-09	1.3e-19	1.55e-25	1.26e-05	7.01e-09	1.49e-17	2.66e-30	0.670264	0.528219	0.255624	0.0962442	0.717482	0.416996	0.270474	0.126451
triple_1096-A	0	0	0	2	0	1	0	0	0	0	0	4	0	1	0	8	no	no	no	no	no	no	no	up	1	0.646667	0.594795	1	1	0.0844097	0.568554	0.00267219	1	201	101	1	1	401	101	801
triple_1096-B	1	2	0	7	0	7	0	1	0	3	0	2	0	6	1	14	no	no	no	no	no	no	no	up	1	0.0338788	0.0111763	0.563851	0.387551	0.321951	0.0150036	0.000179806	1.9901	701	701	101	301	201	601	13.8713
triple_1096-D	0	9	0	28	0	21	0	20	0	54	1	60	0	46	0	48	no	up	up	up	up	up	up	up	0.0110538	6.42e-08	5.45e-07	2.38e-07	5.83e-15	1.83e-18	2.4e-16	1.26e-17	901	2801	2101	2001	5401	59.4158	4601	4801
triple_1097-A	31.8483	13.9022	39.5783	6.46222	25.363	10.6111	26.1676	3	34.1786	14.9895	43.5038	7.55835	39.8296	12.0312	33.3377	4	no	down	no	down	down	down	down	down	0.0189636	7.03e-08	0.0708313	0.000238637	0.00593189	6.06e-06	0.00346336	7.39e-05	0.436689	0.163488	0.418599	0.114984	0.438728	0.17393	0.302243	0.120248
triple_1097-B	32.2695	23.0459	49.5445	23.92	50.5471	16.5778	32.496	8.42857	30.7451	21.6349	57.9817	15.3947	58.8875	9.9375	44.1683	10.9524	no	down	down	down	no	down	down	down	0.368379	0.000977597	0.000263299	0.00382543	0.219756	1.18e-05	3.03e-07	0.000627496	0.714259	0.482903	0.3281	0.2596	0.703781	0.265637	0.168895	0.24814
triple_1097-D	32.8822	16.0519	47.8772	21.6178	49.0899	12.8111	38.3363	11.5714	25.0763	30.3756	45.5145	16.0469	44.2829	11.0312	28.4941	11.0476	no	down	down	down	no	down	down	no	0.0344072	0.000972329	3.58e-05	0.00700904	1	0.00175163	0.000377309	0.0850362	0.48832	0.45164	0.261123	0.302022	1.21124	0.352709	0.249278	0.387931
triple_1098-A	7	2.08	9.44444	8.78857	8	7	2.3	6.42424	23.3119	17.4304	13	10	13.04	17	7	23.9231	no	no	no	no	no	no	no	up	0.201047	0.945391	1	0.219253	0.329277	0.955542	0.284496	0.000373861	0.298146	0.930628	0.875156	2.78539	0.747813	0.769408	1.30345	3.41413
triple_1098-B	23.15	25.1978	14	15.64	13.2632	17.0968	8.1	30.5258	31.9072	14.925	20.3077	13.7333	13.0035	12.8966	13.5714	31.5658	no	no	no	up	no	no	no	up	1	1	0.47222	2.69e-05	0.0121254	0.739293	0.82358	0.00095305	1.08842	1.11706	1.28882	3.7652	0.46793	0.676422	0.991783	2.32493
triple_1098-D	17.85	12.7222	9.55556	12.5714	6.73684	13.9032	8.6	14.05	22.7809	19.6445	22.6923	18.2667	10.9565	18.1034	7.42857	17.5111	no	no	no	no	no	no	no	no	0.551049	0.959535	0.183097	0.205498	0.611996	0.881839	0.100757	0.0132819	0.71289	1.31528	2.06218	1.63298	0.862387	0.805058	1.6517	2.35544
triple_1099-A	0	4	0	5	0	6	0	6.2	0	4.66667	0	2.6	0	8	0	6.55556	no	no	no	no	no	no	up	up	0.229272	0.11443	0.0221502	0.0141525	0.123288	0.166207	0.00328523	0.00587612	401	501	601	621	467.667	261	801	656.556
triple_1099-B	0	0	0	0.5	0	0	0	0.2	0	2	0	5.42857	0	5.66667	1	2	no	no	no	no	no	no	no	no	1	1	1	1	0.663322	0.0426515	0.0150036	0.710936	1	51	1	21	201	543.857	567.667	1.9901
triple_1099-D	0	2	0	0.5	0	6	0	4.6	1	1.33333	0	1.97143	0	2.33333	0	3.44444	no	no	no	no	no	no	no	no	0.681527	1	0.0221502	0.0301804	1	0.321951	0.284496	0.12912	201	51	601	461	1.33003	198.143	234.333	345.444
triple_109-A	28.4677	16.7394	26.4909	18	37.0423	3	24	1	25	31.5254	22	17.3529	37	3.44444	24.4417	0	no	no	down	down	no	no	down	down	0.188504	0.20812	1.57e-07	3.77e-05	0.841961	0.875128	1.11e-06	5.35e-06	0.588159	0.679599	0.0812366	0.0420658	1.26091	0.788866	0.0933381	0.00040897
triple_109-B	32.9665	17.7829	28.6144	12.5417	34.3577	8.24324	31	4.35714	40.4227	27.4746	41	4.24955	32.4074	4.55556	33.5621	4	no	no	down	down	no	down	down	down	0.0747239	0.0107794	0.000307078	0.00010186	0.0943684	2.16e-07	0.000185445	4.39e-05	0.539565	0.438496	0.240145	0.14083	0.679761	0.103866	0.140837	0.119444
triple_109-D	42.5658	31.4776	48.8947	35.4583	50.6	27.7568	51	8.64286	55.5773	36	60	28.3975	47.5926	25	48.9962	6	no	no	no	down	no	down	no	down	0.278286	0.0835249	0.0498658	3.29e-06	0.0248507	0.009629	0.11653	4.16e-07	0.739566	0.725254	0.548642	0.169631	0.64781	0.47338	0.525392	0.122637
triple_10-A	1	1	0	1.14286	0	3.66667	0	1	1	7	0	3	0	1	0.5	2	no	no	no	no	no	no	no	no	1	1	0.0854372	0.563851	0.137892	0.166207	0.568554	0.272091	1	115.286	367.667	101	6.94059	301	101	3.94118
triple_10-B	0	1.28571	0	0	0	1.5	0.5	0	1	0	0	1.6	0	1	0.5	0	no	no	no	no	no	no	no	no	1	1	0.317624	1	0.635839	0.321951	0.568554	1	129.571	1	151	0.0196078	0.00990099	161	101	0.0196078
triple_10-D	0	4.71429	0	5.85714	0	1.83333	0.5	0	1	8	0	10.4	0	0	0	0	no	no	no	no	no	up	no	no	0.127822	0.062447	0.317478	1	0.0844325	0.00123538	1	1	472.429	586.714	184.333	0.0196078	7.93069	1041	1	1
triple_1100-A	6	6	12	11	7	10	13	5	12	11	14	21	11	19	10	7	no	no	no	no	no	no	no	no	1	0.820045	0.587762	0.324762	0.832885	0.200463	0.0713504	1	1	0.916736	1.42796	0.385088	0.916736	1.49964	1.72661	0.7003
triple_1100-B	9	8.9	8	14	15	9	10	11	15	15	13	14	13	10	18	11	no	no	no	no	no	no	no	no	1	0.538185	0.527497	0.631643	0.988798	0.829566	1	0.70646	0.988901	1.74906	0.600266	1.0999	1	1.07686	0.769408	0.611327
triple_1100-D	2	0.1	2	5	2	1	8	1	4	0	2	8	0	4	3	2	no	no	no	no	no	no	no	no	0.399402	0.611543	1	0.0803411	0.099004	0.0922793	0.0665527	1	0.0547264	2.49254	0.502488	0.126092	0.00249377	3.98507	401	0.667774
triple_1101-A	565.962	1399.96	549.247	1970.41	747.826	1176.01	584.214	532.791	582.524	1613.38	711.935	1564.31	571.836	969.155	420.033	316.987	up	up	no	no	up	up	no	no	7.42e-107	1.62e-195	9.18e-48	0.00595476	8.46e-120	1.64e-127	2.03e-73	0.843153	2.47357	3.58742	1.57257	0.91198	2.76961	2.19724	1.6948	0.754678
triple_1101-B	795.645	1690.84	733.577	2612.7	861.47	1733.56	589.707	740.284	816.144	1911.64	987.72	1786.69	873.898	1319.08	561.789	468.776	up	up	up	no	up	no	no	no	8.25e-78	1.54e-191	5.55e-93	4.03e-26	1.21e-88	7.07e-83	4.74e-59	0.142155	2.1251	3.56155	2.01232	1.25534	2.34227	1.8089	1.50941	0.834436
triple_1101-D	837.393	1558.2	803.175	2297.89	1091.7	1542.43	887.078	740.925	899.332	2277.98	989.345	2415	910.266	1794.76	675.177	723.237	no	up	no	no	up	up	no	no	1.24e-51	1.61e-128	6.4e-28	0.126067	5.12e-103	2.81e-152	1.26e-110	1.45e-15	1.86077	2.86099	1.41286	0.835244	2.53295	2.441	1.97168	1.07118
triple_1102-A	1.5	2.30769	0.208333	2	4.38095	2.42857	2.22222	0.333333	4.33333	6.9697	5.25	4.03529	4.4026	2.83333	3.66667	0.25	no	no	no	no	no	no	no	no	1	0.646667	0.805022	0.625354	0.718033	1	1	0.20337	1.5349	9.20611	0.555363	0.153808	1.60699	0.769067	0.644367	0.0707162
triple_1102-B	5.2	1.48951	8.0947	7.27273	6.84127	5.07143	5.44444	0.333333	4.33333	6.47475	3.5	7.01448	5.87013	7.33333	8.13333	3.35	no	no	no	no	no	no	no	no	0.22569	0.925784	0.889834	0.11089	0.902628	0.495536	0.712299	0.486205	0.287814	0.898581	0.741677	0.0629456	1.49303	2.00128	1.24884	0.412607
triple_1102-D	8.3	11.2028	3.69697	3.72727	1.77778	3.5	2.33333	2.33333	6.33333	9.55556	1.25	9.95023	7.72727	2.83333	2.2	1.4	no	no	no	no	no	up	no	no	0.821557	1	0.553336	1	0.634126	0.00880796	0.481707	1	1.34931	1.00817	1.96333	1	1.50797	7.90494	0.367485	0.638009
triple_1103-A	20.5661	22.9878	16.7445	26.0997	26.7117	13	18.2526	10.1048	21.6718	28.7895	35.8639	18.3363	31.937	5.11111	16.5569	4.90909	no	no	no	no	no	no	down	no	1	0.497248	0.0895176	0.564496	0.738199	0.0923462	0.000185445	0.0859547	1.1177	1.55838	0.48687	0.55385	1.32828	0.511412	0.1603	0.296923
triple_1103-B	16.0085	14.7004	22.0654	21.0392	15.0513	6.625	18.8072	0.0666667	28.5456	22.831	21.2189	5.80541	20.5433	5.43434	17.5496	3	no	no	no	down	no	no	no	no	1	0.788767	0.204015	4.52e-05	0.400385	0.0218876	0.0170927	0.0128708	0.918335	0.953518	0.440534	0.00407429	0.799876	0.273939	0.26489	0.171417
triple_1103-D	29.4254	22.3118	33.1902	33.861	21.237	13.375	31.9402	5.82857	42.7826	34.3795	47.9173	21.8583	31.5198	19.4545	24.8936	6.09091	no	no	no	down	no	no	no	no	0.497285	0.933731	0.401248	0.000503478	0.229763	0.0208476	0.430396	0.011221	0.758333	1.02021	0.629971	0.18274	0.803633	0.45628	0.617339	0.244981
triple_1104-A	26	30.5088	24.5915	40.105	34.1906	45.0734	30.3114	20.2211	32.1481	41.6165	45.0486	55.8033	39.7273	46.1938	31.0323	13.3111	no	no	no	no	no	no	no	no	0.774584	0.262861	0.166387	0.690048	0.718863	0.139821	0.151648	0.104785	1.17335	1.63059	1.31821	0.667219	1.29443	1.23868	1.16273	0.429128
triple_1104-B	34.625	43.7133	27.8406	78.1995	31.0154	73.6711	27.6855	32.3474	25.9428	34.2504	29.1049	54.2667	33.6782	53.6365	19.9677	26.3684	no	up	up	no	no	no	no	no	0.541834	3.16e-05	5.83e-06	0.268554	0.76618	0.00183994	0.00310079	0.149707	1.2624	2.80818	2.37486	1.16833	1.32011	1.86422	1.59244	1.32039
triple_1104-D	20.375	44.7779	23.5679	69.6955	33.794	82.2555	34.003	40.4316	33.9091	60.1331	30.8465	83.93	32.5945	86.1698	30	33.3205	up	up	up	no	no	up	up	no	0.00707366	6.06e-05	1.49e-06	0.146665	0.0733143	3.26e-08	2.03e-09	0.231663	2.1971	2.95639	2.4336	1.189	1.77313	2.72033	2.64318	1.11065
triple_1105-A	14.5045	4.15239	24.2349	13.3662	19.9952	86.0618	35.2568	35.8711	0.0434783	0.028169	0.0588235	0.0487805	0.0647754	2	2	14	no	no	up	no	no	no	no	up	0.0282133	0.0610651	4.34e-12	0.376846	1	1	0.284496	0.00101647	0.286775	0.551711	4.30246	1.01742	0.71373	0.854075	26.8805	6.97015
triple_1105-B	1.31949	0.0596843	1.31468	5.68626	2.25028	69.6676	3.3331	36.1863	0.0434783	0.0707222	0.11943	1.24571	1.21554	7.61538	0.130435	31.7273	no	no	up	up	no	no	no	up	0.681527	0.208784	7.52e-20	1.15e-09	1	0.602095	0.0242527	8.46e-12	0.0524141	4.30009	30.827	10.8272	1.50944	9.70187	6.22206	225.993
triple_1105-D	109.176	50.7879	220.45	56.9475	89.7545	123.271	121.41	154.943	20.913	148.901	34.8217	87.7055	48.7197	18.3846	33.8696	50.2727	down	down	no	no	up	up	down	no	5.64e-06	4.07e-30	0.00650024	7.28e-05	2.68e-22	6.3e-08	0.00546241	0.00660188	0.465242	0.258357	1.37338	1.27617	7.11709	2.51826	0.377483	1.48416
triple_1106-A	6.23077	8.5188	7.3683	7.57143	5.30342	9.26136	4.61905	0.666667	10.7353	11.5111	8.21429	5.31731	17.0754	0.658824	10.2702	0.333333	no	no	no	no	no	no	down	no	0.78654	1	0.383544	0.32821	1	0.727201	0.00105151	0.0125719	1.36663	1.02753	1.7449	0.146178	1.0722	0.647753	0.0391458	0.0333974
triple_1106-B	12.0385	11.4286	3.82051	8.5	8.68864	6.36364	7.46825	2.33333	16.3382	21.8204	14.2857	8.375	9.90281	9.91176	11.4603	5.66667	no	no	no	no	no	no	no	no	0.988236	0.54211	0.727872	0.419765	0.784731	0.526714	0.789026	0.75517	0.94938	2.22163	0.732716	0.313353	1.33534	0.586539	1.0009	0.494901
triple_1106-D	5.73077	19.0526	7.81119	15.9286	18.0079	14.375	6.9127	3	21.9265	24.6685	20.5	18.3077	8.02174	11.4294	9.26944	2	no	no	no	no	no	no	no	no	0.0355276	0.331131	0.839369	0.646954	1	1	0.355055	0.19098	3.32057	2.03787	0.798371	0.434802	1.125	0.89311	1.42428	0.216608
triple_1107-A	229	229	223.317	366.287	265.48	242.641	221.246	120.624	116.338	172	160.441	174.284	125	101.091	76	26.1812	no	no	no	no	no	no	no	down	1	1.08e-06	1	0.000614269	0.0296437	0.0816643	1	0.000315667	1	1.64018	0.913974	0.545222	1.4784	1.08628	0.808741	0.344576
triple_1107-B	205	440	285.683	912.713	287.52	895.359	311.754	462.376	144.662	315	203.559	440.716	128	364.909	120	121.819	up	up	up	no	up	up	up	no	6.24e-25	1.72e-97	8.38e-131	2.75e-25	6.58e-13	2.11e-35	8.56e-49	0.0407796	2.14629	3.19477	3.114	1.48313	2.17742	2.165	2.85071	1.01516
triple_1107-D	393	831	431	1824	542	2577	422	1618	311	753	356	1080	303	1302	287	633	up	up	up	up	up	up	up	up	2.05e-54	2.26e-237	0	2.42e-255	1.46e-47	1.51e-162	7.19e-279	4.7e-82	2.11448	4.23194	4.75454	3.83406	2.42118	3.03365	4.29692	2.20553
triple_1108-A	258.238	245.143	224.402	327.65	295.697	342.104	247.387	277.042	297.396	317.152	293.362	269.303	290.795	223.409	238.73	241.222	no	no	no	no	no	no	no	no	0.578637	0.00140844	0.00210721	1.98e-05	0.716144	0.737981	0.639579	0.00211773	0.949296	1.46008	1.15694	1.11987	1.06643	0.917992	0.768278	1.01044
triple_1108-B	210.415	177.077	187.205	240.61	229.184	254.717	225.901	209.454	176.726	210.042	180.791	163.782	170.222	186.27	161.041	163.981	no	no	no	no	no	no	no	no	0.0992709	0.203501	0.039738	0.142455	0.709783	0.939456	0.00440475	0.0141547	0.841568	1.28526	1.1114	0.927197	1.1885	0.905923	1.09427	1.01825
triple_1108-D	206.347	157.779	174.393	224.739	253.119	283.179	196.712	198.504	235.878	209.807	211.847	179.915	213.982	188.32	173.229	205.797	no	no	no	no	no	no	no	no	0.0127046	0.207081	0.0237147	0.0180086	0.0232297	0.831946	0.498355	9.79e-06	0.764642	1.28868	1.11875	1.00911	0.889476	0.849275	0.88008	1.188
triple_1109-A	24.6109	20.6874	16.3372	22.2334	30.9756	4.28562	22.464	7.75	39.3779	26.2351	35.8731	28.3341	44.3278	7.39342	28.766	12.4909	no	no	down	no	no	no	down	no	0.734467	0.769493	2.09e-05	0.100681	0.0889604	0.834438	7.4e-06	0.124463	0.840646	1.36069	0.138633	0.345287	0.666325	0.789899	0.166978	0.434421
triple_1109-B	49.1899	33.9604	35.5536	30.9312	61.1484	20.7721	41.8506	10.25	63.6208	42.5054	57.9221	43.1385	69.1609	23.075	50.3771	25.2198	no	no	down	down	no	no	down	no	0.180529	0.456151	9.89e-05	0.000410155	0.0238051	0.553462	0.000235193	0.119119	0.690457	0.870027	0.339808	0.245099	0.668158	0.744812	0.333739	0.500718
triple_1109-D	41.1992	25.3521	41.1092	21.8353	48.8761	25.9423	36.6853	11	54.0014	44.2595	46.2047	37.5274	68.5114	14.5316	43.8569	21.2894	no	no	no	down	no	no	down	no	0.0975075	0.0106638	0.0435905	0.00573201	0.215247	0.946271	7.59e-07	0.118116	0.615448	0.531267	0.530873	0.300038	0.819633	0.812239	0.21222	0.485545
triple_110-A	68.5918	81.7548	42.3774	80.2933	45.0678	51.8965	27.8674	29.5501	62.5795	94.0204	66.3583	57.8014	42.0376	31.6744	28.5891	57.7265	no	no	no	no	no	no	no	up	0.535147	0.00908026	0.400274	0.385599	0.133265	1	0.938438	3.17e-05	1.19187	1.89451	1.15149	1.06036	1.50233	0.871069	0.753536	2.01883
triple_110-B	62.3861	47.9997	27.3185	53.3277	42.9796	46.7914	20.0972	66.3652	50.9024	34.2846	23.606	25.941	27.7788	37.6385	25.8731	43.3039	no	no	no	up	no	no	no	no	0.300752	0.0338788	0.571929	2.1e-09	0.044888	0.612258	0.0725804	0.00379761	0.769434	1.95173	1.08867	3.30106	0.673599	1.09887	1.35481	1.67344
triple_110-D	52.022	56.2455	12.3041	48.3789	32.9527	42.3122	15.0354	52.0847	43.5181	65.695	38.0357	50.2576	41.1835	54.6871	30.5378	78.9696	no	up	no	up	no	no	no	up	0.928783	5.62e-05	0.232893	7.96e-08	0.244901	0.110013	0.0219402	4.17e-09	1.08117	3.92954	1.28394	3.46251	1.50949	1.32124	1.32781	2.58544
triple_1110-A	269.668	212.903	219.154	250.599	297.661	198.535	256.102	174.598	244.687	322.306	284.164	260.103	288.096	206.746	256.247	135.529	no	no	no	no	no	no	no	no	0.00698111	0.927922	0.000221278	0.127446	0.0713315	0.764898	0.227365	0.00019111	0.789509	1.14348	0.666995	0.681764	1.31721	0.915329	0.71764	0.52892
triple_1110-B	195.155	214.355	155.918	181.136	199.215	146.146	178.556	124.187	225.109	252.629	252.855	205.408	270.409	140.363	240.103	109.805	no	no	no	no	no	no	no	down	0.603148	0.903477	0.0472327	0.297497	1	0.453182	6.71e-06	1.45e-06	1.09838	1.16173	0.733623	0.695521	1.12225	0.812361	0.519095	0.457348
triple_1110-D	229.177	172.742	148.928	226.265	224.124	154.319	204.342	143.216	199.204	268.064	225.981	210.49	218.495	144.891	205.65	117.665	no	no	no	no	no	no	no	no	0.00410999	0.00501459	0.0052009	0.301398	0.0620612	0.700102	0.0833114	0.00997778	0.753759	1.51926	0.688556	0.700877	1.34566	0.931451	0.663144	0.572184
triple_1111-A	231.222	201.203	219.712	248.931	224.44	243.453	195.637	227.835	248.88	246.321	249.29	212.405	252.084	221.923	233.106	231.885	no	no	no	no	no	no	no	no	0.159098	1	0.0838404	3.74e-05	0.235122	0.814372	0.408109	0.00441945	0.870178	1.13298	1.08471	1.16457	0.989718	0.852048	0.880361	0.994762
triple_1111-B	286.325	207.764	306.252	284.928	332.602	255.287	246.984	205.387	232.103	199.956	273.239	178.402	218.137	198.171	212.47	193.499	no	no	no	no	no	no	no	no	0.000179807	0.0240407	0.0229262	0.79147	0.0102858	0.00152783	0.276791	0.107104	0.725635	0.930374	0.767553	0.831586	0.861505	0.65293	0.908475	0.910719
triple_1111-D	231.454	254.033	225.036	213.141	275.958	319.26	213.378	295.778	299.017	293.723	307.471	191.192	314.78	238.906	219.425	291.616	no	no	no	no	no	no	no	no	0.513315	0.10563	0.00349254	3.32e-12	0.15947	6.66e-05	0.52879	8.34e-12	1.09755	0.947145	1.15691	1.38615	0.982294	0.621834	0.75897	1.32899
triple_1112-A	845.548	583.694	584.958	474.268	943.936	490.55	805.658	427.255	850.814	691.962	684.105	421.077	832.238	299.521	750.187	376.364	no	no	no	no	no	no	down	no	8.83e-19	4.6e-10	2.39e-38	1.02e-17	1.18e-13	1e-12	8.96e-55	2.17e-18	0.690318	0.810776	0.519691	0.530324	0.813297	0.615521	0.359906	0.5017
triple_1112-B	945.122	578.09	708.558	402.919	1062.93	414.512	723.686	239.131	1103.66	794.811	974.989	436.61	1013.43	300.293	976.897	328.07	no	no	down	down	no	down	down	down	1.39e-32	1.37e-42	5.34e-84	1.69e-54	4.44e-30	3.18e-52	4.06e-93	5.73e-67	0.611661	0.568653	0.389975	0.330444	0.720164	0.447816	0.296321	0.335835
triple_1112-D	858.33	616.216	700.485	508.813	1010.13	502.938	787.656	358.614	939.529	853.227	884.905	529.312	956.333	368.186	830.916	371.566	no	no	down	down	no	no	down	down	7.42e-16	5.1e-20	2.76e-46	1.15e-29	6.95e-07	1.07e-18	1.87e-55	3.72e-29	0.717928	0.726377	0.497899	0.455299	0.908144	0.598162	0.385004	0.447183
triple_1113-A	68.681	71.2524	42.5513	45.6441	100.817	11	78.476	5	91.3265	139.514	55.3297	30.9118	78.8185	6	41.2902	3	no	no	down	down	no	no	down	down	1	0.955145	6.58e-18	2.46e-14	0.0306976	0.0839705	3.98e-14	2.66e-07	1.03744	1.07267	0.109197	0.0638331	1.52758	0.558763	0.0762415	0.072881
triple_1113-B	20.6034	20.0364	26.3966	17.0424	54.681	7	34.3119	1	26.538	36.2076	22.7119	10	31.7066	4.625	12.2	5	no	no	down	down	no	no	down	no	1	0.154254	3.75e-09	1.04e-07	0.686664	0.129779	0.000185445	0.439143	0.97249	0.645763	0.128175	0.0294273	1.36423	0.440545	0.146138	0.410319
triple_1113-D	38.7156	38.7112	35.0522	16.3136	61.502	3	24.2121	2	62.1355	55.2782	40.9585	2.08824	47.475	2.375	10.5098	1	no	down	down	down	no	down	down	no	1	0.00617328	3.58e-14	0.000178612	0.348354	4.08e-09	6.37e-10	0.0293566	0.999887	0.46556	0.0489335	0.082982	0.889657	0.0512159	0.0502264	0.0960094
triple_1114-A	9	12	24	16	26	3	32	0	38	26	53	10	28	3	22	1	no	no	down	down	no	down	down	down	0.836706	0.185473	5.13e-05	2.96e-08	0.111707	9.09e-07	8.35e-05	0.000128689	1.33296	0.666805	0.115725	0.000312402	0.684294	0.188832	0.107462	0.0458882
triple_1114-B	18	7	10	14	14	5	20	0	16	10	22	8	13	0	19	0	no	no	no	down	no	no	down	down	0.0625902	0.824363	0.105774	2.45e-05	0.280284	0.0509356	0.00103936	5.29e-05	0.389228	1.3996	0.357602	0.00049975	0.625234	0.363925	0.00076864	0.000526039
triple_1114-D	33	33	14	25	21	10	36	4	43	67	71	39	38	23	41	15	no	no	no	down	no	no	no	no	1	0.301094	0.156101	7.94e-06	0.176403	0.0287951	0.403978	0.024134	1	1.78515	0.47644	0.111358	1.55801	0.549359	0.605367	0.366008
triple_1115-A	56.024	49.5846	79.3118	72.1126	81.8969	36.2075	118.024	12.963	7.53933	26.1154	34.0523	28.7917	26.894	9.03279	12.5788	5.25	no	no	down	down	no	no	no	no	0.732296	0.317058	0.000233807	9.95e-18	0.0135642	1	0.0315985	0.328467	0.885081	0.90924	0.44218	0.109908	3.46062	0.845559	0.336113	0.417831
triple_1115-B	50	31	49	45	65	41	74	19	0	0	0	1	0	0	0	0	no	no	no	down	no	no	no	no	0.0708403	0.484607	0.0944174	2.89e-06	1	0.602095	1	1	0.620076	0.918384	0.630826	0.256857	1	101	1	1
triple_1115-D	73.976	85.4154	112.688	85.8874	150.103	77.7925	184.976	43.037	85.4607	112.885	136.948	79.2083	127.106	56.9672	130.421	37.75	no	no	no	down	no	no	down	down	0.649794	0.0112842	3.83e-05	8.55e-17	0.336452	0.00391399	0.000247753	1.79e-08	1.15462	0.76219	0.518292	0.232705	1.32086	0.578415	0.44823	0.289501
triple_1116-A	154.57	384.52	112.009	328.116	129.811	93.5193	98.6667	25.0844	164.346	482.093	143.661	253.688	128.241	101.519	159.017	32.297	up	up	no	down	up	no	no	down	2.51e-27	1.71e-23	0.107948	2.42e-08	9.86e-37	1.03e-12	1	1.67e-15	2.48759	2.92919	0.720448	0.254309	2.93329	1.76583	0.791638	0.203154
triple_1116-B	104.697	518.5	83.729	591.708	116.978	331.51	73.7369	186.583	118.301	704.189	102.99	540.632	106.801	312.209	84.6255	172.876	up	up	up	up	up	up	up	up	5.75e-83	1.7e-106	1.06e-33	1.57e-20	2.99e-117	6.16e-108	4.33e-41	2.99e-15	4.95202	7.06622	2.8338	2.53018	5.95209	5.24897	2.9231	2.04271
triple_1116-D	201.734	436.979	131.262	355.176	164.211	140.971	110.596	23.3326	156.353	472.717	168.35	286.68	176.958	131.272	146.357	28.8272	up	up	no	down	up	no	no	down	4.35e-25	7.98e-23	0.656557	3.52e-11	1.76e-37	1.8e-13	0.549161	2.11e-14	2.16606	2.70573	0.858481	0.211042	3.02327	1.70284	0.741842	0.197019
triple_1117-A	645.112	454.569	692.457	552.875	844.01	463.881	918.661	246.887	772.118	730.462	937.466	533.974	769.85	363.473	849.822	311.345	no	no	no	down	no	no	down	down	4.07e-13	7.98e-13	2.72e-29	8.06e-95	0.000166295	3.52e-24	1.71e-26	2.46e-49	0.70464	0.798427	0.549621	0.268755	0.94605	0.569597	0.472141	0.366373
triple_1117-B	559.178	455.415	623.512	476.87	777.795	403.765	742.592	207.26	671.953	722.942	768.248	490.545	657.04	382.105	710.236	271.38	no	no	no	down	no	no	no	down	4.49e-05	3.18e-14	9.43e-32	5.56e-72	0.549826	7.74e-12	4.99e-10	1.65e-37	0.814441	0.764816	0.519121	0.279113	1.07588	0.638529	0.581561	0.382107
triple_1117-D	777.71	546.016	700.03	497.255	937.195	365.355	955.747	196.853	774.929	710.596	971.286	451.482	868.11	364.423	882.942	234.275	no	no	down	down	no	down	down	down	3.63e-16	5.33e-22	4.57e-74	8.95e-131	7.31e-06	1.83e-47	1.49e-41	1.83e-86	0.702085	0.710338	0.389845	0.205976	0.916983	0.464834	0.419795	0.265343
triple_1118-A	119.438	71.3219	118.803	63.0538	119.864	58.9027	115.356	17.8689	138.371	67.3079	148.11	24.96	77.9798	28.9129	111.591	13.3537	no	no	down	down	down	down	down	down	0.000735142	1.56e-06	8.67e-05	2.28e-14	1.41e-08	1.5e-19	0.000339414	7.46e-16	0.597179	0.53078	0.491455	0.154975	0.486469	0.168579	0.370855	0.119746
triple_1118-B	382.566	201.718	413.499	234.846	404.627	169.598	334.917	72.5576	456.039	309.354	564.078	241.587	379.58	253.554	338.737	123.218	no	no	down	down	no	down	no	down	1.42e-17	1.55e-21	2.26e-23	1.39e-34	9.28e-15	1.01e-29	0.0128091	1.8e-16	0.527287	0.56796	0.419162	0.216667	0.678355	0.428296	0.667995	0.363776
triple_1118-D	512.995	277.96	470.698	328.1	414.509	283.499	295.727	150.573	582.59	352.339	726.811	379.453	351.44	485.533	328.672	233.428	no	no	no	no	no	no	no	no	6.53e-24	1.65e-14	1.22e-05	9.31e-07	5.57e-28	4.89e-25	4.47e-21	0.354569	0.541847	0.697056	0.683947	0.50918	0.604787	0.522086	1.38154	0.710224
triple_1119-A	162.999	232.862	169.956	391.338	288.074	694.609	274.936	408.825	173.664	283.776	197.995	318.621	242.502	356.442	227.674	239.441	no	up	up	no	no	no	no	no	0.00102112	4.59e-19	2.51e-71	5.96e-22	5.21e-05	3.33e-13	2.81e-16	0.000501035	1.42858	2.30251	2.41117	1.48697	1.63402	1.6092	1.46983	1.05168
triple_1119-B	348.212	342.216	347.618	458.462	455.7	374.758	383.011	331.255	385.341	393.483	495.644	336.297	445.283	280.066	398.227	196.775	no	no	no	no	no	no	no	down	0.799885	0.014527	0.0838106	0.277602	0.255824	2.28e-05	0.00022174	4.05e-09	0.982782	1.31886	0.822384	0.864873	1.02113	0.678512	0.628971	0.49414
triple_1119-D	393.789	575.921	514.426	604.2	672.227	765.632	675.053	450.921	453.995	428.742	614.361	392.082	522.215	353.492	465.1	204.784	no	no	no	no	no	no	no	down	1.12e-11	0.350164	3.51e-08	0.000897544	0.00794583	1.85e-09	0.00314971	1.17e-15	1.4625	1.17451	1.13895	0.667983	0.944376	0.638201	0.676916	0.440314
triple_111-A	79.5656	126.001	115.603	127.914	56.9764	67.6023	93.3926	33.875	200.58	289.462	275.539	249.722	134.027	55.5834	186.814	22.6911	no	no	no	down	no	no	down	down	0.00422427	1	0.208832	7.28e-05	0.00650356	0.896604	2.39e-05	4.04e-26	1.58354	1.10648	1.18646	0.362784	1.4431	0.906308	0.414761	0.121511
triple_111-B	64.0163	78.3138	97.9492	133.111	93.3362	67.4572	127.562	55.8305	111.684	208.493	201.962	305.774	186.797	153.477	191.137	50.7615	no	no	no	down	no	no	no	down	0.46744	0.234381	0.18025	0.000160725	1.33e-05	9.8e-11	1	6.23e-14	1.22331	1.35895	0.722763	0.437718	1.86674	1.51399	0.821637	0.265614
triple_111-D	137.418	119.685	199.448	160.975	151.687	85.9405	173.045	45.2945	376.736	275.045	464.499	295.504	255.176	106.939	382.049	43.5475	no	no	no	down	no	no	down	down	0.355889	0.00243822	0.000306041	6.32e-14	4.5e-09	8.69e-07	7.34e-10	5.05e-60	0.870968	0.807112	0.566592	0.261792	0.730081	0.636185	0.419103	0.114007
triple_1120-A	9.5	8	6	4.5	10	3.88889	7.44444	1	4	13.8462	6.17262	4.71429	11.6875	3.5	3	2	no	no	no	no	no	no	no	no	0.819263	0.67691	0.261189	0.130089	0.0727285	1	0.200399	1	0.842271	0.750416	0.389499	0.13549	3.4554	0.764124	0.300064	0.667774
triple_1120-B	2.25	7	2	5.5	4	2.66667	10.5556	1	0	0.153846	0.291667	0.142857	0.0625	0	0	0	no	no	no	no	no	no	no	no	0.310418	0.424267	1	0.0283181	1	1	1	1	3.10177	2.74129	0.667498	0.0955936	16.3846	0.506709	0.137931	1
triple_1120-D	2.25	3	4	6	1	1.44444	3	0	4	5	1.53571	0.142857	3.25	0.5	0	0	no	no	no	no	no	no	no	no	1	0.891693	1	0.354118	1	0.633679	0.355281	1	1.33186	1.49875	1.44004	0.00332226	1.24938	0.0988909	0.156442	1
triple_1121-A	81.4713	134.622	211	52.2284	145.47	27.8235	188.181	3	93.4815	154.655	134.433	74.5725	131.321	16.6939	146.062	1	no	down	down	down	no	no	down	down	0.000738035	6.44e-30	1.33e-18	1.44e-45	0.00386955	0.00211283	2.64e-18	7.1e-36	1.65231	0.247564	0.191323	0.0159944	1.65433	0.554753	0.127189	0.00691441
triple_1121-B	91.5287	299.378	183	178.772	151.53	40.1765	157.873	1	98.0802	319.345	176.567	187.427	208.679	32.3061	182.668	6	up	no	down	down	up	no	down	down	3.42e-29	0.270694	5.39e-15	3.05e-40	6.43e-26	0.118908	3.78e-27	3.68e-39	3.27061	0.976895	0.265187	0.00639713	3.25572	1.0615	0.154853	0.0328994
triple_1121-D	57	152	153	72	102	32	139.946	1	70.4383	238	134	79	109	15	113.27	1	up	down	down	down	up	no	down	down	6.86e-11	2.37e-10	2.27e-08	3.18e-35	7.45e-20	0.00712175	1.05e-14	5.64e-27	2.66637	0.470623	0.313793	0.00721656	3.37851	0.589583	0.137694	0.00891597
triple_1122-A	379.329	338.363	406.734	371.307	473.658	319.777	381.563	219.345	387.661	366.116	485.4	284.771	438.145	264.272	383.704	198.956	no	no	no	no	no	no	no	no	0.0898356	0.00180038	6.34e-07	9.97e-06	0.017872	4.2e-10	1.9e-05	2.18e-07	0.892005	0.9129	0.675129	0.57487	0.944425	0.586682	0.60317	0.518526
triple_1122-B	398.71	397.725	418.086	410.691	480.956	460.735	401.72	311.228	347.164	350.848	398.266	285.303	409.213	294.998	320.311	243.448	no	no	no	no	no	no	no	no	0.923674	0.0497992	0.579455	0.766345	0.235226	0.0042599	0.122424	0.967106	0.99753	0.982312	0.957958	0.774744	1.01061	0.716371	0.720898	0.760041
triple_1122-D	382.961	378.912	359.18	343.002	495.386	434.488	327.717	319.427	416.175	413.036	474.334	362.926	451.642	330.73	388.984	298.597	no	no	no	no	no	no	no	no	0.837535	0.0307608	0.474366	0.00534926	0.0939694	0.0301407	0.158744	1	0.989429	0.954962	0.877072	0.974705	0.992457	0.765131	0.732289	0.767637
triple_1123-A	0	0	1	0	0	0	1	0	0	0	0	1	1.66667	0	1	0	no	no	no	no	no	no	no	no	1	0.61903	1	1	1	0.602095	0.629615	1	1	0.00990099	1	0.00990099	1	101	0.00596421	0.00990099
triple_1123-B	0	0	0	0	0	0	0	0	0	0	0	0	0	0	0	0	no	no	no	no	no	no	no	no	1	1	1	1	1	1	1	1	1	1	1	1	1	1	1	1
triple_1123-D	0	0	0	0	0	0	0	0	0	0	0	0	0.333333	0	0	0	no	no	no	no	no	no	no	no	1	1	1	1	1	1	1	1	1	1	1	1	1	1	0.0291262	1
triple_1124-A	19.9209	20.569	22.45	18.4643	28.2906	16.9867	13.7308	23.8301	29.3833	24.8627	40.4734	35.8207	25.0297	14.1087	26.7306	24	no	no	no	no	no	no	no	no	1	0.481036	0.255284	0.0364701	0.573772	1	0.441821	0.797716	1.03251	0.822542	0.600576	1.73499	0.846204	0.885071	0.563853	0.897884
triple_1124-B	0.481605	0.233333	0.58	0.502381	1.03704	0.157647	0.277778	1.01389	11.6765	17.152	14.1629	8.34286	10.7759	8.21429	6.40741	20.5	no	no	no	no	no	no	no	up	1	1	1	0.563851	0.742106	0.526714	1	0.00210339	0.494977	0.868442	0.160116	3.55792	1.46853	0.589354	0.762504	3.19599
triple_1124-D	20.5974	18.1977	13.97	20.0333	29.6724	20.8557	23.9915	15.156	18.9402	17.9853	19.3637	12.8365	29.1944	26.677	14.862	19.5	no	no	no	no	no	no	no	no	0.805873	0.64497	0.509378	0.63734	0.784186	0.730431	0.719536	0.184235	0.88355	1.43371	0.702966	0.63188	0.94961	0.663087	0.9138	1.31187
triple_1125-A	6.58974	1.2	12.6889	1.18182	12.3718	0.322222	21.7391	4.56667	8.21212	1.4	13.3417	1.14286	13.2564	2.54545	6.62857	2.5	no	down	down	no	no	down	no	no	0.0821941	0.00148422	0.00117533	0.0114334	0.0364228	0.00507768	0.0715099	0.424167	0.18334	0.0938522	0.0268315	0.21043	0.171489	0.0863451	0.192626	0.378093
triple_1125-B	2.33333	1.2	3.33333	2.27273	2.16667	0.1	0.25	1.53333	2.33333	1	3.78095	3	1.07692	0.111111	0.142857	1.5	no	no	no	no	no	no	no	no	0.799885	0.813437	0.613259	0.279962	0.766237	1	1	0.272091	0.516358	0.68277	0.050536	5.9359	0.43101	0.793996	0.111426	9.8785
triple_1125-D	7.07692	8.6	3.97778	5.54545	2.46154	9.57778	3.01087	3.9	4.45455	9.6	6.87731	11.8571	5.66667	9.34343	9.22857	2	no	no	no	no	no	no	no	no	0.957772	0.891693	0.032081	0.828359	0.306461	0.260609	0.405645	0.19098	1.21491	1.39312	3.87928	1.29433	2.15251	1.72304	1.6477	0.217566
triple_1126-A	117.776	164.302	114.642	193.391	134.489	148.748	78.7624	94.4685	119.177	167.46	160.132	172.641	127.762	157.737	104.516	98.0712	no	no	no	no	no	no	no	no	0.0176355	0.000702809	0.15372	0.0123367	0.0918601	0.0918342	0.000326097	0.232074	1.39501	1.68684	1.10601	1.19939	1.4051	1.07811	1.2346	0.938344
triple_1126-B	112.785	161.932	92.1227	246.383	140.416	172.888	90.0041	112.242	148.478	211.447	181.023	181.9	136.112	149.912	101.018	110.258	no	up	no	no	no	no	no	no	0.00936459	8.84e-15	0.0124717	0.00212786	0.0342589	0.288098	0.0101949	0.0191911	1.43572	2.67433	1.23124	1.24704	1.42407	1.00484	1.10138	1.09146
triple_1126-D	110.439	128.766	75.235	153.226	104.095	148.364	75.2335	58.29	133.345	191.092	121.845	144.459	108.126	125.351	83.4659	113.671	no	up	no	no	no	no	no	no	0.402442	1.87e-05	0.000741684	1	0.0405125	0.0271458	0.00861482	7.55e-05	1.16593	2.03649	1.42524	0.774817	1.43304	1.18559	1.15929	1.36184
triple_1127-A	218.833	238.036	182.626	223.412	218.475	118.005	124.597	11.0827	209.875	242.527	218.833	170.117	201.107	85.5148	138.417	15.8837	no	no	no	down	no	no	down	down	0.625382	0.532239	1.21e-06	9.68e-21	0.835404	0.28143	1.93e-07	1.28e-19	1.08775	1.22332	0.540153	0.0890212	1.15557	0.777393	0.42525	0.114817
triple_1127-B	207.047	246.359	159.203	293.971	205.801	156.551	118.655	68.1557	190.237	271.105	206.029	211.444	201.388	112.501	167.322	33.9542	no	no	no	no	no	no	no	down	0.13916	5.83e-08	0.0871424	0.0361137	0.0127276	0.160224	0.00207545	3.44e-16	1.18986	1.84646	0.760706	0.574437	1.42507	1.02628	0.558651	0.202975
triple_1127-D	157.12	209.605	137.171	167.617	149.724	83.4433	98.7477	11.7616	202.888	219.367	182.139	145.439	188.506	46.9841	166.261	8.16204	no	no	no	down	no	no	down	down	0.0131943	0.578481	0.000198832	2.88e-14	0.862402	0.471539	4.6e-16	1.53e-32	1.33402	1.22194	0.557343	0.119197	1.08122	0.798518	0.249285	0.0491488
triple_1128-A	238.685	128.638	144.721	164	238.463	174.859	161.124	114.664	301.385	253.785	204.754	198.883	227.224	183.402	192.891	104.253	no	no	no	no	no	no	no	no	1.32e-09	1	0.0242682	0.477471	0.00082458	0.424851	1	0.00272704	0.538963	1.13321	0.733287	0.711672	0.842066	0.971328	0.80715	0.540497
triple_1128-B	135.767	125.827	128.847	135.6	135.127	131.898	114.806	106.045	168.343	235.896	140.179	173.44	152.833	166.291	115.706	88.8797	no	no	no	no	no	no	no	no	0.621571	0.750756	0.767623	0.384094	0.0350558	0.00389503	0.0102871	1	0.92679	1.05241	0.976106	0.923702	1.40126	1.23725	1.08805	0.768168
triple_1128-D	177.547	149.535	127.432	157.4	169.41	146.243	134.071	100.29	180.272	242.319	169.066	140.677	173.943	131.307	153.402	108.868	no	no	no	no	no	no	no	no	0.150017	0.562163	0.662915	0.750675	0.0897496	0.762641	0.664437	0.634346	0.842235	1.23515	0.863257	0.748059	1.34417	0.832092	0.754903	0.709706
triple_1129-A	0	0	0	6	0	1	2	0	2	4	3	4	3	10	2	5	no	no	no	no	no	no	no	no	1	0.062447	0.594795	0.625354	0.841961	0.84182	0.0421383	0.349056	1	601	101	0.00497512	1.99502	1.33223	3.32558	2.49254
triple_1129-B	1	1	1	1	0.142857	3.5	3.44444	5.66667	6	3	2	2.66667	2.25	1.33333	2.33333	5	no	no	no	no	no	no	no	no	1	1	0.0855642	0.280071	0.473754	0.802838	1	0.349056	1	1	22.9626	1.64329	0.500832	1.33167	0.594395	2.13798
triple_1129-D	4	4	5	6	5.85714	3.5	4.55556	4.33333	11	8	12	6.33333	8.75	3.66667	9.66667	6	no	no	no	no	no	no	no	no	1	1	0.870769	1	0.527493	0.471053	0.52879	0.926347	1	1.1996	0.598247	0.951326	0.72752	0.528171	0.419711	0.621082
triple_112-A	229.752	255.593	241.409	228.778	293.133	136.393	189.797	58.8942	303.943	290.832	299.659	173.732	293.926	114.597	246.096	64.3545	no	no	down	down	no	no	down	down	0.424596	0.0955815	4.9e-13	3.32e-12	0.077488	3.46e-06	2.81e-13	6.77e-19	1.11247	0.947679	0.465312	0.310336	0.956865	0.579779	0.389904	0.261531
triple_112-B	275.607	306.86	207.714	266.655	322.124	161.017	215.692	45.3541	293.022	317.253	294.491	202.667	312.984	101.404	278.764	47.472	no	no	down	down	no	no	down	down	0.365165	0.174515	2.93e-12	5.17e-22	0.833967	0.00713298	4.46e-20	7.09e-33	1.11339	1.28375	0.499876	0.21031	1.08269	0.688203	0.324013	0.170324
triple_112-D	224.642	242.547	203.876	239.567	291.744	136.59	199.511	64.7517	282.035	335.915	292.85	193.602	259.09	113.999	228.14	55.1735	no	no	down	down	no	no	down	down	0.663749	0.7506	1.08e-12	5.15e-12	0.520832	0.00154111	5.16e-09	4.66e-19	1.0797	1.17505	0.468204	0.324586	1.19103	0.661107	0.440019	0.241874
triple_1130-A	239	137.15	366.366	211.508	325.734	122.708	406.073	86.7255	287.418	276.456	393.413	213.313	265.942	147.277	360.115	107.924	no	no	down	down	no	no	no	down	2.95e-08	9.21e-18	1.15e-21	1.93e-44	0.10435	1.93e-10	0.000104705	2.97e-24	0.573869	0.577324	0.376732	0.213591	0.96186	0.542224	0.553812	0.299713
triple_1130-B	254.896	199.635	301.286	291.269	319.227	198.098	342.069	85.6218	269.066	263.857	361.861	202.55	226.277	180.456	309.837	100.786	no	no	no	down	no	no	no	down	0.00772755	0.0816232	2.26e-06	9.16e-31	0.183264	1.47e-08	1	5.8e-18	0.783212	0.966754	0.620568	0.250328	0.980643	0.559757	0.79751	0.325309
triple_1130-D	281.104	188.214	244.348	215.223	299.039	167.194	296.859	95.6527	293.516	287.687	362.726	215.137	295.781	188.267	307.049	121.29	no	no	no	down	no	no	no	down	3.96e-06	0.0120936	1.99e-08	1.15e-18	0.155986	4.64e-07	0.00801244	1.98e-12	0.669565	0.880811	0.559118	0.322239	0.980141	0.593122	0.636518	0.395039
triple_1131-A	0.0526316	4	1	6.07955	0.0909091	12.1182	0	13.1458	3	2.05263	0	3	1	2.04478	0	9	no	no	up	up	no	no	no	up	0.229272	0.208784	0.000338869	6.12e-05	0.82649	0.166207	0.719536	0.00121021	64.0252	6.02925	120.189	1315.58	0.68526	301	2.03443	901
triple_1131-B	5	4	1	1	0	0	1	3	4	4	4	1	0	1	0	1	no	no	no	no	no	no	no	no	0.913313	1	1	0.437403	1	0.510727	0.568554	0.558716	0.800399	1	1	2.9802	1	0.25187	101	101
triple_1131-D	17.9474	22	14	81.9205	9.90909	96.8818	9	81.8542	25	53.9474	28	24	3	63.9552	10	121	no	up	up	up	no	no	up	up	0.80844	4.8e-11	7.21e-21	7.4e-20	0.0145667	1	7.14e-19	4e-33	1.22568	5.848	9.76822	9.08592	2.15743	0.857194	21.2509	12.0889
triple_1132-A	41.4545	36.5639	56.9932	25.3665	60.2299	12.2759	39.278	1.90385	45.6602	32.3573	71.9588	22.2362	49.9234	11.3945	42.6966	3.23333	no	down	down	down	no	down	down	down	0.821272	0.000124476	8.41e-08	6.94e-08	0.0795487	7.96e-06	3.07e-05	8.9e-08	0.882053	0.445177	0.203949	0.0487133	0.708717	0.309109	0.228395	0.0759445
triple_1132-B	50.6977	34.1044	55.7076	49.8585	65.7034	16.1562	28.9984	3.33929	53.3167	38.1168	83.8685	38.9744	83.1325	10.3945	71.025	3.03333	no	no	down	down	no	down	down	down	0.124677	0.350949	3.3e-07	5.24e-05	0.0855923	0.0014136	4.24e-12	2.92e-14	0.672766	0.895023	0.246011	0.115459	0.714966	0.464772	0.125141	0.0428427
triple_1132-D	75.8478	70.3317	107.299	78.775	154.067	30.5679	75.7236	16.7569	101.023	75.5259	150.173	38.7895	102.944	37.2109	94.2784	16.7333	no	no	down	down	no	down	down	down	0.732154	0.00860787	2.65e-19	2.68e-07	0.019734	5.91e-14	1.7e-05	3.73e-10	0.927284	0.734186	0.198459	0.221393	0.747636	0.258349	0.361529	0.177576
triple_1133-A	4	52.3827	4	118.693	8.5	67.9912	9.5	108.665	6	34.4265	15.0714	21.7027	5	17.9091	9	16.7083	up	up	up	up	up	no	up	no	5.78e-11	6.04e-28	5.26e-14	3.38e-28	7.85e-05	0.212914	0.00266928	0.0488172	13.0655	29.6017	7.99074	11.4274	5.72986	1.4397	3.57666	1.85553
triple_1133-B	8	42	9	56	6	54	8	86	16	51	16	14	8	9	9	16	up	up	up	up	up	no	no	no	4.73e-06	7.02e-08	2.39e-11	5.24e-22	0.000331459	1	0.757751	0.0718469	5.24469	6.21643	8.98669	10.7378	3.18613	0.875078	1.12484	1.77691
triple_1133-D	5	37.6173	3	58.3072	8.5	51.0088	9.5	75.3353	12	36.5735	12.9286	18.2973	3	6.09091	10	6.29167	up	up	up	up	up	no	no	no	1.11e-06	1.54e-12	3.05e-09	6.09e-17	0.0037247	0.391956	0.284924	0.926347	7.51044	19.3745	5.99516	7.92274	3.04609	1.41494	2.02688	0.629537
triple_1134-A	833.906	502.645	608.853	260.804	855.845	133.206	837.187	178.911	680.4	392.173	491.873	121.409	576.676	46.8316	402.043	78.4118	no	down	down	down	no	down	down	down	9.82e-32	2.01e-58	3.6e-165	1.16e-109	4.83e-38	7.08e-55	3.46e-118	3.65e-45	0.602765	0.428362	0.155653	0.213714	0.576392	0.246844	0.0812255	0.195053
triple_1134-B	967.049	613.935	666.218	309.384	1082.73	79	794.07	41	739.451	492.659	511.42	207.429	492.657	39.6533	470.454	8	no	down	down	down	no	down	down	down	1e-28	7.27e-58	1.07e-293	3.55e-202	3.42e-28	2.16e-29	5.63e-98	1.53e-122	0.634858	0.464396	0.072972	0.0516447	0.666255	0.405605	0.0805073	0.0170257
triple_1134-D	1116.05	738.42	658.928	404.813	936.421	106.794	670.742	64.0893	1030.15	662.167	675.706	331.163	637.668	65.5152	461.502	9.58824	no	no	down	down	no	down	down	down	9.71e-27	1.1e-31	1.93e-212	2.01e-136	2.67e-43	1.14e-27	8.32e-122	4.56e-117	0.661643	0.614356	0.114054	0.0955632	0.642792	0.490106	0.102756	0.0207974
triple_1135-A	23.5854	79.7914	26	133.973	26.6136	137.857	38.2459	84.3242	42.8113	121.329	49.4848	134.599	53.6585	150.123	40.8293	72.194	up	up	up	up	up	up	up	no	1.09e-07	2.05e-16	8.02e-22	8.99e-08	8.99e-08	2.99e-13	1.78e-17	3.62e-05	3.38208	5.15123	5.17835	2.20448	2.8336	2.71966	2.79742	1.76801
triple_1135-B	16.4146	38.6724	12	77.6207	16.3864	79.2706	22.7541	33.2906	9.18868	41.8937	16.5152	63.0867	16	102.045	8.17073	44.3879	up	up	up	no	up	up	up	up	0.00728923	3.94e-11	2.43e-12	0.0494198	4.96e-05	1.66e-08	3.33e-21	2.94e-09	2.35515	6.46384	4.83525	1.46286	4.55541	3.81822	6.37442	5.42713
triple_1135-D	18	88.5361	11	114.406	25	103.873	16	51.3852	30	90.7776	23	81.3142	27.3415	105.832	14	50.418	up	up	up	up	up	up	up	up	6.06e-12	2.38e-20	3.1e-14	3.58e-07	1.52e-06	3.02e-10	1.65e-16	6.75e-08	4.9165	10.392	4.15365	3.21019	3.02525	3.5343	3.8697	3.59943
triple_1136-A	13	6	7	15	13	16	5	9	0	0	0	1	0	0	0	0	no	no	no	no	no	no	no	no	0.209512	0.303795	0.579907	0.255858	1	0.602095	1	1	0.461952	2.14123	1.23059	1.7984	1	101	1	1
triple_1136-B	16	23	29	38	23	25	21	16	18	42	23	29	17	25	16	21	no	no	no	no	no	no	no	no	0.50935	0.684	0.680219	1	0.0205373	0.308803	0.0969632	0.19685	1.43723	1.31024	1.08692	0.762018	2.33259	1.26076	1.47031	1.3123
triple_1136-D	10	30	27	25	25	21	16	13	12	66	22	30	22	23	20	9	up	no	no	no	up	no	no	no	0.00630618	0.72182	0.882593	1	1.47e-08	0.195871	0.571533	0.273016	2.998	0.925953	0.840064	0.812617	5.49625	1.36347	1.04543	0.450275
triple_1137-A	18.3269	27.7044	15.8496	37.9191	27.1601	25.0462	22.3583	35.4677	87.839	81.2447	67.2	62.75	72.8291	44.9102	51.0384	40.5287	no	no	no	no	no	no	no	no	0.312441	0.0193059	1	0.0184182	0.328411	0.848341	0.227461	1	1.5114	2.39155	0.922196	1.58608	0.924937	0.93379	0.616704	0.794123
triple_1137-B	64.2281	62.2744	73.4943	72.6107	88.152	51.2676	42.568	34.3249	65.7596	101.18	88.0593	66.8988	74.7926	63.0474	51.5391	71.6095	no	no	no	no	no	no	no	no	0.941891	0.64497	0.0128146	1	0.0916829	0.491661	0.984893	0.00217802	0.969586	0.98798	0.581629	0.8064	1.53856	0.759729	0.842983	1.38935
triple_1137-D	87.4449	79.0212	80.6561	69.4702	96.6879	32.6862	65.0737	38.2074	116.401	113.575	129.741	70.3512	95.3783	56.0425	64.4225	38.8618	no	no	down	no	no	no	no	no	0.661135	0.15675	2.24e-07	0.190518	0.489787	0.00126058	0.08513	0.36198	0.903679	0.861331	0.338128	0.587203	0.975719	0.54228	0.587624	0.603295
triple_1138-A	68	58	66	67	68	72.366	91.6122	50	94	109.464	136.593	106	140	38	120	48	no	no	no	no	no	no	down	down	0.488703	0.741535	0.552068	0.0397617	0.96562	0.434068	8.01e-11	0.000110448	0.852963	1.01515	1.0642	0.545828	1.16449	0.776046	0.271481	0.40005
triple_1138-B	122	86.5409	94.6884	75.7343	120.257	78.3911	158.47	67	125.316	132.541	116	96	143.349	50	137.669	44.5056	no	no	no	down	no	no	down	down	0.0240516	0.0513791	0.025916	6.67e-06	0.846966	0.801571	8.13e-08	1.09e-07	0.709375	0.799848	0.651894	0.42283	1.05765	0.827601	0.348844	0.323329
triple_1138-D	60	72.4591	42.3116	131.266	70.7435	123.243	56.918	85	64.6842	125.996	89.4072	88	68.6509	65	59.3309	43.4944	no	up	no	no	no	no	no	no	0.551435	1.1e-09	2.35e-05	0.000351279	0.000540909	0.575671	0.491007	0.962718	1.20762	3.10186	1.74201	1.49329	1.94771	0.984262	0.946826	0.733126
triple_1139-A	53.4533	32.097	35.0318	57.4121	52.1286	47.0721	31.245	52.1975	38.4653	46.7747	73.0718	51.2841	49.7097	68.6646	35.6861	90.0767	no	no	no	no	no	no	no	up	0.0479347	0.151437	1	0.00146998	0.8174	0.294584	0.00653336	3.96e-10	0.600542	1.63868	0.903019	1.67038	1.21597	0.701872	1.38124	2.52372
triple_1139-B	48.3019	35.0257	42.6136	43.7023	31.4563	71.9908	32.4541	73.3149	45.5063	47.2897	52.8123	46.8381	26.1237	59.8515	20.0071	86.9753	no	no	up	up	no	no	up	up	0.262364	0.879425	1.84e-05	4.69e-07	0.828304	1	6.39e-06	1.35e-15	0.725198	1.02554	2.28819	2.25865	1.03918	0.8869	2.29059	4.34556
triple_1139-D	29.2448	24.8773	23.3546	48.8856	30.4151	54.9371	12.3009	65.4875	33.0283	42.9355	34.1159	34.8778	32.1667	36.4838	21.3069	86.948	no	no	no	up	no	no	no	up	0.764503	0.0242401	0.00387477	1.02e-12	0.72408	0.677328	0.253717	4.32e-15	0.85071	2.09272	1.80598	5.32027	1.29987	1.02233	1.13417	4.0793
triple_113-A	86.7683	67.1104	76.479	92.2798	97.6905	130.804	111.032	131.121	89.1335	124.773	127.299	93.0138	118.481	122.446	119.297	131.046	no	no	no	no	no	no	no	no	0.159527	0.776104	0.00708306	0.0031047	0.160886	0.243482	0.077497	0.00685361	0.773469	1.20658	1.33893	1.18091	1.3998	0.730695	1.03346	1.09848
triple_113-B	105.927	91.873	140.297	112.039	149.52	170.294	133.198	114.997	150.647	146.351	176.082	138.418	161.668	143.473	120.344	142.822	no	no	no	no	no	no	no	no	0.425177	0.0119223	0.0791545	0.662252	0.318757	0.394103	0.547406	0.000447376	0.867334	0.798604	1.13892	0.863368	0.971487	0.786115	0.887462	1.18676
triple_113-D	85.3043	96.0166	90.2243	168.681	139.789	155.902	123.77	148.881	128.22	174.876	176.62	134.568	156.851	174.081	122.359	127.132	no	no	no	no	no	no	no	no	0.679541	7.69e-05	0.129259	0.000704759	0.129196	0.277761	0.00475212	0.0259196	1.12556	1.86947	1.11526	1.20287	1.36385	0.761921	1.10984	1.039
triple_1140-A	234.041	197.325	215.849	172.704	214.056	82.4054	180.666	25.2727	249.491	244.54	304.874	118.912	207.107	46.16	175.11	20	no	no	down	down	no	down	down	down	0.0758475	0.00110351	2.43e-13	1.14e-24	0.217401	6.25e-17	6.52e-20	2.4e-25	0.843127	0.800125	0.385001	0.139934	0.980156	0.390058	0.222918	0.114264
triple_1140-B	292.276	200.355	242.606	133.927	277.17	52.3089	179.658	8.47727	334.394	261.065	284.413	139.352	249.614	50.4285	195.158	10	no	no	down	down	no	down	down	down	7.83e-06	2.11e-12	5.94e-38	3.05e-37	5.05e-06	9.5e-10	6.86e-27	4.93e-38	0.685511	0.552053	0.188754	0.0472385	0.780718	0.489982	0.202058	0.0512891
triple_1140-D	194.683	200.32	175.546	147.369	200.774	68.2856	145.675	10.25	272.115	274.395	292.713	117.735	219.279	57.4115	177.732	7	no	no	down	down	no	down	down	down	1	0.0115937	5.77e-15	1.04e-26	0.318774	2.49e-15	7.33e-18	9.34e-37	1.02895	0.839502	0.340144	0.0704258	1.00838	0.402242	0.261853	0.0394393
triple_1141-A	8.5	9.13333	11.1579	8.35338	10.175	15.0385	7.94545	3.55844	5.92308	23.1875	7	7.11765	15.4714	10.131	6.11538	14.2609	no	no	no	no	no	no	no	no	1	0.509487	0.324321	0.688277	0.0112956	1	0.821044	0.0385642	1.07442	0.748877	1.47751	0.448553	3.90986	1.01678	0.655043	2.32979
triple_1141-B	3	4	4	11.6316	3.16667	5.83333	0.0909091	3.36364	11	12	10	13	13.3243	10.4167	2.375	6	no	no	no	no	no	no	no	no	1	0.143877	0.431062	0.134857	1	0.539488	1	0.133357	1.33223	2.90314	1.83945	33.4324	1.09083	1.2997	0.781942	2.51992
triple_1141-D	8.5	7.86667	7.84211	6.01504	12.6583	6.12821	4.96364	5.07792	7.07692	17.8125	7	13.8824	14.2043	3.45238	12.5096	10.7391	no	no	no	no	no	no	no	no	1	0.741535	0.247158	0.87927	0.131037	0.133198	0.0468712	0.962859	0.925578	0.767315	0.484531	1.02298	2.51484	1.98179	0.243584	0.858583
triple_1142-A	22.3385	25.9099	10.7632	26.478	23.5	12.6364	20.0312	11.2222	25.5394	31.8723	27.8996	24.716	27.6364	9.2	24.2516	4.66667	no	no	no	no	no	no	no	down	0.836755	0.0836817	0.200272	0.47992	0.933102	1	0.0223643	0.0078862	1.15981	2.45871	0.537914	0.560457	1.24787	0.88593	0.333136	0.19276
triple_1142-B	28.36	37.0145	20.7594	39.881	28.5758	17	12.3714	8.52941	18.6909	31.8	31.4188	30.2216	22.0588	16.3333	19.4778	14	no	no	no	no	no	no	no	no	0.487875	0.0935639	0.203824	1	0.267204	0.919294	0.993452	1	1.30506	1.92066	0.595052	0.689695	1.70099	0.961907	0.740562	0.718912
triple_1142-D	6.30154	15.0756	10.4774	17.641	6.92424	11.3636	4.5974	9.24837	12.7697	22.3277	11.6816	14.0624	16.3048	6.46667	13.2706	1.33333	no	no	no	no	no	no	no	no	0.153196	0.376317	0.452202	0.255858	0.372184	0.690708	0.196847	0.0102725	2.39016	1.68306	1.64021	2.00945	1.7479	1.20364	0.396981	0.10115
triple_1143-A	91.8241	60.8682	94.2684	68.7411	118.912	57.3031	83.8625	28.8947	99.9695	73.7392	137.796	59.2714	123.375	36.0252	84.0491	17.36	no	no	down	down	no	down	down	down	0.0201411	0.0130788	5.36e-05	8.72e-05	0.0150496	1.91e-06	9.45e-09	2.38e-08	0.662915	0.729235	0.481939	0.344627	0.737643	0.43018	0.292056	0.20664
triple_1143-B	53.2553	60.6343	63.805	74.2536	72.1082	40.751	62.5312	22.4211	71.4558	62.3221	63.6691	42.3154	75.0357	28.7016	56.6448	13.64	no	no	no	down	no	no	down	down	0.684982	0.985544	0.0221787	0.00105296	0.261261	0.212914	0.000857028	6.35e-05	1.13853	1.16373	0.565197	0.35866	0.872195	0.664668	0.382589	0.240933
triple_1143-D	89.9206	74.4975	123.927	92.0052	111.98	48.9459	96.6063	38.6842	139.575	104.939	164.535	86.4132	154.59	54.2731	100.306	30	no	no	down	down	no	no	down	down	0.29795	0.0042181	1.11e-05	0.000268976	0.00367501	7.57e-05	1.96e-08	1.81e-06	0.8285	0.742438	0.437145	0.400494	0.751864	0.525225	0.351121	0.299154
triple_1144-A	271.286	206.711	289.387	231.636	358.144	177.224	267.897	59.3063	224.399	282.844	256.296	188.79	264.985	117.176	262.146	62.5135	no	no	down	down	no	no	down	down	0.00212848	7.32e-05	3.07e-14	1.51e-26	0.222311	0.0758536	3.69e-09	2.79e-22	0.761975	0.800444	0.494854	0.221406	1.26044	0.736621	0.442221	0.238498
triple_1144-B	241.468	258.532	251.241	296.966	396.126	278.909	240.741	124.744	217.426	331.101	255.694	240.056	192.55	214.644	243.216	106.584	no	no	no	no	no	no	no	down	0.695915	0.646667	0.000151395	3.41e-05	0.000217459	0.595768	0.000830097	2.22e-07	1.07067	1.18199	0.704099	0.518185	1.5228	0.938841	1.11474	0.43825
triple_1144-D	305.246	196.757	257.372	226.398	354.73	157.868	262.361	64.9498	296.175	275.055	330.01	198.154	335.465	101.179	296.639	66.9028	no	no	down	down	no	no	down	down	1.19e-07	0.00790527	8.91e-18	8.79e-23	0.0336306	4.57e-06	5.99e-24	2.5e-27	0.644597	0.879657	0.445051	0.247587	0.928693	0.600462	0.30163	0.225562
triple_1145-A	63.0213	91.6634	38.4833	99.943	51.6324	88.8315	40.3324	36.3472	68.8333	98.7158	75.3	96.2814	44.5597	97.32	38.1667	50.0971	no	up	no	no	no	no	up	no	0.0580403	5.87e-06	0.000569511	0.7626	0.197104	0.0273481	1.87e-08	0.021153	1.45441	2.59663	1.72032	0.901217	1.43406	1.2786	2.18377	1.31251
triple_1145-B	64.4479	108.74	44.2282	126.054	45.7059	94.3197	28.0266	39.2831	51.2333	144.698	38.1407	104.531	44.4061	81.2	34.4933	57.507	no	up	up	no	up	up	no	no	0.00221708	2.67e-08	8.64e-06	0.0414995	2.47e-09	1.9e-10	1.24e-05	0.000341753	1.68716	2.84967	2.06339	1.40149	2.82394	2.74022	1.82839	1.667
triple_1145-D	47.5309	51.5961	30.2885	44.0028	39.6618	24.8488	26.641	18.3697	49.9333	54.5862	42.5593	43.1874	35.0342	40.48	32.3401	20.3958	no	no	no	no	no	no	no	no	0.921162	0.415872	0.194502	0.773254	1	0.720827	0.229882	0.609383	1.08551	1.45264	0.626611	0.689643	1.09316	1.01475	1.1554	0.630782
triple_1146-A	47.4557	36.2778	53.8364	43.2	46.6786	15.25	31	11	31.3077	18.2857	51.8	21.7872	45.422	13.9333	27.3673	16.5312	no	no	down	no	no	down	down	no	0.366588	0.164317	0.000348829	0.031796	0.0629682	0.00647096	0.00184577	0.669733	0.764505	0.802468	0.326847	0.355047	0.584197	0.420715	0.306905	0.604195
triple_1146-B	49	49	67	37	76.2642	20.5714	55	15	38.4861	53	88.5811	39	63	22	60	30	no	no	down	down	no	down	down	no	1	0.00107859	2.08e-07	0.000164337	0.492078	0.000335392	0.000759629	0.0824835	1	0.552306	0.269835	0.272859	1.37702	0.440338	0.34931	0.500083
triple_1146-D	37.5443	22.7222	60.1636	22.8	41.0573	18.1786	31	10	42.2062	24.7143	67.6189	27.2128	62.578	16.0667	43.6327	14.4688	no	down	no	no	no	down	down	down	0.108659	1.05e-05	0.0149585	0.0191363	0.029819	0.000573804	1.37e-05	0.00566052	0.605316	0.37907	0.442897	0.322799	0.585659	0.402531	0.256865	0.331757
triple_1147-A	201.281	239.501	217.842	386.561	221.93	353.146	190.731	329.135	224.954	381.928	301.423	348.005	207.81	262.129	167.57	297.401	no	no	no	no	no	no	no	no	0.134236	1.41e-09	9.18e-13	1.26e-22	6.16e-08	0.000227044	2.66e-07	1.92e-22	1.18988	1.77447	1.59122	1.72561	1.69777	1.15453	1.26138	1.77474
triple_1147-B	110.931	108.951	132.853	200.429	133.039	194.41	120.651	181.308	131.031	180.039	170.53	162.532	136.146	133.652	117.43	161.027	no	no	no	no	no	no	no	no	0.984299	0.010875	2.85e-05	1.59e-08	0.119469	0.61729	0.140755	1.08e-06	0.98215	1.50861	1.46126	1.5027	1.37399	0.953102	0.981678	1.37123
triple_1147-D	155.789	163.549	159.305	260.009	168.03	213.443	126.617	220.556	1.01532	3.03341	7.04706	32.4632	3.04407	5.2192	16	10.5719	no	no	no	no	no	up	no	no	0.92479	0.000113558	0.00181084	2.41e-14	0.785859	2.03e-05	0.604124	0.970139	1.04981	1.63211	1.27025	1.74186	2.96824	4.60152	1.71221	0.660953
triple_1148-A	8	7	9	7	7	2	11.2222	0	11.48	10	10.2558	13.6667	20	3	5	0	no	no	no	down	no	no	down	no	0.95722	0.761935	0.259763	0.0034029	0.82335	0.427271	0.0048128	0.114861	0.875156	0.778024	0.286733	0.000890296	0.871192	1.33225	0.150425	0.00199601
triple_1148-B	3	4	3	4	10	4	2	1	12.52	10	14.3488	6.33333	13	1	8	1	no	no	no	no	no	no	down	no	1	1	0.261189	1	0.571335	0.267205	0.00971764	0.134858	1.33223	1.33223	0.400599	0.502488	0.798883	0.441772	0.0776326	0.126092
triple_1148-D	12	8	9	9	14	7	6.77778	0	15	20	16.3953	9	21	2	10	1	no	no	no	no	no	no	down	no	0.55803	0.945391	0.276367	0.0342772	0.775095	0.4401	0.000938223	0.0492221	0.666944	1	0.500357	0.00147324	1.33311	0.549211	0.0956687	0.100899
triple_1149-A	5	2	4	0	10	13	4	5	12	8.9	12	8	26	10	13	3	no	no	no	no	no	no	no	no	0.448402	0.0906753	0.644321	0.641761	0.549794	0.788776	0.0714654	0.115485	0.401198	0.00249377	1.2997	1.24938	0.741882	0.666944	0.384852	0.23136
triple_1149-B	6	4	1	1	7	2	7	2	0	0.1	0.285714	0	5	0	0	0	no	no	no	no	no	no	no	no	0.726435	1	0.259763	0.419765	1	1	0.110525	1	0.667221	1	0.286733	0.286733	11	0.0338164	0.00199601	1
triple_1149-D	3	3	3	4	5	2	5	2	0	0	6.71429	2	4	1	1	2	no	no	no	no	no	no	no	no	1	1	0.574538	0.595707	1	0.280405	0.508906	0.710936	1	1.33223	0.401198	0.401198	1	0.298917	0.25187	1.9901
triple_114-A	76.2455	101.073	98.513	158.261	116.576	131.194	123.066	63.8525	91.7119	122.744	133.95	154.332	139.469	139.729	105.806	86.8201	no	no	no	no	no	no	no	no	0.145567	0.00865867	0.164902	0.00656649	0.292641	0.0394173	0.088336	0.832709	1.32558	1.60643	1.12538	0.518886	1.33833	1.15215	1.00186	0.820574
triple_114-B	221.465	176.377	267.78	239.228	334.575	199.837	365.669	56.2946	252.106	220.343	320.545	183.114	288.219	152.302	278.387	82.5426	no	no	no	down	no	no	no	down	0.0226953	0.0106933	1.09e-07	6.91e-51	0.010287	4.97e-07	5.83e-06	5.04e-18	0.796419	0.893376	0.597299	0.153973	0.874013	0.571272	0.528442	0.296529
triple_114-D	159.29	202.55	169.706	243.512	223.849	184.968	235.265	89.8529	173.182	193.913	205.505	204.554	225.313	195.969	193.807	86.6372	no	no	no	down	no	no	no	down	0.0474088	0.0159238	0.323802	9.41e-11	1	0.293604	0.541027	1.14e-05	1.27157	1.43487	0.826317	0.381948	1.1197	0.995372	0.86977	0.447057
triple_1150-A	69.2646	126.218	67.7746	175.421	100.781	219.536	100.634	132.314	80.0116	189.509	101.816	194.618	100.162	232.528	72.5268	160.943	no	up	up	no	up	no	up	up	0.000150092	1e-09	1.04e-14	0.00019741	4.5e-09	3.33e-11	8.85e-23	1.24e-15	1.82214	2.58806	2.17823	1.31477	2.36835	1.91138	2.32137	2.21892
triple_1150-B	61.2021	146.694	43.3158	201.28	90.94	235.01	93.7934	122.117	70.6493	167.418	89.7432	216.368	73.9398	209.892	73.5531	134.297	up	up	up	no	up	up	up	no	4.88e-09	6.4e-23	2.51e-20	0.00048089	7e-08	5.4e-18	2.08e-25	8.82e-10	2.39666	4.64596	2.58406	1.30195	2.36951	2.41081	2.83843	1.82574
triple_1150-D	36.5333	70.0877	52.9096	115.299	60.2791	116.454	72.5726	52.5688	69.3391	128.073	73.4409	108.014	69.8978	125.581	60.9202	70.7598	no	up	no	no	no	no	no	no	0.00471927	8.75e-05	2.79e-06	0.767724	0.00115639	0.000940011	4.13e-08	0.0324358	1.91821	2.17895	1.93176	0.724399	1.84693	1.4707	1.79652	1.16149
triple_1151-A	170.496	165	143	179	175	90	104	27.56	184	212.819	273	156	166	60	105.36	36	no	no	no	down	no	no	down	down	0.853511	0.443779	3.83e-06	3.89e-08	0.856034	6.15e-06	1.88e-08	1.6e-05	0.967769	1.25173	0.514313	0.265071	1.15661	0.571444	0.361484	0.341748
triple_1151-B	173.504	205.567	146	173	188	72	108.612	21.44	291.347	307.393	379	182.543	232	55.5714	172.64	30	no	no	down	down	no	down	down	down	0.221086	0.77607	1.29e-11	1.54e-11	0.629895	7.6e-14	1.24e-20	4.07e-19	1.18479	1.18492	0.383012	0.197473	1.05507	0.481658	0.239565	0.17382
triple_1151-D	124	156.433	103	157	126	40	68.3876	12	140.653	198.788	172	153.457	98	41.4286	65	14	no	no	down	down	no	no	down	down	0.133495	0.0226656	3.71e-10	4.99e-08	0.0520614	1	0.000466236	3.47e-06	1.26153	1.52422	0.317514	0.175591	1.4133	0.892198	0.422799	0.215505
triple_1152-A	110.066	152.835	86.454	150.329	129.084	146.879	115.181	105.392	121.035	196.483	99.3084	129.301	100.569	68.7486	105.758	60.5652	no	no	no	no	no	no	no	no	0.0236916	0.00158148	0.1022	0.421742	0.00196025	0.00504195	0.404083	0.0991931	1.38854	1.73874	1.13785	0.915019	1.6233	1.30198	0.683629	0.572717
triple_1152-B	131.278	224.294	100.117	233.357	111.106	246.411	96.4247	137.528	160.267	265.657	140.445	208.132	141.856	164.898	115.586	106.785	no	up	up	no	no	no	no	no	1.18e-06	6.87e-11	5.42e-17	6.87e-06	5.75e-05	9.24e-07	0.0015217	0.254255	1.70848	2.33071	2.21769	1.42623	1.65755	1.48191	1.16242	0.923866
triple_1152-D	154.656	267.872	103.429	230.315	166.81	325.709	148.394	225.08	175.697	313.86	149.247	263.567	162.575	161.354	152.656	144.649	no	up	no	no	no	no	no	no	3.12e-08	7.31e-10	1.05e-18	4.83e-11	1.49e-07	2.14e-13	0.0882539	0.0957071	1.73201	2.22667	1.95252	1.51674	1.78632	1.76593	0.992487	0.947557
triple_1153-A	0	0	0	2	3.125	2	2	3.13793	0	0.0294118	0	1.08081	0.333333	0	1	2.15789	no	no	no	no	no	no	no	no	1	0.646667	1	0.783492	1	0.602095	1	0.710936	1	201	0.641148	1.56613	3.94118	109.081	0.0291262	2.14643
triple_1153-B	0	20	0	46	1	38	2	58	0	137	0	231.409	0	129.935	0	26	up	up	up	up	up	up	up	up	8.58e-06	8.76e-13	6.96e-11	3.95e-18	7.57e-39	9.18e-81	3.42e-47	1.22e-09	2001	4601	37.6337	28.8607	13701	23141.9	12994.5	2601
triple_1153-D	0	6	1	22	5.875	17	3	54.8621	0	67.9706	0	100.511	1.66667	8.06475	0	15.8421	no	up	no	up	up	up	no	up	0.0702584	2.98e-05	0.0337132	4.68e-16	6.12e-19	6.52e-34	0.0819427	4.37e-06	601	21.7921	2.8904	18.2299	6798.06	10052.1	4.81595	1585.21
triple_1154-A	19.6899	34.7436	23.6213	48.3931	25.4127	44.2981	18.4737	12.4662	33.7396	49.0991	25.4925	38.2653	18.6038	38.2445	28.3357	15.9154	no	no	no	no	no	no	up	no	0.116513	0.044523	0.0182896	0.834342	0.404209	0.0719494	0.00220829	0.478514	1.76415	2.04826	1.74286	0.674982	1.4551	1.50084	2.05517	0.561826
triple_1154-B	21.7412	65.3704	19.0394	95.1427	33.9577	109.931	28	41.494	29.2113	43.1341	29	48.6253	23.4	37.4933	17	28.6364	up	up	up	no	no	no	no	no	1.46e-05	2.11e-11	3.97e-12	0.0239012	0.366683	0.0113713	0.0157616	0.0183329	3.00582	4.99505	3.23663	1.48176	1.47646	1.6765	1.60202	1.68409
triple_1154-D	29.5689	46.886	32.3393	76.4643	37.6296	58.7709	19.5263	29.0399	51.0491	58.7668	43.5075	62.1094	38.9962	65.2621	35.6643	42.4483	no	up	no	no	no	no	no	no	0.130535	0.000473817	0.0228783	0.068039	1	0.0326809	0.00056858	0.1261	1.58546	2.36402	1.56168	1.48697	1.15115	1.42746	1.67338	1.19016
triple_1155-A	206.489	254.866	139.657	260.113	204.707	250.504	169.043	179.775	246.661	232.123	210.381	197.052	220.948	162.533	181.859	130.367	no	no	no	no	no	no	no	no	0.0482966	4.32e-07	0.00197847	0.00623797	0.0812481	0.650902	0.454483	0.626706	1.23427	1.86245	1.22371	1.06348	0.941065	0.936646	0.735629	0.716871
triple_1155-B	142.253	133.742	88.7659	188.387	130.975	203.916	105.518	123.799	125.847	155.785	119.841	120.237	98.8785	139.422	78.0295	87.3559	no	up	no	no	no	no	no	no	0.704907	3.95e-07	1.17e-06	0.00485989	0.539471	0.43196	2.57e-05	0.0259223	0.940179	2.12216	1.55687	1.17324	1.23787	1.00331	1.40999	1.11951
triple_1155-D	170.259	220.392	108.577	258.5	143.318	329.58	104.439	202.425	211.492	256.092	167.778	207.711	146.174	238.045	110.111	199.277	no	up	up	no	no	no	no	no	0.0285672	1.2e-12	2.07e-25	1.12e-15	0.490209	0.00109075	5.55e-13	1.18e-14	1.29444	2.38067	2.29954	1.93813	1.21087	1.238	1.62846	1.80971
triple_1156-A	0	1	1	5	3	1	1	5	2	0	6	1	2	0	1	1	no	no	no	no	no	no	no	no	1	0.334266	0.742396	0.144392	0.351365	0.202887	0.629615	1	101	4.9604	0.335548	4.9604	0.00497512	0.168053	0.00497512	1
triple_1156-B	0	0	1	0	2	1	1	0	0	0	0	0	0	0	0	0	no	no	no	no	no	no	no	no	1	0.61903	1	1	1	1	1	1	1	0.00990099	0.502488	0.00990099	1	1	1	1
triple_1156-D	1	5	3	1	4	11	14	3	0	19	4	17	0	5	0	6	no	no	no	no	up	up	no	no	0.364977	0.488218	0.106651	0.0471665	2.27e-05	0.00395089	0.0316655	0.0128655	4.9604	0.335548	2.74564	0.214847	1901	4.2419	501	601
triple_1157-A	64.3011	44.9613	76.9802	114.973	60.0143	112.705	57.661	125.268	99.2617	63.131	112.25	55.6305	90.5116	117.375	85.3092	150.362	no	no	no	up	no	down	no	no	0.127822	0.0796892	7.4e-06	3.88e-11	0.00106815	0.000771674	0.00125586	1.99e-10	0.699277	1.49347	1.87782	2.1723	0.636043	0.495637	1.29676	1.76247
triple_1157-B	30.3304	80.4768	39.3045	247.884	33.6442	382.249	31.8888	333.511	57.8047	198.098	110.096	221.081	82.4683	370.116	52.1864	314.605	up	up	up	up	up	up	up	up	6.33e-06	5.04e-36	9.74e-95	1.84e-94	1.78e-16	5.47e-14	2.09e-71	3.5e-74	2.6528	6.30541	11.3584	10.4556	3.4266	2.00798	4.48756	6.02754
triple_1157-D	124.369	84.5619	124.715	132.143	144.341	138.047	140.45	114.22	155.934	118.771	199.654	74.289	184.02	98.5093	125.504	88.0321	no	no	no	no	no	down	no	no	0.0108018	0.788542	0.868365	1	0.00333185	8.62e-12	0.00099452	0.595314	0.679956	1.05955	0.956394	0.813256	0.761695	0.372121	0.535343	0.70145
triple_1158-A	128.884	156.196	143.927	235.738	163.707	151.865	133.44	77.3301	138.679	181.956	210.922	182.203	147.231	115.681	120.539	80.7069	no	no	no	no	no	no	no	no	0.238452	0.000275764	1	0.0333163	0.236054	0.948172	0.96868	0.446098	1.21189	1.63786	0.92767	0.579545	1.31204	0.863848	0.785726	0.669578
triple_1158-B	128.232	269.416	122.269	303.976	200.359	221.811	129.936	117.807	142.938	223.255	177.91	242.155	146.511	181.897	107.046	99.8177	up	up	no	no	no	no	no	no	3.38e-13	1.61e-16	0.0628033	0.413644	0.0022501	6.44e-06	8.84e-05	0.236119	2.10092	2.48601	1.10706	0.906656	1.56186	1.36109	1.2415	0.932484
triple_1158-D	154.884	254.388	204.804	298.286	212.934	188.324	159.624	113.863	178.383	301.79	224.168	270.642	166.257	221.422	141.415	138.475	no	no	no	no	no	no	no	no	1.3e-06	0.0035755	0.780874	0.437529	4.6e-06	0.000319828	2.99e-07	0.064138	1.6424	1.45642	0.884431	0.71334	1.69177	1.20731	1.33178	0.979212
triple_1159-A	6.22222	3.66667	4.71429	1.78571	9.68182	8.25	1.42857	3.16667	7.34921	3.06667	3.76667	2.58333	3.35714	4.5	5.53333	0.25	no	no	no	no	no	no	no	no	0.726435	0.387328	0.928203	0.437403	0.331378	1	0.835943	0.0648188	0.589945	0.380103	0.852265	2.20821	0.41807	0.686673	1.33941	0.0469032
triple_1159-B	3.71111	1.83333	8.17143	2.98571	5.90909	2.08333	1.42857	2.16667	4.9619	5.85	8.94444	5.5	3.15714	2.5	9.93333	0.916667	no	no	no	no	no	no	no	no	0.637463	0.208784	0.390202	0.711296	1	0.751812	1	0.0492221	0.495372	0.36616	0.353658	1.51308	1.17862	0.615337	0.792512	0.0931948
triple_1159-D	7.06667	7.5	4.11429	6.22857	4.40909	3.66667	6.14286	1.66667	7.68889	4.08333	7.28889	1.91667	5.48571	0	4.53333	3.83333	no	no	no	no	no	no	no	no	1	0.891693	1	0.4194	0.383368	0.280405	0.110525	1	1.06123	1.51264	0.831996	0.272502	0.531678	0.263967	0.0018196	0.845928
triple_115-A	107.478	180.504	84.6471	215.872	146.501	114.42	91.8365	77.4726	115.935	235.641	96.805	145.828	111.828	76.5335	92.4404	44.6907	no	up	no	no	up	no	no	no	3.47e-05	7.85e-12	0.218857	0.868185	3.71e-08	5.72e-05	0.388993	0.0179286	1.67939	2.55008	0.781032	0.84361	2.03244	1.50635	0.684415	0.48351
triple_115-B	75.84	148.6	40.1388	96.8581	81.2921	62.324	39.3184	20.8788	94.3239	148.504	82.443	73.6508	69.939	39.8683	53.2955	25.7936	no	up	no	no	no	no	no	no	2.99e-06	4.36e-05	0.358473	0.217934	0.0145536	1	0.122064	0.102487	1.95926	2.41273	0.766695	0.531138	1.57434	0.893367	0.570106	0.48407
triple_115-D	111.682	85.8963	60.2141	107.27	87.2072	43.2565	64.8451	12.6486	110.741	189.855	93.752	101.522	82.2331	42.5981	70.2642	16.5158	no	no	down	down	no	no	no	down	0.0971798	0.00696017	0.00125943	5.15e-07	0.000489453	0.213871	0.0362132	6.32e-06	0.769135	1.78134	0.496078	0.195183	1.71434	1.08287	0.518076	0.235161
triple_1160-A	239.891	167.936	288.167	198.081	270.196	114.087	251.402	16.2	197.284	167.931	240.92	147.378	222.67	76.9019	263.496	13.4745	no	no	down	down	no	no	down	down	0.000188347	1.41e-08	2.1e-14	7.33e-49	0.0172248	0.000377444	2.1e-12	5.01e-53	0.700063	0.687393	0.422258	0.0644759	0.851222	0.611745	0.345391	0.0511732
triple_1160-B	216.708	171.568	292.732	169.273	272.77	89.6204	232.442	4.14286	193.123	178.953	287.906	163.441	243.073	64.7072	258.34	14.5459	no	no	down	down	no	no	down	down	0.0214391	7.2e-14	1.27e-21	1.68e-56	0.113045	1.67e-06	2.05e-19	8.17e-50	0.791709	0.578266	0.328581	0.0178654	0.92663	0.567703	0.266235	0.0563418
triple_1160-D	145.401	245.497	267.101	259.646	250.034	144.293	213.156	20.6571	193.593	236.116	251.174	226.181	230.256	127.391	233.164	33.9797	no	no	no	down	no	no	no	down	5.75e-07	0.136198	2.15e-06	8.99e-35	0.501864	0.959713	0.000391919	7.23e-30	1.68836	0.972092	0.577111	0.0969533	1.21964	0.900502	0.553276	0.14577
triple_1161-A	0.333333	0	0	0	0	0	0	0	0	0	0	0	0	0	0.333333	0	no	no	no	no	no	no	no	no	1	1	1	1	1	1	1	1	0.0291262	1	1	1	1	1	1	0.0291262
triple_1161-B	0.333333	0	0	0	0	0	0	0	0	0	0	0	0	0	0.333333	0	no	no	no	no	no	no	no	no	1	1	1	1	1	1	1	1	0.0291262	1	1	1	1	1	1	0.0291262
triple_1161-D	0.333333	0	0	0	0	0	0	0	0	0	0	0	0	0	0.333333	0	no	no	no	no	no	no	no	no	1	1	1	1	1	1	1	1	0.0291262	1	1	1	1	1	1	0.0291262
triple_1162-A	534.887	312.26	495.02	337.288	640.577	216.781	511.867	101.359	722.863	532.207	846.177	329.684	841.234	231.968	706.36	138.915	no	no	down	down	no	down	down	down	6.97e-21	9.53e-17	4.76e-58	3.51e-64	1.7e-19	2.89e-59	1.74e-83	6.6e-91	0.583796	0.68137	0.338426	0.198033	0.736252	0.389623	0.275756	0.196675
triple_1162-B	501.054	334.878	460.112	322.39	567.871	176.764	462.105	81.9454	264.712	212.288	184.494	133.663	214.278	55.0203	187.549	46.4497	no	no	down	down	no	no	down	down	3.93e-12	6.38e-14	8.25e-56	5.05e-61	0.000244346	0.122459	9.76e-18	2.56e-15	0.668354	0.700684	0.311287	0.177349	0.801966	0.724497	0.256805	0.247707
triple_1162-D	486.059	303.861	461.868	269.321	598.552	162.455	456.028	66.6959	761.425	515.505	768.329	291.654	819.488	175.012	712.091	108.635	no	no	down	down	no	down	down	down	9.13e-15	2.59e-23	1.05e-69	2.29e-68	1.39e-27	4.42e-55	5.34e-105	1.05e-110	0.625161	0.583123	0.271425	0.146273	0.677031	0.379603	0.213572	0.152569
triple_1163-A	59.9836	150.061	96.2799	155.374	79.4167	153.318	72	149	87.9699	231.199	158.102	160.396	107.272	49	89.9843	96	up	no	no	up	up	no	down	no	9.03e-10	0.00786169	2.64e-08	1.52e-12	2.42e-13	0.309063	0.00130905	0.0429305	2.50144	1.61371	1.93043	2.0693	2.62798	1.01451	0.456835	1.06685
triple_1163-B	49.4414	158.46	94.1537	261.491	99.4717	133.756	106.1	87.5294	64.6728	333.398	131.764	247.33	103.697	82.2567	98.1707	72.2589	up	up	no	no	up	no	no	no	1.99e-14	1.05e-16	0.00493659	0.939247	1.59e-42	8.28e-14	1	0.875184	3.20456	2.77709	1.34463	0.824987	5.15451	1.877	0.793261	0.73608
triple_1163-D	62.575	204.479	156.566	279.135	112.112	190.926	146.9	190.471	137.357	370.403	174.134	295.274	186.031	180.743	176.845	208.741	up	no	no	no	up	no	no	no	4.87e-19	1.14e-06	6.72e-08	4.29e-06	1.53e-23	1.13e-13	0.095839	1.15e-05	3.26739	1.7828	1.70293	1.29658	2.69652	1.69563	0.971575	1.18035
triple_1164-A	10.4231	18.0822	27.8371	13.4094	33.3045	12.3333	18.2203	3	38.445	47.6542	59.16	27.8761	33.22	18.1508	18.8322	6.875	no	no	down	no	no	no	no	no	0.315747	0.0155705	0.00792558	0.0123745	0.748866	0.0126673	0.284924	0.168269	1.73412	0.481895	0.370509	0.16511	1.23948	0.471288	0.546519	0.365404
triple_1164-B	11.3704	2.46405	38.2078	8.6866	25.2274	4	21.434	1	12.308	18.3639	40.5224	6.93571	33.7345	3.401	27.4858	1.125	no	down	down	down	no	down	down	down	0.0307459	7.79e-06	0.000517417	0.000117797	0.635839	9.08e-06	5.97e-06	7.44e-06	0.217396	0.227554	0.158891	0.0470995	1.49163	0.171362	0.101083	0.041279
triple_1164-D	22.2066	11.4537	46.9551	17.904	46.468	6.66667	23.3457	0	45.247	43.9819	59.3176	17.1882	55.0455	1.44818	40.682	0	no	down	down	down	no	down	down	down	0.114035	0.000126182	2.8e-07	4.02e-06	0.75365	3.3e-05	5.4e-13	2.78e-10	0.515998	0.381433	0.143652	0.000428161	0.972044	0.289885	0.0264856	0.000245748
triple_1165-A	57.0962	80.1037	42.6736	120.22	78.2498	90.2398	35.9629	110.863	99.9566	121.54	103.849	92.9037	77.1269	130.627	47.0825	151.514	no	up	no	up	no	no	no	up	0.131593	9.7e-08	0.218505	1.2e-14	0.690505	1	1.06e-07	6.47e-22	1.40289	2.81678	1.15321	3.08212	1.2159	0.894612	1.69357	3.21758
triple_1165-B	124.991	106.205	116.261	138.904	134.971	140.664	101.276	155.018	99.4265	125.475	140.274	95.4386	108.412	109.071	83.8348	117.87	no	no	no	no	no	no	no	no	0.293475	0.746044	0.374723	1.32e-07	0.524101	0.0719273	0.13476	2.54e-05	0.849716	1.19474	1.04217	1.53059	1.26196	0.680398	1.00608	1.40593
triple_1165-D	74.9127	91.6909	58.0652	140.876	61.7787	238.096	58.7608	247.12	114.617	142.985	77.8772	129.658	80.4614	226.302	61.0827	274.616	no	up	up	up	no	no	up	up	0.379358	3.12e-07	2.27e-31	6.74e-44	0.558036	9.83e-06	1.32e-27	6.55e-54	1.22394	2.42592	3.85356	4.20497	1.24748	1.66481	2.81233	4.49523
triple_1166-A	37	71.8481	38.4487	85	48.6912	77.9475	36.3347	40.2258	38.2407	54	34.5789	45.2727	54	33.6667	29.7894	31	no	up	no	no	no	no	no	no	0.00270602	0.000550785	0.00394945	0.230942	0.432451	0.147063	0.376198	0.401038	1.94159	2.21042	1.60073	1.10706	1.412	1.30917	0.623527	1.04063
triple_1166-B	20.6901	13.3741	12.4643	16.2903	21.5739	15.7163	26.5598	5.2	20.6861	28.8667	25.3158	26.1273	18.2754	17.5294	23.4738	2	no	no	no	down	no	no	no	down	0.297282	0.845882	0.62817	0.00196445	0.641748	0.709706	0.743846	0.000345234	0.646571	1.30671	0.728613	0.196087	1.39527	1.03204	0.959205	0.0855909
triple_1166-D	55.3099	48.7778	45.087	49.7097	66.7349	47.3362	45.1055	24.5742	67.0732	49.1333	56.1053	40.6	50.7246	15.8039	52.7368	13	no	no	no	no	no	no	down	down	0.728245	1	0.219217	0.211609	0.0496888	0.542459	0.000955569	0.000106639	0.881922	1.10251	0.70936	0.544917	0.732573	0.723689	0.311699	0.24665
triple_1167-A	0	0	0	0	0.00888889	0	1.0081	0.0454545	0	0	0.0151515	0.00943396	1	0.00826446	0.00518135	0	no	no	no	no	no	no	no	no	1	1	1	1	1	1	1	1	1	1	0.529412	0.0544688	1	0.772676	0.0180836	0.658703
triple_1167-B	8	97.5263	26.8846	274.979	234.947	275.989	768.729	22.3182	25	54.927	69.7643	105.995	275.693	125.105	268.847	100.655	up	up	no	down	no	no	down	down	2.46e-20	6.07e-51	0.00506803	6.18e-217	0.0110504	0.00076854	5.48e-09	8.63e-12	12.1768	10.2247	1.17468	0.0290452	2.1966	1.51926	0.453804	0.374418
triple_1167-D	0	95.4737	0.115385	322.021	0.0444444	277.011	6.26273	58.6364	2	124.073	2.22059	317.995	3.30651	241.886	1.14742	166.345	up	up	up	up	up	up	up	up	1.76e-28	2.85e-97	7.09e-96	1.09e-14	8.51e-32	3.33e-110	7.37e-86	2.44e-61	9548.37	2568.34	5088.14	9.34941	61.7329	142.566	72.9369	143.729
triple_1168-A	236.254	441.276	163.891	600.297	247.191	580.651	160.393	338.971	168.27	416.763	161.562	334.865	174.949	269.601	126.33	353.702	no	up	up	up	up	up	no	up	2.24e-18	7.65e-66	3.19e-54	4.54e-33	1.62e-23	1.95e-23	3.67e-13	5.65e-51	1.86777	3.66262	2.34894	2.1133	2.47666	2.07261	1.541	2.79968
triple_1168-B	105.075	293.551	100.84	237.673	96.4687	212.788	86.0546	107.137	104.305	226.677	65.3957	147.644	109.336	117.025	83.0491	105.028	up	up	up	no	up	up	no	no	1.3e-23	1.97e-11	1.03e-14	0.00282771	3.35e-09	2.35e-11	0.0498218	0.00110659	2.79356	2.3568	2.20565	1.24496	2.17311	2.25751	1.07032	1.26462
triple_1168-D	113.671	286.173	70.2694	279.03	133.341	207.561	102.552	100.892	148.425	334.56	121.042	245.491	119.715	210.373	113.621	141.269	up	up	no	no	up	up	no	no	1.83e-19	2.07e-28	7.75e-07	0.203671	3.77e-15	7.85e-16	5.13e-13	0.000165705	2.51742	3.97044	1.55658	0.983818	2.25398	2.02806	1.75723	1.24332
triple_1169-A	179.913	267.059	173.364	396.535	231.089	594.082	273.497	532.096	170.435	379.286	85.685	267.071	176.748	310.95	151.216	263.45	no	up	up	no	up	up	no	no	5.95e-05	2.93e-19	2.31e-63	4.67e-52	7.47e-17	6.86e-31	1.91e-20	9.03e-19	1.48436	2.28722	2.57073	1.94549	2.22533	3.11664	1.75924	1.74216
triple_1169-B	357.062	379.297	88.6787	372.874	473.28	317.337	512.622	184.213	443.054	447.898	166.72	291.474	481.259	234.553	423.827	187.601	no	up	no	down	no	no	down	down	0.673591	1.58e-41	3.87e-07	2.89e-31	0.150181	2.81e-14	7.09e-14	9.67e-14	1.06227	4.20441	0.670512	0.359367	1.01093	1.74824	0.487384	0.44265
triple_1169-D	372.025	373.644	108.957	473.591	497.631	427.581	502.881	270.692	491.511	591.815	199.595	444.456	628.992	334.497	499.957	279.949	no	up	no	no	no	up	no	no	1	2.74e-57	0.266037	1.86e-10	0.255888	2.98e-37	3.98e-14	2.85e-07	1.00435	4.34627	0.859235	0.538291	1.20407	2.22672	0.531806	0.559955
triple_116-A	95.712	65.6469	116.763	56.5307	125.957	66.6502	107.333	47.4909	115.983	50.8248	142.954	59.0149	125.54	57.1497	100.499	43.7872	no	down	no	down	down	down	down	down	0.0298505	1.6e-07	0.000297502	0.000625773	1.74e-08	5.23e-07	0.000323077	0.00256129	0.685913	0.484194	0.52919	0.442515	0.438256	0.412864	0.455274	0.435755
triple_116-B	100.55	58.7979	127.854	75.3239	143.628	71.0502	147.708	68.2576	127.781	87.523	181.719	62.4688	137.852	47.1096	106.689	48.3346	no	no	down	down	no	down	down	down	0.00144341	8.29e-06	1.18e-05	0.00011733	0.000906474	3.72e-12	6.82e-08	0.00212481	0.584805	0.58917	0.494718	0.462147	0.684973	0.343802	0.341789	0.453095
triple_116-D	57.7381	39.5551	94.383	38.1455	81.4157	38.2996	70.9586	13.2515	61.2362	48.6522	91.3268	26.5163	58.6082	26.7407	43.8124	35.8781	no	down	down	down	no	down	no	no	0.128791	6.43e-08	0.000752681	4.92e-08	0.149569	1.7e-07	0.0264428	0.943543	0.685134	0.404219	0.470485	0.186864	0.794534	0.290423	0.456356	0.818945
triple_1170-A	0	0	0	1	0	0	0	1	0	0	0.5	0	0	0	0	0.428571	no	no	no	no	no	no	no	no	1	1	1	0.563851	1	1	1	1	1	101	1	101	1	0.0196078	1	43.8571
triple_1170-B	0	0	0	0.166667	0	0	0	0.333333	0	0.333333	0	0	0	0.75	0.5	0.428571	no	no	no	no	no	no	no	no	1	1	1	1	1	1	0.568554	1	1	17.6667	1	34.3333	34.3333	1	76	0.859944
triple_1170-D	0	1	0	4.83333	0	2	1	1.66667	1	1.66667	0.5	2	0	4.25	0.5	10.1429	no	no	no	no	no	no	no	up	1	0.11443	0.317478	0.711296	1	0.321951	0.0665527	0.000546225	101	484.333	201	1.66007	1.66007	3.94118	426	19.9076
triple_1171-A	81.36	80.235	78.8515	79.0018	136.509	65.2746	142.307	21.5356	111.929	111.102	141.555	71.8546	126.437	43.8047	102.41	46.4155	no	no	down	down	no	no	down	down	1	0.655679	8.7e-06	7.02e-18	0.523486	0.000161572	6.63e-07	0.00299711	0.986174	1.00191	0.478208	0.151391	0.992616	0.507645	0.346506	0.453284
triple_1171-B	76.5891	74.6121	83.3055	74.2911	117.547	61.5301	105.565	17.194	91.1351	105.326	128.236	72.2498	131.393	31.7448	112.575	39.8681	no	no	no	down	no	no	down	down	0.957719	0.253212	0.000439623	4.62e-13	0.963961	0.00344319	1.96e-11	1.15e-05	0.97419	0.891804	0.523492	0.162955	1.15569	0.563448	0.24166	0.354204
triple_1171-D	139.051	93.1529	118.843	97.7072	133.944	67.1953	159.128	37.2704	172.936	120.572	177.209	93.8956	177.17	30.4505	153.015	29.7164	no	no	no	down	no	no	down	down	0.003688	0.0385415	4.51e-05	2.87e-14	0.000121956	6.16e-05	4.26e-21	3.01e-15	0.669944	0.822168	0.501705	0.234265	0.697225	0.529883	0.171919	0.194259
triple_1172-A	626.527	574.479	619.839	665.773	673.429	553.227	580.968	254.727	686.014	730.138	729.973	545.854	647.676	524.182	549.377	226.979	no	no	no	down	no	no	no	down	0.0759392	0.652561	0.0419485	1.51e-23	0.380819	0.000742145	0.901198	6.4e-23	0.916928	1.07411	0.82151	0.438463	1.06432	0.747776	0.80933	0.413168
triple_1172-B	727.036	801.739	590.073	920.997	750.485	863.365	593.559	373.003	844.618	869.968	750.46	764.901	754.63	674.856	679.865	383.561	no	no	no	no	no	no	no	no	0.0581866	5.08e-17	1.34e-09	1.01e-05	0.117989	0.000609094	0.00590716	1.3e-09	1.10275	1.56081	1.15041	0.628424	1.03001	1.01924	0.894289	0.564178
triple_1172-D	616.438	581.782	538.089	726.23	671.086	627.409	536.473	273.27	762.368	760.894	749.567	598.245	652.694	590.962	601.757	307.46	no	no	no	no	no	no	no	no	0.25107	1.53e-05	0.594795	6.17e-14	0.0176478	0.0526887	0.00615114	2.33e-13	0.943782	1.34964	0.934916	0.509392	0.998066	0.798124	0.905421	0.510945
triple_1173-A	0	0	0	0	0	0	0	0	0	0	0	0	0	0	0	0	no	no	no	no	no	no	no	no	1	1	1	1	1	1	1	1	1	1	1	1	1	1	1	1
triple_1173-B	0	0	0	0	0	0	0	0	0	0	0.5	0	0	0	0	0	no	no	no	no	no	no	no	no	1	1	1	1	1	1	1	1	1	1	1	1	1	0.0196078	1	1
triple_1173-D	0	0	0	0	0	0	0	0	1	0	0.5	0	0	0	0	0	no	no	no	no	no	no	no	no	1	1	1	1	0.635839	1	1	1	1	1	1	1	0.00990099	0.0196078	1	1
triple_1174-A	116.811	68.5708	158.236	68.1632	102.82	32.0122	58.1471	5	115.617	93.5081	140.512	42.7471	67.5792	17.9474	51.7929	25.8036	no	down	down	down	no	down	down	no	0.000641229	2.94e-12	1.49e-08	6.48e-10	0.0398207	5.77e-11	1.1e-05	0.102653	0.587057	0.430804	0.31141	0.086146	0.808792	0.304273	0.265684	0.498304
triple_1174-B	48.7227	28.7491	64.3739	12.0251	61.2821	18.4878	24.9162	5.45455	40.5879	19.1576	48.3825	14.0195	29.6875	4.55263	16.0357	5.07143	no	down	down	down	down	down	down	no	0.0499168	8.09e-11	9.3e-06	0.00486202	0.00292248	0.000235052	0.000484099	0.122539	0.590139	0.186926	0.301798	0.219229	0.472133	0.289911	0.153637	0.316684
triple_1174-D	13.4659	10.6801	26.3898	16.8118	37.8981	8.5	15.9367	6.54545	28.7953	11.3343	33.1055	3.23337	25.7333	3.5	7.17143	3.125	no	no	down	no	down	down	down	no	0.855407	0.154254	4.68e-05	0.294309	0.00372156	2.46e-06	0.000737044	0.654015	0.793277	0.637193	0.22449	0.411086	0.393827	0.0979413	0.136346	0.436543
triple_1175-A	0	4	2	6	3	1	6	2	2	3	3	7	2	4	3	1	no	no	no	no	no	no	no	no	0.229272	0.424192	0.742396	0.4194	1	0.303789	0.540977	0.765418	401	2.99005	0.335548	0.334443	1.49751	2.3289	1.99502	0.335548
triple_1175-B	6	3	5	7	2	3	1	1	3	0	6	1	5	1	6	1	no	no	no	no	no	no	no	no	0.515495	0.9107	0.792454	1	0.188768	0.202887	0.326772	0.215225	0.500832	1.3992	1.49751	1	0.00332226	0.168053	0.201597	0.168053
triple_1175-D	4	1	2	6	2	0	2	0	2	5	3	2	0	2	1	1	no	no	no	no	no	no	no	no	0.359961	0.424192	0.613259	0.625354	0.627256	1	0.284496	1	0.25187	2.99005	0.00497512	0.00497512	2.49254	0.667774	201	1
triple_1176-A	0	0.7	0	0.333333	0.5	1	1.66667	0	0.5	0.583333	0	0.333333	1.5	0	0.833333	0	no	no	no	no	no	no	no	no	1	1	0.594795	0.625354	1	1	0.629615	1	71	34.3333	1.98039	0.00596421	1.1634	34.3333	0.00662252	0.0118577
triple_1176-B	0	4.1	0	0.333333	0.5	5	0.333333	0	0.5	2.16667	0	1.66667	1.5	0	0.833333	2	no	no	no	no	no	no	no	no	0.229272	1	0.0436049	1	0.663322	0.321951	0.629615	0.710936	411	34.3333	9.82353	0.0291262	4.26797	167.667	0.00662252	2.3834
triple_1176-D	0	0.2	0	0.333333	1	0	0	0	0	0.25	0	0	2	0	0.333333	0	no	no	no	no	no	no	no	no	1	1	1	1	1	1	0.629615	1	21	34.3333	0.00990099	1	26	1	0.00497512	0.0291262
triple_1177-A	227.693	186.499	220.66	148.194	234.908	75.4579	162.164	14.4918	253.445	198.975	300.159	140.858	249.202	62.3304	181.103	28	no	no	down	down	no	down	down	down	0.038025	5.47e-07	3.82e-19	1.64e-27	0.000208758	2.03e-11	1.22e-21	7.26e-22	0.819087	0.67161	0.321252	0.0894211	0.78509	0.469296	0.25015	0.154655
triple_1177-B	239.575	209.013	251.51	160.475	258.252	82.7697	177.339	50.0287	299.668	191.866	315.86	124.971	219.846	72.0755	216.551	43.7746	no	no	down	down	no	down	down	down	0.151387	3.09e-09	8.22e-21	6.15e-13	1.39e-10	3.38e-17	2.59e-13	1.99e-21	0.87244	0.638059	0.320526	0.282148	0.640273	0.395671	0.327876	0.202182
triple_1177-D	266.732	196.488	240.829	213.331	294.84	66.7724	181.496	27.4795	341.887	245.159	383.981	121.171	289.952	69.5941	231.346	29.2254	no	no	down	down	no	down	down	down	0.000497538	0.0135301	5.63e-35	2.21e-23	1.32e-08	1.17e-30	1.97e-26	2.67e-32	0.736659	0.885822	0.226497	0.151452	0.717085	0.315583	0.240045	0.126365
triple_1178-A	176.836	109.471	131.158	147.122	176.849	110.021	134.068	51.7431	187.65	136.528	196.606	83.8284	155.574	59.7227	113.666	49.6362	no	no	no	down	no	down	down	down	4.38e-05	1	0.00121542	5.45e-06	0.000200512	5.72e-09	3.8e-07	0.000903377	0.619076	1.12171	0.622139	0.385991	0.727582	0.426407	0.383927	0.436733
triple_1178-B	169.241	128.852	148.307	138.934	165.221	88.3913	101.289	64.0613	176.145	140.852	176.018	103.13	171.731	56.2005	124.616	41.1829	no	no	no	no	no	no	down	down	0.0247672	0.193579	2.86e-05	0.208988	0.00523681	0.00117524	1.7e-10	6.27e-07	0.761367	0.936805	0.535017	0.632495	0.799648	0.585932	0.327297	0.330532
triple_1178-D	184.924	196.678	185.536	190.945	211.93	149.588	153.642	73.1957	263.205	243.62	258.376	172.041	187.695	161.077	193.718	89.1809	no	no	no	down	no	no	no	down	0.831409	0.515583	0.0143638	0.000218257	0.0519007	0.00422145	0.689204	2.23e-05	1.06356	1.02915	0.705849	0.476437	0.925593	0.665869	0.858191	0.460394
triple_1179-A	11	9	8	18.8667	9.64286	13.9286	11	8.4	15	24.9524	20.7826	23.025	13	15.4545	11.7778	22.1333	no	no	no	no	no	no	no	no	0.834868	0.13996	0.417365	1	0.402864	0.677543	0.46258	0.0259301	0.818347	2.35664	1.44398	0.763851	1.66305	1.10785	1.18867	1.8785
triple_1179-B	0	2	2.75	7.88889	6	3	2	8.42222	3.5	15.8	1.28571	14.3214	0	12.3333	2	12.7231	no	no	no	no	no	up	up	up	0.681527	0.349238	0.622727	0.0468171	0.0489106	0.00069763	0.000150546	0.00195042	201	2.86192	0.500832	4.19514	4.50427	11.0606	1234.33	6.33486
triple_1179-D	0	0	0.25	0.244444	4.35714	0.0714286	2	0.177778	3.5	0.247619	4.93168	1.65357	2	0.212121	2.22222	0.14359	no	no	no	no	no	no	no	no	1	1	0.186717	0.625354	0.0991067	0.598934	0.629615	0.634346	1	0.978632	0.0186457	0.0934218	0.0733957	0.336641	0.110508	0.0688058
triple_117-A	228.827	194.804	247.579	280.867	259.378	157.06	182.595	56.6871	259.367	479.378	369.416	313.113	263.148	221.234	221.826	74.9711	no	no	no	down	no	no	no	down	0.102894	1	1.32e-05	1.07e-11	9.39e-14	0.699455	0.775203	1.03e-11	0.851323	1.13445	0.605543	0.310491	1.84823	0.847593	0.840727	0.338002
triple_117-B	171.239	327.648	185.064	360.669	254.8	197.549	192.333	77.4315	204.774	344.558	200.739	323.646	197.223	194.848	176.545	69.9151	no	no	no	down	no	no	no	down	1.19e-13	1.1e-11	0.0794866	5.81e-08	7.39e-07	1.59e-13	0.051387	5.64e-07	1.91334	1.94884	0.775317	0.402622	1.68259	1.61224	0.987958	0.396054
triple_117-D	208.934	287.548	180.357	331.464	232.822	215.391	208.072	94.8814	226.859	411.064	258.845	309.241	197.629	207.918	180.629	102.114	no	no	no	down	no	no	no	no	0.000614816	6.15e-09	1	1.99e-06	1e-10	0.000155058	0.00846774	0.0129412	1.37624	1.83778	0.925135	0.456029	1.81194	1.19469	1.05206	0.565347
triple_1180-A	196.159	283.033	192.812	435.05	201.236	315.957	210.359	217.919	246.899	306.337	251.212	279.306	222.337	223.961	206.68	126.536	no	up	no	no	no	no	no	no	9.79e-05	8.48e-21	8.55e-11	0.00530951	0.301361	0.0066591	0.0178515	0.0456654	1.44286	2.25628	1.57006	1.03594	1.24073	1.11183	1.0073	0.612252
triple_1180-B	222.302	259.73	237.048	361.8	271.137	304.531	231.387	161.694	262.121	371.223	258.493	292.414	232.816	271.571	220.525	126.231	no	no	no	no	no	no	no	no	0.166023	6.64e-05	0.0130819	0.254604	0.00241218	0.00261347	9.03e-06	0.00616217	1.16836	1.52625	1.12316	0.698817	1.41621	1.13122	1.16645	0.572432
triple_1180-D	231.539	289.237	223.14	428.151	273.627	324.512	225.254	152.386	268.98	367.44	312.295	349.28	283.846	298.468	239.795	161.233	no	no	no	no	no	no	no	no	0.0268555	1.14e-13	0.00100118	0.133271	0.0115074	0.0011404	0.000699545	0.197518	1.24918	1.91871	1.18596	0.676523	1.36604	1.11842	1.05151	0.672389
triple_1181-A	60.469	67.1151	99	88.7452	109.708	103.306	72.4878	46.6667	71.3916	83.7059	126.442	102.065	94.6471	71.5106	96.0515	34.4516	no	no	no	no	no	no	no	down	0.824192	0.209115	1	0.400356	0.888414	0.666091	0.818247	8.39e-05	1.10989	0.896427	0.941654	0.643836	1.17246	0.807219	0.755576	0.358745
triple_1181-B	61.049	89.1367	98.125	127.976	139.596	66.1042	74.6291	43.6377	98.237	98.2353	118.847	106.223	126.135	67.9539	107.54	35.6037	no	no	down	no	no	no	no	down	0.0649798	0.352597	5.29e-06	0.161502	0.628059	1	0.010134	5.85e-06	1.46001	1.30418	0.473577	0.584783	0.999983	0.893784	0.538776	0.331135
triple_1181-D	53.482	72.7482	55.875	126.279	83.6964	81.5897	48.8831	47.6957	56.3714	84.0588	106.711	97.7129	85.218	95.5355	67.4081	60.9447	no	up	no	no	no	no	no	no	0.19016	1.55e-05	0.86401	0.458354	0.153241	0.948172	0.0347546	0.476828	1.36017	2.2598	0.974833	0.975714	1.49107	0.915688	1.12106	0.90413
triple_1182-A	0	1	0	0	0	0.0625	0	0	0	0	0	1	0	0.03125	0	0	no	no	no	no	no	no	no	no	1	1	1	1	1	0.602095	1	1	101	1	7.25	1	1	101	4.125	1
triple_1182-B	0	6	0	13	0	13.875	0.5	40.9762	1	4	1	7	0	31.9375	0	23	no	up	up	up	no	no	up	up	0.0702584	0.000812359	8.15e-05	9.7e-15	0.538784	0.0544183	2.01e-11	1.44e-08	601	1301	1388.5	80.3651	3.9703	6.94059	3194.75	2301
triple_1182-D	0	0	0	0	0	0.0625	0.5	0.0238095	0	0	0	2	0	0.03125	0	0	no	no	no	no	no	no	no	no	1	1	1	1	1	0.321951	1	1	1	1	7.25	0.0662932	1	201	4.125	1
triple_1183-A	82.6459	74.9129	71.6165	94.6807	87.0816	85.6061	64.7938	35.5761	90.4897	96.6325	110.207	69.9972	92.959	50.5759	62.6567	50.0104	no	no	no	no	no	no	no	no	0.649113	0.42786	0.753889	0.125958	0.959993	0.0553805	0.0423121	1	0.906442	1.32201	0.983058	0.549135	1.06788	0.635174	0.544115	0.798198
triple_1183-B	181.294	128.171	145.56	190.797	181.921	123.982	147.937	89.2877	141.874	148.47	151.742	113.968	148.776	99.5764	127.088	83.0627	no	no	no	no	no	no	no	no	0.00264676	0.229638	0.0115728	0.0448932	0.740135	0.264198	0.206005	0.337247	0.706997	1.31076	0.681534	0.603578	1.04649	0.751085	0.669327	0.653609
triple_1183-D	90.0604	112.916	88.8234	112.522	116.997	94.4118	101.269	64.1363	102.637	128.898	109.051	97.0345	98.2652	86.8477	93.2549	75.9268	no	no	no	no	no	no	no	no	0.229272	0.522907	0.417295	0.208988	0.532934	1	0.665101	0.874067	1.25375	1.26678	0.806973	0.633361	1.25584	0.889817	0.883822	0.814206
triple_1184-A	79	40	112.631	25.4643	101.531	20	153.581	8	174.616	53	259.52	44	171.063	22.6216	162.68	11	no	down	down	down	down	down	down	down	0.000791785	5.67e-17	5.37e-13	1.63e-30	3.27e-20	2.05e-35	1.12e-23	5.43e-29	0.506392	0.226155	0.197063	0.0521514	0.303563	0.169576	0.132292	0.0676748
triple_1184-B	80.5586	32	113	30.174	93	17	110.419	4	109.934	28	165.17	31	112.733	13.3784	82.7799	8	down	down	down	down	down	down	down	down	8.03e-06	7.38e-15	1.4e-12	2.05e-23	1.21e-14	2.21e-20	5.56e-17	6.93e-13	0.397301	0.267092	0.182884	0.036313	0.254765	0.187734	0.118751	0.0967509
triple_1184-D	63.4414	26	64.3693	16.3617	89.4688	13	67	5	88.4495	23	115.31	24	98.2035	11	88.5403	12	down	down	down	down	down	down	down	down	0.000204764	7.42e-09	1.04e-13	7.34e-12	1.5e-11	4.3e-13	7.82e-15	1.47e-11	0.40992	0.254301	0.145398	0.074765	0.260119	0.208203	0.112103	0.135629
triple_1185-A	152	140	108	95	110	42	92	12	162	168	109	77	109	42	97	12	no	no	down	down	no	no	down	down	0.564466	0.13687	4.75e-07	7.3e-13	0.64606	0.201157	3.57e-05	2.21e-13	0.921058	0.879641	0.381874	0.130529	1.03703	0.706449	0.385377	0.123802
triple_1185-B	131	126.404	90	112	111	48	90	8	126.446	153	102	61	92	40	76.5366	20	no	no	down	down	no	no	down	down	0.820579	0.617889	9.73e-06	5.34e-15	0.651899	0.0291527	0.00128707	4.64e-06	0.964922	1.24442	0.432484	0.0889901	1.20999	0.598079	0.434844	0.261409
triple_1185-D	142	186.596	109	142	152	46	98	16	157.554	282	120	109	118	75	99.4634	29	no	no	down	down	no	no	no	down	0.0325011	0.345688	5.7e-13	8.73e-12	8.84e-07	0.955843	0.148773	1.43e-06	1.31403	1.30272	0.302677	0.163351	1.78981	0.908341	0.635624	0.291636
triple_1186-A	0	4	1	6	2	0	1	3	3	4	12	1.25	6	5	4	0	no	no	no	no	no	down	no	no	0.229272	0.208784	0.613259	0.437403	1	0.00878725	1	0.20337	401	5.9505	0.00497512	2.9802	1.33223	0.104913	0.833611	0.00249377
triple_1186-B	0	7	0	8	1	10	2	1	3	8	5	5.75	1	5	3	3	no	no	up	no	no	no	no	no	0.0383044	0.01839	0.00916957	1	0.364841	0.890833	0.14723	1	701	801	9.91089	0.502488	2.66113	1.1497	4.9604	1
triple_1186-D	2	7	2	6	2	5	3	6	2	6	2	4	5	3	5	5	no	no	no	no	no	no	no	no	0.310418	0.424192	0.365869	0.280071	0.439581	0.566071	0.867332	0.881535	3.48756	2.99005	2.49254	1.99668	2.99005	1.99502	0.600798	1
triple_1187-A	86.0653	204.752	46.8255	177.34	105.034	201.399	71.6078	78.238	95.337	281.404	82.456	230.482	90.2349	192.859	78.7932	99.4438	up	up	no	no	up	up	up	no	2.02e-12	1.96e-16	1.18e-10	0.0968351	8.84e-20	1.81e-23	1.17e-16	0.0018831	2.37887	3.78666	1.91738	1.09258	2.95148	2.79499	2.13717	1.26205
triple_1187-B	82.5107	190.691	83.8565	221.244	118.658	198.678	78.4661	86.4367	111.839	257.908	114.833	212.53	112.926	176.049	87.1508	125.986	up	up	no	no	up	no	no	no	7.93e-11	7.01e-13	8.88e-08	0.055905	8.76e-12	1.43e-11	1.62e-08	5.25e-06	2.31095	2.63817	1.67432	1.10157	2.30595	1.85069	1.55892	1.44556
triple_1187-D	58.424	116.556	46.3181	116.416	83.3083	77.9228	47.9261	52.3254	74.8242	155.688	60.7106	116.989	72.8388	97.0921	57.056	53.5704	no	up	no	no	up	no	no	no	2.96e-05	2.04e-06	1	0.184098	1.07e-05	7.57e-07	0.0020915	0.383926	1.99484	2.51308	0.935363	1.09177	2.08057	1.92684	1.33293	0.938919
triple_1188-A	59	58	42	95	65	179	52	183	68	69	44	50	48	84	49	90	no	up	up	up	no	no	no	no	1	0.000198212	1.47e-16	1.28e-27	0.763301	0.355777	2.21e-05	9.4e-07	0.983054	2.2616	2.75358	3.51875	1.0147	1.13633	1.74984	1.83656
triple_1188-B	25	62	21	108	28.3021	215.667	16	432.398	22	77.8047	25.3939	94	25.3514	103	18.22	136.753	up	up	up	up	up	up	up	up	0.000276294	3.91e-13	1.68e-43	4.06e-156	9.04e-07	1.48e-12	1.01e-16	1.64e-32	2.47941	5.14089	7.61783	27.0086	3.53542	3.70061	4.06169	7.50207
triple_1188-D	60	53	31	65	66.6979	107.333	54	185.602	58	51.1953	39.6061	42	47.6486	50	48.78	44.2473	no	up	no	up	no	no	no	no	0.681897	0.00785785	0.000636695	1.05e-27	0.329919	0.572387	0.301674	0.582261	0.883353	2.09642	1.60915	3.43662	0.882698	1.06043	1.04934	0.907097
triple_1189-A	0	0	2	0	1	0	2	0	0	0	0	1	0.5	1	1	0	no	no	no	no	no	no	no	no	1	0.334266	1	0.625354	1	0.602095	0.568554	1	1	0.00497512	0.00990099	0.00497512	1	101	1.98039	0.00990099
triple_1189-B	1.66667	1	2	0	7	0	4.8	0	1	0	0	1	0.5	0	2.66667	0	no	no	no	no	no	no	no	no	0.799885	0.334266	0.0287511	0.11089	0.635839	0.602095	1	0.361121	0.602386	0.00497512	0.00142653	0.002079	0.00990099	101	0.0196078	0.00373599
triple_1189-D	0.333333	0	0	0	0	0	0.2	0	0	0	0	0	0	0	0.333333	0	no	no	no	no	no	no	no	no	1	1	1	1	1	1	1	1	0.0291262	1	1	0.047619	1	1	1	0.0291262
triple_118-A	181.425	205.485	144.261	283.045	144.718	298.646	135.782	234.901	194.356	270.684	223.806	242.848	138.115	265.052	114.881	192.297	no	no	up	no	no	no	no	no	0.426912	3.98e-09	9.03e-19	3.08e-15	0.0227565	0.0281396	7.41e-20	3.3e-12	1.13261	1.96197	2.06356	1.72994	1.3927	1.08508	1.919	1.67382
triple_118-B	157.611	184.949	87.3828	237.824	149.737	287.521	107.324	180.408	180.075	220.169	154.709	232.657	189.366	246.923	96.006	200.7	no	up	no	no	no	no	no	up	0.287544	7.73e-15	1.01e-15	7.59e-11	0.484996	8.86e-08	1.11e-07	1.49e-18	1.17344	2.72144	1.92011	1.68091	1.22263	1.50381	1.30393	2.09038
triple_118-D	179.964	170.566	132.356	235.131	133.545	233.833	106.895	199.691	153.568	242.147	130.486	186.495	134.52	226.026	130.113	210.004	no	no	no	no	no	no	no	no	0.707884	1.16e-05	3.47e-10	1.61e-14	0.00105481	1.92e-05	7.19e-13	9.61e-13	0.947781	1.77644	1.75091	1.86803	1.57676	1.4292	1.68019	1.61396
triple_1190-A	30.4681	36.7317	38.4667	74.3441	38.8083	37.4094	30.5517	13.0833	29.1154	74.8747	50.938	63.5379	36.1275	48.8462	33.6949	16.8758	no	no	no	no	up	no	no	no	0.647236	0.0110031	1	0.0771869	0.000187175	0.0974585	0.0339498	0.225918	1.20551	1.93245	0.963963	0.428423	2.57111	1.24731	1.35195	0.500988
triple_1190-B	30	44.8276	47.6667	55.8556	63.0919	24.64	47	14	46	51.6083	65.4366	60.9912	53.8667	47	58.5405	24.4545	no	no	down	down	no	no	no	no	0.19283	0.966919	0.000444659	0.00124994	1	0.908531	0.888446	0.012418	1.49409	1.17176	0.390638	0.298022	1.12189	0.932076	0.872548	0.417836
triple_1190-D	18.5319	33.4407	23.8667	42.8003	38.0998	19.9506	28.4483	10.9167	22.8846	30.517	33.6254	37.4709	34.0059	30.1538	43.7645	12.6697	no	no	no	no	no	no	no	down	0.137365	0.113359	0.0746938	0.0809626	0.746244	0.534427	0.925088	0.00231174	1.80406	1.79298	0.523766	0.383954	1.33337	1.11433	0.886758	0.289659
triple_1191-A	43.7864	152.473	30.0346	143.629	43.0872	125.596	27.28	18.35	34.8414	100.206	26.4707	68.6776	27.5209	33.6211	31.584	12.3932	up	up	up	no	up	up	no	no	6.28e-15	1.14e-16	1.75e-12	0.773254	1.04e-06	1.02e-06	0.182426	0.0529156	3.48162	4.78085	2.91448	0.672773	2.87553	2.59388	1.22158	0.392579
triple_1191-B	88.7625	184.214	69.9271	200.996	76.7543	188.042	57.1102	36.6083	82.3085	184.628	85.8278	125.354	71.467	98.6231	78.5538	36.2999	up	up	up	no	up	no	no	no	1.67e-08	2.27e-13	6.82e-15	0.451241	5.72e-08	0.000470426	0.000664029	0.0126972	2.07524	2.8741	2.44973	0.641074	2.24297	1.46047	1.37993	0.46217
triple_1191-D	58.4511	151.313	48.0383	127.375	33.1584	117.362	31.6098	34.0417	63.8501	119.166	48.7015	81.9685	43.0121	43.7559	26.8621	45.307	up	up	up	no	no	no	no	no	1.88e-10	1.72e-07	5.1e-14	0.354118	0.00170267	0.000757435	0.37432	0.00310628	2.58845	2.65119	3.53867	1.07691	1.8662	1.68294	1.01729	1.68639
triple_1192-A	0	1	0.333333	0.25	0	0	0	0	0	1	0	0	0	1	0	1	no	no	no	no	no	no	no	no	1	1	1	1	1	1	0.568554	0.558716	101	0.757282	1	1	101	1	101	101
triple_1192-B	1	1	0.833333	2.83333	0	2.33333	0	2	0	1.5	2.75	1.5	0	0	2	2	no	no	no	no	no	no	no	no	1	0.771196	0.317478	0.279962	0.663322	1	1	1	1	3.37154	234.333	201	151	0.547101	1	1
triple_1192-D	1	0	0.833333	0.916667	0	0.666667	0	0	1	1.5	0.25	1.5	0	1	0	0	no	no	no	no	no	no	no	no	0.681527	1	0.594795	1	1	0.321951	0.568554	1	0.00990099	1.09881	67.6667	1	1.49505	5.80769	101	1
triple_1193-A	82	58.0092	83.6114	54.5484	106.054	14.9091	85.7071	8.33333	101.247	84.5094	150.471	45.9437	107.147	34.4286	77.9688	9.13333	no	no	down	down	no	down	down	down	0.0680466	0.00390993	1.94e-16	5.01e-14	0.0967026	1.59e-11	8.41e-07	3.96e-11	0.707465	0.652445	0.140662	0.0973356	0.8347	0.305379	0.321384	0.117254
triple_1193-B	113	37	98	35	120	16	92	0	104	70	92	28	101	9	58	2	down	down	down	down	no	down	down	down	2.79e-10	1.39e-09	2.36e-19	4.93e-24	0.00215754	2.27e-07	8.45e-17	4.35e-12	0.327493	0.357208	0.133406	0.000108684	0.673108	0.304423	0.0891991	0.0346492
triple_1193-D	165	73.9908	135.389	69.4516	153.946	18.0909	111.293	1.66667	153.753	119.491	197.529	53.0563	116.853	25.5714	90.0312	7.86667	down	no	down	down	no	down	down	down	1.67e-09	5.59e-08	1.33e-26	7.92e-26	0.004853	6.9e-18	3.23e-11	2.68e-14	0.448463	0.513016	0.117572	0.015064	0.777175	0.268637	0.218901	0.0874784
triple_1194-A	39.2016	44.4947	30.5594	50.7758	29.59	25.5244	21.8459	9.62227	49.4001	58.7524	37.7008	29.9672	34.3516	22.9114	26.8051	10.1099	no	no	no	no	no	no	no	no	0.831409	0.156896	1	0.223752	0.847348	0.84182	0.719536	0.0742339	1.13499	1.66133	0.86265	0.440717	1.18928	0.794925	0.667066	0.377398
triple_1194-B	43.0546	47.8213	28.879	30.6856	52.4129	22.547	31.0384	13.0726	41.4113	59.7225	47.3913	32.3066	33.5253	25.9225	38.8596	12.6789	no	no	down	no	no	no	no	no	0.844019	1	0.00458015	0.0771869	0.306461	0.364691	1	0.0127995	1.11069	1.06254	0.43029	0.421359	1.44207	0.681767	0.77329	0.326449
triple_1194-D	38.7438	44.684	22.5615	37.5386	28.9971	16.9286	19.1156	10.3052	33.1887	41.5251	30.908	25.7262	24.1231	13.1661	20.3354	0.211111	no	no	no	no	no	no	no	down	0.761495	0.243508	0.203824	0.459905	0.797351	1	0.345863	2.94e-05	1.15328	1.66354	0.583945	0.539338	1.25111	0.832401	0.545974	0.0108679
triple_1195-A	900.185	556.223	1240.81	592.664	1076.16	477.148	723.193	449.889	1002.94	706.669	1632.63	598.007	1273.92	531.725	952.264	895.676	no	down	down	no	no	down	down	no	1.03e-30	3.61e-100	1.29e-65	9.35e-07	2.36e-30	1.39e-111	2.73e-52	1.38e-08	0.617903	0.477649	0.443383	0.622093	0.704599	0.366289	0.417399	0.940576
triple_1195-B	636.686	402.827	862.823	397.129	867.896	293.751	562.406	269.191	811.452	610.176	1204.48	458.087	1074.23	317.137	729.519	514.574	no	down	down	down	no	down	down	no	4.66e-20	3.82e-80	3.03e-84	8.23e-18	5.95e-20	5.97e-88	3.22e-99	0.0855261	0.632699	0.460274	0.338471	0.478651	0.751958	0.380326	0.295229	0.705364
triple_1195-D	797.129	446.95	1536.37	591.207	1222.94	361.1	983.402	365.92	1058.61	667.155	1537.89	565.905	1486.85	415.137	1166.22	805.751	no	down	down	down	no	down	down	no	5.34e-37	4.74e-159	2.56e-144	4.22e-59	1.94e-47	2.29e-108	4.46e-134	0.171421	0.560705	0.384811	0.295278	0.372103	0.630224	0.367978	0.27921	0.690912
triple_1196-A	1	2	7	4	3	2	2.6	8	1	5	1	6	5	2	4	1	no	no	no	no	no	no	no	no	1	0.510015	1	0.111665	0.351365	0.0968915	0.595444	0.518343	1.9901	0.57204	0.667774	3.06897	4.9604	5.9505	0.401198	0.25187
triple_1196-B	0	0	0	0	0	1	0	0	0	0	0	1	0	0	0	0	no	no	no	no	no	no	no	no	1	1	0.594795	1	1	0.602095	1	1	1	1	101	1	1	101	1	1
triple_1196-D	0	0	0	2	0	1	1.4	3	0	2	0	0	0	1	0	0	no	no	no	no	no	no	no	no	1	0.646667	0.594795	0.437403	0.663322	1	0.568554	1	1	201	101	2.13475	201	1	101	1
triple_1197-A	81	34	71.4762	39.4494	64.4091	24	46.4071	11	77.4386	48	79.397	22.3538	60	22	52.729	27	down	no	down	down	no	down	down	no	2.44e-05	0.000540949	0.000183418	0.000168465	0.00361472	4.67e-07	0.00202513	0.131625	0.419825	0.551987	0.372716	0.237197	0.619895	0.281636	0.366772	0.512144
triple_1197-B	41.8779	24	50.5748	30.775	29.9412	32.3478	33.6733	20	49.3333	33	76.1633	32	48.9672	39.9524	29.4571	38.52	no	no	no	no	no	down	no	no	0.0568328	0.0148775	0.726639	0.440312	0.0532272	0.000622453	1	0.043035	0.573197	0.608582	1.08035	0.594064	0.668986	0.420226	0.815938	1.30756
triple_1197-D	93.1221	42	78.949	49.7756	93.6497	38.6522	67.9197	14	96.2281	48	121.44	41.6462	76.0328	44.0476	86.8138	37.48	down	no	down	down	down	down	no	down	1.61e-05	0.00275194	2.66e-05	4.9e-07	8.11e-06	5.67e-08	0.117031	0.00302286	0.45108	0.630524	0.412794	0.206243	0.498867	0.342991	0.579379	0.431794
triple_1198-A	64.2907	73.0927	52.8973	79	76.4104	25.6118	71.5159	0	43.7472	69.3784	57.8864	27.9939	50.7727	12.25	27.9898	3	no	no	down	down	no	no	down	down	0.720548	0.178728	6.85e-06	1.06e-18	0.153958	0.0165273	6.75e-05	0.000159496	1.13689	1.49337	0.335274	0.00013981	1.58576	0.483689	0.241421	0.107501
triple_1198-B	37.7663	81.7093	38.6603	120	62.1506	43.0118	47.0035	1	43.7472	115.677	68.593	76.6622	50.7727	19.3846	47.6496	8	up	up	no	down	up	no	down	down	0.000204103	8.55e-09	0.234445	7.3e-11	9.53e-07	0.228933	0.00632523	9.27e-06	2.16324	3.10342	0.692107	0.0214832	2.64383	1.11762	0.381914	0.168067
triple_1198-D	92.943	82.198	72.4424	61	109.439	15.3765	116.481	3	89.5056	102.945	102.521	56.3439	96.4545	18.3654	101.361	6	no	no	down	down	no	no	down	down	0.524816	0.180454	3.48e-17	4.3e-26	1	0.00533744	1.08e-10	1.72e-18	0.884404	0.84207	0.140581	0.025839	1.15013	0.549631	0.190488	0.0592874
triple_1199-A	41.1965	17.8095	33.3778	33.4259	45.8982	31.4881	35.8066	19.5167	43.489	38.668	46.7283	30.2314	50.9975	25.4027	28.021	8.8802	down	no	no	no	no	no	no	no	0.00673186	0.848032	0.285165	0.30897	0.529261	0.252491	0.0753386	0.0332319	0.432444	1.00144	0.686109	0.545185	0.889171	0.647037	0.498216	0.317156
triple_1199-B	61.4939	38.0583	59.1968	35.22	69.8928	40.8935	52.4025	41.589	85.3661	61.3819	106.781	45.1422	76.5471	29.4798	77.497	41.6645	no	no	no	no	no	down	down	no	0.0434996	0.00528615	0.0344178	1	0.0198726	3.36e-05	0.000463173	0.112376	0.618957	0.595033	0.585149	0.793684	0.719076	0.422807	0.385201	0.537688
triple_1199-D	59.3096	42.1322	29.4255	48.3541	45.209	45.6184	42.7908	18.8943	47.1449	53.95	56.4902	33.6263	47.4554	24.1174	46.4821	24.4553	no	no	no	no	no	no	no	no	0.164371	0.175093	0.786835	0.0471665	1	0.141784	0.110276	0.208578	0.710427	1.64306	1.00905	0.441682	1.14431	0.595331	0.508316	0.526225
triple_119-A	0	0	0	0	0	0	0	0	0	0	0	0	0	0	0	0	no	no	no	no	no	no	no	no	1	1	1	1	1	1	1	1	1	1	1	1	1	1	1	1
triple_119-B	0	0	1	0	0	0	0	0	0	0	0	0	0	0	0	0	no	no	no	no	no	no	no	no	1	0.61903	1	1	1	1	1	1	1	0.00990099	1	1	1	1	1	1
triple_119-D	0	0	0	0	0	0	0	0	0	0	0	0	0	0	0	0	no	no	no	no	no	no	no	no	1	1	1	1	1	1	1	1	1	1	1	1	1	1	1	1
triple_11-A	33	58	36	82	33	90	20	43	51	85	50	79	32	95	34	77	no	up	up	up	no	no	up	up	0.0266573	0.000580733	2.8e-08	0.000336949	0.0484062	0.00249745	1.05e-11	6.67e-08	1.75735	2.27742	2.72675	2.14943	1.66654	1.57988	2.96813	2.26433
triple_11-B	74.5682	41.1389	67	42	100	38.4021	73.5481	21	89.1195	65.2381	103	53.6923	84	35	72	35	no	no	down	down	no	no	down	no	0.00364468	0.00560212	1.94e-06	1.69e-05	0.0191583	0.0029489	0.00133254	0.0374797	0.551755	0.626921	0.384082	0.285624	0.73206	0.521331	0.416736	0.486182
triple_11-D	56.4318	30.8611	70	52	80	57.5979	60.4519	17	69.8805	39.7619	87	23.3077	83	37	50	27	no	no	no	down	no	down	down	no	0.0166998	0.0498405	0.233257	0.000129543	0.0018031	4.88e-08	0.00370865	0.194728	0.546955	0.742894	0.720009	0.281334	0.56906	0.267989	0.44585	0.540092
triple_1200-A	269.172	319.914	417.468	413.573	390.959	537.057	378.965	425.403	334.554	359.763	497.274	286.414	347.808	252.824	352.088	228.49	no	no	no	no	no	no	no	no	0.0684236	0.0733122	1.79e-13	4.43e-09	0.732833	2.32e-11	0.20889	0.0294742	1.18851	0.99067	1.37368	1.12254	1.07535	0.575976	0.726916	0.648968
triple_1200-B	215.065	144.93	257.853	172.301	337.371	194.087	342.691	177.998	209.549	190.746	328.492	126.331	315.902	129.295	327.676	190.729	no	no	no	no	no	down	down	no	0.000155308	2.91e-08	1.04e-08	1.95e-07	0.0649081	7.75e-19	2.64e-13	0.000831058	0.673905	0.668224	0.575304	0.519426	0.910274	0.384598	0.409307	0.582079
triple_1200-D	417.764	284.156	590.678	247.126	651.669	208.857	750.345	180.599	525.897	400.491	693.234	248.255	580.291	142.881	607.237	138.781	no	down	down	down	no	down	down	down	3.53e-09	3.77e-58	1.29e-63	4.87e-86	9.43e-12	7.7e-54	1.09e-59	6.4e-65	0.680192	0.418387	0.320505	0.240699	0.761544	0.358121	0.246236	0.228557
triple_1201-A	26.086	56.9583	27.1667	80.4782	36.4	60.6552	42.2308	37.3424	34.8421	65.236	31.5592	48.3605	19.0667	47.2786	20.8271	53.1667	up	up	no	no	no	no	up	up	0.00244702	8.47e-06	0.00701379	0.851559	0.0325665	0.0424442	3.46e-05	2.82e-06	2.18303	2.96167	1.66617	0.884273	1.87208	1.5322	2.47887	2.55202
triple_1201-B	11.9032	37.8958	8.4	41.6102	12.6	35.7931	9.35897	34.8696	8.61538	50.6889	8.57895	33.186	5	27.8298	8.36752	42.8333	up	up	up	up	up	up	up	up	0.000965234	1.56e-05	0.000922292	5.19e-06	6.81e-07	8.82e-05	8.37e-06	5.68e-09	3.18183	4.94889	2.83926	3.72288	5.87787	3.86497	5.55684	5.11408
triple_1201-D	31.0108	10.1458	38.4333	27.9116	32	19.5517	13.4103	14.788	15.5425	20.0751	40.8618	15.4535	21.9333	17.8916	18.8054	12	down	no	no	no	no	down	no	no	0.00258839	0.174431	0.290201	0.455299	0.999768	0.00581325	1	0.843597	0.327388	0.726306	0.611113	1.10266	1.29144	0.378341	0.815811	0.638308
triple_1202-A	421.873	328.024	295.897	353.953	443.803	409.095	345.619	383.415	459.63	404.422	375.288	308.413	461.775	330.532	420.467	416.77	no	no	no	no	no	no	no	no	5.25e-05	0.480723	1	1.49e-07	9.18e-05	0.403953	0.0724161	1.18e-05	0.777547	1.1962	0.921796	1.10935	0.879889	0.821808	0.715792	0.991208
triple_1202-B	351.684	238.491	285.951	317.775	399.643	341.339	270.316	351.291	392.206	362.024	384.72	286.389	442.701	293.57	312.724	331.053	no	no	no	no	no	no	no	no	1.4e-07	1	0.308367	1.8e-12	0.00670412	0.0218728	0.00363219	5.6e-06	0.678149	1.11129	0.854113	1.29954	0.923049	0.744415	0.663141	1.05861
triple_1202-D	306.442	236.485	253.152	235.272	322.553	279.566	263.065	303.294	383.164	297.553	323.992	269.198	332.524	238.898	287.809	270.177	no	no	no	no	no	no	no	no	0.0011223	0.0464661	0.515464	9.43e-07	3.54e-07	0.566071	0.1692	0.0160353	0.771718	0.929373	0.866731	1.15292	0.776575	0.830884	0.718447	0.938739
triple_1203-A	1742.89	1499.41	1256.71	1369.98	1617.5	1049.95	1009.35	572.483	1917.46	1653.16	1838.09	1132.24	1434.17	749.268	1246.22	557.704	no	no	no	no	no	no	no	down	1.32e-05	1	1.34e-15	6.1e-14	3.85e-11	4.96e-18	3.45e-22	8.48e-36	0.860304	1.09013	0.649121	0.567183	0.862162	0.615991	0.522445	0.447521
triple_1203-B	1532.7	1039.17	1156.83	895.466	1535.99	727.697	906.631	435.218	1811.51	1311.32	1709.16	876.759	1532.58	607.744	1098.75	471.188	no	no	down	down	no	no	down	down	1.42e-25	4.28e-20	2.29e-60	1.94e-27	1.64e-29	1.61e-43	1.42e-63	4.22e-40	0.678	0.774072	0.473767	0.480044	0.723884	0.51298	0.396555	0.428844
triple_1203-D	1630.41	1364.42	1383.46	1296.55	1596.51	1007.35	919.015	620.299	1732.03	1587.52	1914.76	1123	1440.26	821.988	1132.03	690.108	no	no	no	no	no	no	no	no	8.14e-07	0.00015669	1.98e-18	0.00107195	1.5e-07	1.94e-23	1.39e-13	2.28e-06	0.836857	0.937184	0.630976	0.674964	0.916566	0.586499	0.570726	0.609624
triple_1204-A	35.6064	307.114	12.4118	450.181	244.711	492.812	225.562	415.306	63.5867	315.448	33.2394	281.636	259.318	362.632	187.2	437.045	up	up	up	no	up	up	no	up	1.27e-59	8.72e-122	2.01e-33	2.32e-34	9.39e-39	3.6e-63	9.69e-15	7.71e-55	8.62311	36.2421	2.01381	1.84117	4.96029	8.47069	1.39839	2.33457
triple_1204-B	38	378.828	15	614.818	222	704.892	205.047	705.955	65.3649	298.938	28.2222	349.91	214	479.895	129.369	660.342	up	up	up	up	up	up	up	up	3.75e-81	3.17e-179	8.13e-101	3.9e-140	1.16e-34	3.3e-91	1.19e-52	4.06e-171	9.96679	40.9612	3.17509	3.44278	4.57283	12.3943	2.24244	5.10401
triple_1204-D	73.3936	425.058	23.5882	476.001	342.289	556.296	323.391	507.739	108.048	372.614	57.5384	293.455	348.682	412.473	231.431	543.613	up	up	no	no	up	up	no	up	5.85e-72	1.27e-116	1.8e-24	9.76e-33	2.17e-33	6.64e-51	1.05e-09	2.33e-73	5.79083	20.1714	1.6252	1.57003	3.44836	5.09945	1.18294	2.34887
triple_1205-A	98.1298	68.9903	96.719	114.069	97.3955	133.443	78.9677	120.486	114.912	120.495	101.46	67.4384	102.605	81.9941	80.8364	97.0141	no	no	no	no	no	no	no	no	0.0396165	0.906905	0.00376239	7.59e-06	0.791555	0.112363	1	0.00529283	0.703081	1.17937	1.37008	1.52569	1.04858	0.664711	0.799141	1.2001
triple_1205-B	144.19	84.4565	90.2121	115.446	126.752	123.591	100.165	99.0308	164.047	103.479	145.465	79.19	142.978	83.0966	104.103	129.472	no	no	no	no	no	no	no	no	8.46e-05	0.483585	0.758192	0.174419	5.25e-06	0.00068218	0.0208619	0.000348656	0.585758	1.27968	0.975057	0.988674	0.630812	0.544422	0.581213	1.24367
triple_1205-D	127.68	44.5532	58.0688	61.4848	91.852	93.9663	69.867	87.4835	129.041	96.0261	117.074	49.3716	124.417	66.9094	98.0603	92.5135	down	no	no	no	no	down	no	no	1.2e-10	0.9107	0.608511	0.00852188	0.00479059	1.2e-05	0.0118568	0.215928	0.348996	1.05882	1.02302	1.25211	0.744171	0.421761	0.537822	0.94344
triple_1206-A	89.0023	58.6878	82.7348	24.3032	79.3111	31.9925	77.9054	13.2143	70.7712	47.1143	107.745	30.4288	86.1389	20.6339	64.7983	17.2246	no	down	down	down	no	down	down	down	0.0226483	3.37e-10	9.25e-05	1.75e-09	0.0118334	1.79e-09	1.31e-07	3.17e-05	0.659435	0.293833	0.403455	0.169726	0.665774	0.282481	0.239631	0.265932
triple_1206-B	4.32874	1.84127	1.04347	5.77912	1.17273	4.09524	3.06817	0.952381	68.8268	35.4429	77.1519	39.2616	65.5693	23.5863	56.545	26.2868	no	no	no	no	no	no	down	no	0.637463	0.208784	0.283198	0.757716	0.000282336	0.0088694	0.00106202	0.041338	0.426684	5.49528	3.47099	0.312648	0.515028	0.508951	0.359813	0.464977
triple_1206-D	68.669	29.4709	82.2218	24.9177	68.5162	15.9123	62.0265	4.83333	62.402	31.4429	105.103	24.3096	62.2918	19.7798	59.6567	15.4886	down	down	down	down	no	down	down	down	0.000120775	1.33e-09	8.08e-08	7.29e-11	0.000612595	5.2e-11	0.000371887	3.97e-05	0.429257	0.30314	0.232353	0.0780724	0.503955	0.231366	0.317644	0.259754
triple_1207-A	32.951	36.2103	31.2188	82.5299	30.4684	46.8181	44.6646	21.9125	51.5271	103.239	84.7994	71.518	64.4644	43.849	78.9219	35.6085	no	up	no	no	up	no	no	no	0.962584	3.94e-05	0.036269	0.0972377	0.00147639	0.928459	0.553793	0.0126972	1.09888	2.64307	1.53643	0.490715	2.00339	0.843398	0.680254	0.451256
triple_1207-B	51.8852	76.9056	47.7335	88.7767	56.6609	76.1571	81.0622	58.6408	89.0889	139.876	129.379	119.061	86.6899	77.219	132.543	52.3195	no	no	no	no	no	no	no	down	0.0819669	0.00845245	0.0545799	0.722696	0.0208935	0.86695	0.698861	2.21e-05	1.48213	1.85966	1.34403	0.72344	1.57	0.920251	0.890761	0.394781
triple_1207-D	33.1638	55.8841	38.0477	73.6933	48.8707	51.0248	39.2732	23.4467	89.384	113.886	90.8213	75.4213	68.8456	52.9321	88.5349	46.072	no	no	no	no	no	no	no	no	0.0424183	0.0110031	0.656962	0.403586	0.499732	0.820683	0.976715	0.0430309	1.68489	1.93662	1.04407	0.597117	1.27409	0.830455	0.768885	0.520437
triple_1208-A	0	0	0	0.666667	0	0	0	0	0	0	0	0	0	0	0	0	no	no	no	no	no	no	no	no	1	1	1	1	1	1	1	1	1	67.6667	1	1	1	1	1	1
triple_1208-B	0	0	2	2.33333	1	5	1	5.42857	0	2	0	4	1	1	0	9	no	no	no	no	no	no	no	up	1	1	0.167077	0.144392	0.663322	0.0844097	1	0.00121021	1	1.16584	4.9604	5.38472	201	401	1	901
triple_1208-D	0	1	0	0	0	1	0	1.57143	1	0	0	0	0	2	0	0	no	no	no	no	no	no	no	no	1	1	0.594795	0.279962	0.635839	1	0.284496	1	101	1	101	158.143	0.00990099	1	201	1
triple_1209-A	6	1	1	2	6	2	5.46154	0	4	12.1803	5	8	6.3	4	5	0.111111	no	no	no	no	no	no	no	no	0.13725	1	0.390202	0.11089	0.153862	0.539617	1	0.114861	0.168053	1.9901	0.334443	0.00182764	3.03998	1.5988	0.635499	0.0241739
triple_1209-B	7.25806	5	4	4	6	4	6.76427	0	16.25	15.2424	3.125	7.18182	13.9692	2.23077	10.4444	0	no	no	no	no	no	no	no	no	0.759408	1	0.870769	0.0342772	0.867066	0.303789	0.0186902	0.0125719	0.689317	1	0.667221	0.00147617	0.938033	2.29404	0.160293	0.000956531
triple_1209-D	22.7419	25	8	11	27	15	23.7742	2	51.75	50.5772	27.875	36.8182	37.7308	23.7692	17.5556	7.88889	no	no	no	down	no	no	no	no	1	0.945447	0.180427	0.000178612	0.709885	0.167227	0.484507	0.328316	1.09925	1.37453	0.55572	0.0845099	0.977343	1.32072	0.630067	0.449681
triple_120-A	3.63179	31.3775	4.86687	53.4744	6.92303	52.592	5.37647	17.3105	5.56087	49.6656	7.2823	61.4532	1	99.981	1.42424	62.3548	up	up	up	up	up	up	up	up	1.43e-05	1.03e-09	2.19e-10	0.00419144	3.02e-08	3.14e-13	3.47e-34	2.92e-21	8.61869	10.9669	7.58716	3.21555	8.91702	8.42851	99.001	43.4828
triple_120-B	33.2208	114.912	16.8824	173.844	29.1247	164.78	34.2754	98.2151	14.1516	57.2359	14.0909	75.0869	17.5143	101.729	12.2583	97.0182	up	up	up	up	up	up	up	up	2.84e-11	3.02e-31	4.69e-28	3.31e-12	6.58e-06	7.69e-13	6.46e-20	2.32e-23	3.4583	10.2919	5.65615	2.86493	4.04233	5.32568	5.80561	7.90885
triple_120-D	29.1474	248.71	17.2508	361.682	27.9523	262.628	28.3481	89.4744	20.2875	245.099	13.6268	228.46	18.4857	332.29	15.3175	163.627	up	up	up	up	up	up	up	up	1.79e-47	3.08e-86	2.45e-58	4.2e-12	6.9e-48	9.06e-61	4.76e-104	3.01e-44	8.53026	20.9545	9.39258	3.15551	12.0758	16.7539	17.9663	10.6761
triple_1210-A	15.2766	24	13.6087	21.7692	21.2245	37.3462	19.717	24.1067	12.8462	22.4348	26.8197	28.5663	16.0924	31.3118	20.175	31.7951	no	no	no	no	no	no	no	no	0.336035	0.548064	0.0293383	0.308375	0.372184	0.633679	0.00862931	0.0190839	1.57066	1.59922	1.75922	1.22252	1.74584	1.0651	1.94516	1.57568
triple_1210-B	27.3158	26	44.3333	39.1765	45.2055	25	25.2712	32.0177	42.5603	36.1579	56	28.9629	43.3545	38.1107	30.4186	30.418	no	no	no	no	no	no	no	no	1	0.448718	0.0659311	0.123392	0.335332	0.0380843	0.862924	0.473248	0.951848	0.883706	0.553129	1.26686	0.849604	0.51728	0.879077	0.999981
triple_1210-D	35.4076	11	35.058	35.0543	30.57	26.6538	36.0118	35.8757	28.5936	25.4073	38.1803	34.4708	29.5531	32.5775	34.4064	35.7869	down	no	no	no	no	no	no	no	0.000986997	0.77424	1	0.446746	0.573772	1	0.344113	0.261	0.310862	0.999895	0.871937	0.99622	0.888607	0.902867	1.1023	1.04011
triple_1211-A	58	49	63	71	36	43	59	6	22	42	21	24	15	18	15	7	no	no	no	down	no	no	no	no	0.554384	1	0.346223	1.67e-09	0.0861371	0.591958	0.396137	0.393799	0.844854	1.12696	1.19439	0.101847	1.90868	1.14279	1.19987	0.467022
triple_1211-B	78	114	135	113	66	203	122	94	2	1	1	16	1	0	1	2	no	no	up	no	no	up	no	no	0.0273648	0.0331513	2.82e-21	0.94742	0.766237	0.00019067	1	0.710936	1.46148	0.837049	3.07544	0.770511	0.502488	15.8515	0.00990099	1.9901
triple_1211-D	35	60	39	48	34	52	59	25	16	20	19	23	11	20	14	21	no	no	no	no	no	no	no	no	0.0304255	0.807925	0.0365378	0.0128492	0.999768	0.477569	0.0499872	0.0941403	1.71408	1.23071	1.52926	0.423826	1.24984	1.21042	1.81744	1.49964
triple_1212-A	7	9	4	15.4571	8.61538	8.34615	3	0	3	9	3	5	5	6	2	2	no	no	no	no	no	no	no	no	0.957772	0.0667831	1	0.354118	0.257652	0.620713	0.683406	1	1.28531	3.85714	0.968786	0.00332226	2.99336	1.66445	1.1996	1
triple_1212-B	7	13.3684	7	18.5429	4.38462	16.6538	5	7	1	7.16667	6	8.52941	8	14	3	5	no	no	up	no	no	no	no	no	0.419244	0.0870588	0.00658276	0.508575	0.137892	0.576171	0.134269	0.415563	1.90848	2.64663	3.79188	1.3992	7.10561	1.42087	1.74906	1.66445
triple_1212-D	6	5.63158	4	7	7	1	3	2	6	4.83333	2	7.47059	6	7	5	6	no	no	no	no	no	no	no	no	1	0.702196	0.112615	1	0.909166	0.151412	0.712299	0.675447	0.938699	1.74813	0.14408	0.667774	0.805879	3.72169	1.16639	1.1996
triple_1213-A	683.521	506.796	582.142	527.869	768.113	393.585	1209.15	333.594	739.484	920.533	819.555	506.642	616.234	395.537	838.941	296.764	no	no	no	down	no	no	no	down	6.42e-11	5.85e-05	1.66e-32	2.82e-117	0.008168	5.4e-15	3.6e-05	1.61e-52	0.741452	0.906771	0.512411	0.275898	1.24483	0.618196	0.641867	0.353744
triple_1213-B	506.542	341.343	462.962	305.803	524.406	210.689	872.305	190.614	601.466	568.561	740.558	270.557	474.937	173.123	629.335	167.4	no	no	down	down	no	down	down	down	4.69e-12	8.1e-17	6.02e-35	3.53e-112	0.00116781	3.63e-56	4.36e-27	5.31e-58	0.673876	0.660542	0.401778	0.218526	0.945293	0.365351	0.364532	0.266007
triple_1213-D	500.937	339.861	502.896	386.329	710.48	336.726	866.548	256.792	542.051	517.906	701.886	325.801	549.829	235.34	667.723	164.836	no	no	down	down	no	down	down	down	1.92e-11	5.24e-11	1.3e-36	9.66e-79	0.00397447	3.9e-33	2.88e-23	5.58e-68	0.678457	0.768213	0.473949	0.296347	0.955457	0.464186	0.428035	0.246874
triple_1214-A	86.4969	106.397	81	124	103.526	44.4433	108	29	113	149	125.567	136.215	111.561	55	109	44.589	no	no	down	down	no	no	down	down	0.307066	0.0469521	1.07e-05	2.24e-08	0.285787	0.148343	0.00331032	0.000436441	1.23004	1.5308	0.429351	0.268586	1.31856	1.08479	0.493048	0.409128
triple_1214-B	84.7384	91.2173	86.0216	98.0133	95.1109	54.8738	90.8526	16	93.5	95.807	94.0547	84.5881	88.8788	34.84	100.778	31.2477	no	no	no	down	no	no	down	down	0.915434	1	0.0102928	1.63e-10	0.711118	0.994982	0.000307302	3.23e-06	1.07645	1.13939	0.57699	0.1762	1.02467	0.899361	0.392063	0.310134
triple_1214-D	74.7647	67.3858	55.9784	57.9867	68.3631	27.6829	69.1474	13	93.5	81.193	79.3779	35.1966	65.56	19.16	66.2222	19.1633	no	no	down	down	no	down	down	down	0.625768	0.841946	0.000372659	1.27e-07	0.157392	0.000922877	4.69e-05	0.000112581	0.901319	1.03587	0.405027	0.188121	0.868388	0.443475	0.292359	0.289485
triple_1215-A	0	0	0	0	0	0	0	0	0	0	0	0	0	0	0	0	no	no	no	no	no	no	no	no	1	1	1	1	1	1	1	1	1	1	1	1	1	1	1	1
triple_1215-B	0	0	0	0	0	0	0	0	0	0	0	0	0	0	0	0	no	no	no	no	no	no	no	no	1	1	1	1	1	1	1	1	1	1	1	1	1	1	1	1
triple_1215-D	0	3	1	1	0	0	0	0	0	1	0	2	0	2	3	0	no	no	no	no	no	no	no	no	0.402884	1	1	1	1	0.321951	0.284496	0.361121	301	1	1	1	101	201	201	0.00332226
triple_1216-A	268.532	630.871	239.118	905.609	276.486	1055.23	257.015	742.74	330.728	798.398	367.523	760.482	296.962	711.314	243.005	536.922	up	up	up	up	up	up	up	up	5.54e-48	1.87e-117	6.48e-189	2.67e-127	5.56e-51	9.44e-66	1.98e-94	8.44e-67	2.34928	3.78717	3.81647	2.8898	2.41402	2.06918	2.39526	2.20946
triple_1216-B	190.587	480.761	174.459	662.048	223.37	941.165	201.822	610.713	206.4	532.029	208.972	505.899	192.351	599.183	160.237	448.348	up	up	up	up	up	up	up	up	3.55e-37	5.78e-78	3.27e-180	6.68e-105	4.36e-34	8.39e-50	1.05e-100	6.14e-69	2.52244	3.7947	4.21334	3.02589	2.57758	2.42083	3.11494	2.79792
triple_1216-D	186.88	396.369	178.422	486.343	211.144	498.606	205.163	368.547	262.872	458.573	220.504	396.618	222.687	371.502	173.759	362.73	up	up	up	no	no	no	no	up	2.85e-21	5.29e-34	2.74e-44	1.54e-28	8.57e-11	4.52e-22	3.54e-23	2.04e-37	2.12092	2.7257	2.36138	1.79632	1.74444	1.79865	1.66824	2.08749
triple_1217-A	2	1	4.625	2	6.26667	0.333333	2.66667	0	3.23077	3.57143	1	2	6.33333	1	3	0	no	no	no	no	no	no	no	no	0.799885	0.387328	0.0539379	0.354118	1	0.737981	0.207017	0.361121	0.502488	0.433657	0.0546999	0.00373599	1.10512	1.9901	0.159222	0.00332226
triple_1217-B	0	1.5	6	1	9.41818	4	5.6	0	8.23846	3	2	2	9.75	2	5	0	no	no	no	no	no	no	no	no	0.681527	0.102945	0.365869	0.0615433	0.223667	1	0.122019	0.114861	151	0.168053	0.425321	0.00178253	0.364917	1	0.205943	0.00199601
triple_1217-D	1	1.5	2.375	1	2.31515	1.66667	0.733333	0	2.53077	2.42857	4	1	2.91667	0	1	2	no	no	no	no	no	no	no	no	1	0.750756	1	1	0.82649	0.510727	0.355281	0.710936	1.49505	0.42348	0.7211	0.0134529	0.959777	0.25187	0.00341686	1.9901
triple_1218-A	184.29	140.929	162.481	181.49	206.636	168.093	150.487	101.649	170.209	155.103	225.464	168.715	178.205	159.931	155.755	120.858	no	no	no	no	no	no	no	no	0.0197904	1	0.279802	0.282171	0.113943	0.148407	0.424112	1	0.764723	1.11699	0.813485	0.675487	0.911256	0.748311	0.897459	0.77596
triple_1218-B	167.4	140.871	141.972	166.865	198.534	149.159	176.433	126.656	202.526	218.214	228.587	154.613	199.496	177.931	155.857	114.15	no	no	no	no	no	no	no	no	0.171856	0.813437	0.0711365	0.499436	0.82664	0.0120718	0.386686	0.774583	0.841535	1.17533	0.751317	0.717884	1.07746	0.6764	0.891906	0.732423
triple_1218-D	114.309	126.2	126.547	156.644	157.83	128.747	144.08	99.6957	166.265	154.683	170.949	128.672	170.299	133.138	127.388	62.9918	no	no	no	no	no	no	no	down	0.681527	0.562163	0.384622	0.371602	0.174775	0.242728	0.930285	0.00547108	1.10401	1.23781	0.815744	0.691967	0.930343	0.752708	0.781806	0.494528
triple_1219-A	58	32	39.5405	50	56	54	23	61	66.5726	43	78	36	61	57.6517	50	51	no	no	no	up	no	down	no	no	0.0139633	0.811134	0.955718	3.76e-07	0.0116707	0.00183833	0.515723	0.223481	0.551801	1.26446	0.964292	2.65146	0.645964	0.461607	0.945119	1.02
triple_1219-B	28	25	32.9851	35	33	47	20	47	51.0099	46.4423	41.4468	40.0667	44	47.6076	27	60.0084	no	no	no	up	no	no	no	up	0.851074	1	0.0864986	6.31e-05	0.448939	0.787175	0.23958	3.77e-06	0.892895	1.06107	1.42411	2.34933	0.910474	0.966709	1.08197	2.22208
triple_1219-D	38	23	34.4744	38	42	29	18	37	50.4174	57.5577	51.5532	34.9333	40	30.7407	24	58.9916	no	no	no	up	no	no	no	up	0.108659	1	0.318788	0.00171195	0.980735	0.334904	1	1.05e-06	0.605367	1.10224	0.69055	2.05497	1.14159	0.67768	0.768576	2.45738
triple_121-A	509.923	761.518	454.057	938.349	405.12	560.313	273.684	204.126	590.2	820.402	620.057	693.808	349.255	548.859	317.174	158.852	no	up	no	no	no	no	no	no	6.9e-18	1.41e-46	1.15e-14	0.522318	8.77e-07	9.25e-08	1.19e-34	1.04e-06	1.49339	2.06657	1.38307	0.745856	1.39003	1.11894	1.5715	0.500853
triple_121-B	419.676	267.516	406.323	297.388	392.042	194.817	232.629	55.9384	479.298	367.508	549.726	239.98	413.667	126.211	390.586	52.3769	no	no	down	down	no	down	down	down	1.31e-11	2.54e-10	1.21e-15	7.4e-21	5.82e-10	6.63e-28	2.1e-30	4.6e-57	0.637443	0.731907	0.496942	0.240494	0.766768	0.436555	0.30512	0.13412
triple_121-D	427.401	370.966	395.62	484.263	465.838	301.87	328.687	85.9354	527.502	538.09	557.217	398.212	440.078	227.929	475.24	116.771	no	no	no	down	no	no	no	down	0.0205802	0.189532	3.56e-08	4.47e-28	0.110664	0.000204907	2.99e-10	4.01e-44	0.867961	1.22405	0.648023	0.261473	1.02007	0.714649	0.51794	0.245725
triple_1220-A	104.553	60.4444	141.947	93.3306	135.041	106.401	150.147	103.379	113.346	56.0433	154.977	77.9402	135.62	79.0747	123.124	77.933	no	no	no	no	down	no	no	no	0.000715278	6.33e-05	0.280596	0.314906	8.25e-07	5.42e-05	0.0260606	0.229494	0.578165	0.657525	0.78793	0.688536	0.49449	0.502947	0.583093	0.632993
triple_1220-B	83.8291	50.0836	140.625	97.3005	110.372	100.431	131.186	103.207	83.2991	51.7979	119.931	51.2345	95.523	64.6903	74.1591	67.2848	no	no	no	no	no	down	no	no	0.00567133	0.000282878	1	1	0.0022474	1.13e-05	0.389024	0.448946	0.597497	0.691937	0.909942	0.78674	0.621875	0.427246	0.677256	0.907316
triple_1220-D	74.6182	58.4719	127.428	109.369	113.587	172.168	97.6667	133.414	105.355	85.1588	159.092	100.825	126.857	104.235	109.717	95.7822	no	no	no	no	no	no	no	no	0.206549	0.0649899	3.51e-05	5.77e-05	0.0522028	0.0149766	1	0.496802	0.783644	0.858294	1.51569	1.36598	0.808322	0.633779	0.821685	0.873005
triple_1221-A	55	33.2832	33.6327	39	53	37	33	20	33	51	51.4636	52	30.2164	38.2984	32	26	no	no	no	no	no	no	no	no	0.0404957	1	0.280349	0.520995	0.253914	0.616913	0.102911	1	0.605221	1.15954	0.69817	0.60618	1.54529	1.01042	1.26738	0.812559
triple_1221-B	43.3077	43.9326	31.8511	44.7447	39.9412	49.3704	46.9855	45.3235	34.25	65.0645	62.5417	55	52.9003	50.6583	35.625	34.6226	no	no	no	no	no	no	no	no	1	0.494427	0.276207	0.509863	0.0241249	1	0.483811	0.446049	1.01443	1.40468	1.23602	0.964635	1.89943	0.879433	0.957627	0.971872
triple_1221-D	50.6923	36.7842	39.5163	53.2553	45.0588	33.6296	28.0145	27.6765	57.75	60.9355	60.9947	41	51.8833	45.0433	51.375	22.3774	no	no	no	no	no	no	no	no	0.235012	0.613292	0.540439	0.537163	0.921744	0.283196	0.884234	0.0385619	0.725691	1.34759	0.746406	0.987938	1.05515	0.672243	0.868191	0.435679
triple_1222-A	61.9904	91.3436	52.4155	111.569	48.4659	91.9461	36.1154	52.8919	80.8659	84.9186	69.9686	93.4154	66.6144	83.1391	41.3507	62.1735	no	up	no	no	no	no	no	no	0.0562119	0.000141472	4.36e-05	0.00838471	0.841961	0.0154648	0.0157536	0.00152723	1.47344	2.12833	1.89695	1.4644	1.05011	1.33506	1.24803	1.50344
triple_1222-B	63.9281	94.6917	53.2153	134.974	76.8863	164.518	63.8571	125.886	92.0855	118.404	74.0357	108.693	65.0029	145.741	57.5068	113.197	no	up	up	no	no	no	up	no	0.0420028	2e-07	1.19e-10	7.19e-10	0.465347	0.000997369	3.59e-13	3.21e-09	1.48115	2.53609	2.1396	1.97121	1.28578	1.46805	2.24187	1.96824
triple_1222-D	28.0815	86.9647	41.3692	107.457	44.6479	98.5363	49.0275	28.2224	44.0487	124.677	79.9958	113.892	63.3827	100.12	47.1424	67.6293	up	up	up	no	up	no	no	no	1.02e-07	3.54e-06	8.48e-07	0.23547	3.64e-08	0.00178503	3.37e-05	0.00144923	3.09612	2.59713	2.20669	0.575731	2.83002	1.42367	1.57952	1.43448
triple_1223-A	52.1637	270.049	111.836	395.961	113.027	310.669	71.1514	235.136	86.2742	297.275	115.523	260.005	103.151	243.621	86.6906	135.128	up	up	up	up	up	up	up	no	2.9e-39	2.13e-37	2.88e-30	1.45e-34	9.83e-26	4.64e-20	1.28e-24	1.99e-07	5.17616	3.54034	2.74846	3.3044	3.44541	2.25057	2.36165	1.55868
triple_1223-B	69.3351	260.399	73.6179	502.01	105.38	493.206	112.985	367.1	101.042	437.557	121.15	384.445	120.363	460.643	136.294	333.136	up	up	up	up	up	up	up	up	5.4e-29	1.19e-84	4e-86	2.9e-58	3.64e-51	2.93e-48	2.53e-84	6.91e-41	3.75525	6.81835	4.67993	3.2489	4.33014	3.17312	3.82689	2.44415
triple_1223-D	126.501	310.552	178.547	396.029	203.593	345.125	162.864	170.764	136.684	300.168	183.327	221.55	176.486	153.737	161.016	88.7354	up	up	no	no	up	no	no	no	1.09e-20	8.37e-18	1.26e-14	0.0128405	2.06e-12	0.00132193	0.565002	0.0127333	2.45482	2.218	1.69514	1.04851	2.19598	1.20848	0.871104	0.551126
triple_1224-A	109.636	84.4154	131.315	89.838	139.198	108.878	94.8472	65.8764	138.274	101.397	221.116	107.07	151.795	61.596	111.516	80.5846	no	no	no	no	no	down	down	no	0.0934202	0.000503356	0.286635	0.530166	0.00257439	1.22e-07	3.24e-06	0.777289	0.769981	0.684163	0.782196	0.694584	0.733328	0.484248	0.405824	0.722653
triple_1224-B	73.5737	45.272	88.5103	50.4245	94.8841	48.3873	43.1994	44.3204	89.5558	69.1558	140.346	73.0991	106.067	65.5857	63.3698	58.4903	no	no	no	no	no	no	no	no	0.0170361	0.000153089	0.000878236	0.368343	0.0395447	0.000368132	0.145701	0.461841	0.615381	0.569751	0.510014	1.02594	0.772235	0.520882	0.618376	0.923011
triple_1224-D	106.79	89.3127	83.1744	143.738	122.917	118.734	80.9534	97.8033	108.17	121.447	157.538	91.8311	127.138	87.8183	84.1143	101.925	no	no	no	no	no	no	no	no	0.279088	0.00209996	0.851278	0.00868419	1	0.00203732	0.347138	0.00304491	0.836352	1.72806	0.965971	1.20812	1.12273	0.582942	0.690758	1.21172
triple_1225-A	208.344	323.175	212.209	402.308	269.096	278.175	212.534	101.855	219.684	390.178	232.023	323.446	245.641	200.277	195.756	92.2991	no	no	no	down	no	no	no	down	3.72e-07	3.2e-12	0.197704	7.44e-06	2.35e-09	8.56e-09	1	4.48e-05	1.55114	1.89576	1.03374	0.479265	1.77605	1.39401	0.815332	0.471529
triple_1225-B	245.295	299.52	202.268	337.75	270.625	249.274	208.734	105.922	288.889	416.419	328.043	340.421	277.378	230.357	249.967	113.171	no	no	no	no	no	no	no	down	0.0378309	1.26e-06	1	8.62e-05	0.000420474	0.0341738	0.891018	3.54e-07	1.22105	1.66978	0.921106	0.507474	1.44143	1.03773	0.830488	0.452767
triple_1225-D	185.362	213.305	171.523	241.942	197.278	149.551	183.732	56.223	232.426	357.403	261.933	303.133	217.981	173.366	174.278	73.5296	no	no	no	down	no	no	no	down	0.324956	0.0281336	0.101982	3.83e-12	7.21e-05	0.00078141	0.991535	8.79e-06	1.15074	1.41053	0.758084	0.306043	1.53768	1.15729	0.795333	0.421944
triple_1226-A	1011.15	983.427	964.578	824.203	1393.3	463.931	881.288	132.364	1199.16	1175.52	1411.15	786.452	1425.12	428.135	1168.82	194.5	no	no	down	down	no	no	down	down	0.392477	1.86e-10	5.53e-129	5.59e-152	0.000896471	2.6e-33	2.07e-115	6.08e-180	0.972579	0.854472	0.332978	0.150204	0.980284	0.557316	0.300425	0.166414
triple_1226-B	1307.77	1223.14	1685.95	1401.58	2260.62	847.723	1329.72	286.524	1463.33	1419.02	1918.75	1111.78	1986.46	622.972	1534.39	275.775	no	no	down	down	no	no	down	down	0.0330558	4.35e-11	6.03e-103	1.25e-169	0.000110813	1.05e-25	3.04e-106	2.43e-206	0.935288	0.831329	0.374999	0.215483	0.969719	0.579432	0.313612	0.179734
triple_1226-D	1019.08	924.436	929.471	1088.22	1303.08	637.346	804.994	208.112	1183.51	1148.46	1292.1	811.764	1149.41	491.893	968.79	221.726	no	no	down	down	no	no	down	down	0.0088296	0.10563	1.19e-54	2.01e-86	0.000256631	2.35e-17	1e-47	1.04e-113	0.907129	1.17079	0.48911	0.258535	0.970389	0.628256	0.427956	0.228877
triple_1227-A	45.2976	56.0269	99.876	74.1567	84.7572	59.9323	45.6211	33.0323	77.7328	53.6222	84.0697	56.7906	89.3933	39.3204	51.4475	40.6878	no	no	no	no	no	no	down	no	0.482133	0.0130298	0.159298	0.770007	0.0141367	0.189203	0.0020082	1	1.23681	0.742514	0.70714	0.724118	0.689867	0.675557	0.439921	0.790901
triple_1227-B	85.629	78.0699	119.485	95.1962	129.674	69.087	69.6612	33.0877	88.6337	91.7704	125.302	75.7851	98.2841	39.369	92.4544	24.2759	no	no	no	no	no	no	down	down	0.657923	0.0216358	0.000267674	0.0196482	0.802215	0.016521	0.000207688	4.06e-07	0.911732	0.796735	0.532809	0.475056	1.03539	0.604853	0.400624	0.262651
triple_1227-D	72.0734	63.9033	81.6386	88.6471	118.568	55.9808	37.7177	26.88	80.6335	72.6073	111.629	53.4242	76.3226	38.3106	74.0981	19.0364	no	no	down	no	no	down	no	down	0.615349	0.996986	2.68e-05	0.826804	0.302485	0.000269809	0.0222895	7.79e-06	0.886657	1.08584	0.472183	0.712739	0.900474	0.478636	0.502022	0.257008
triple_1228-A	6025.19	3292.94	5910.2	3102.14	6198.29	2615.08	6881.52	1705.56	6935.7	4605.48	7845.94	2854.3	5928.74	1814.48	5922.39	1527.28	no	no	down	down	no	down	down	down	6.09e-06	2.14e-17	2.19e-21	1.04e-52	0.000186162	2.93e-21	2.37e-31	4.73e-40	0.546529	0.524879	0.421904	0.247847	0.664025	0.363794	0.30605	0.257883
triple_1228-B	6930.88	6629.44	6082.78	7493.59	6846.48	7045.83	8073.01	4560.77	2714.73	2100.08	3089.41	1978.3	2254.75	898.113	2432.49	582.557	no	no	no	no	no	no	down	down	0.250913	0.00219713	0.13255	0.0102542	2.63e-14	5.89e-09	3.1e-49	3.45e-146	0.956507	1.23193	1.02912	0.564941	0.773589	0.640348	0.398323	0.239493
triple_1228-D	5339.93	5910.62	4820.02	6195.27	6876.22	7383.09	8913.47	5701.67	5629.58	9013.44	6026.65	6135.4	5630.51	4671.4	5912.11	4712.16	no	no	no	no	no	no	no	no	0.00707616	3.24e-05	0.0537247	0.0148261	4.39e-07	6e-05	0.0106966	0.0536911	1.10687	1.28532	1.07371	0.63967	1.60109	1.01805	0.82966	0.797036
triple_1229-A	174.718	164.373	129.827	190.946	197.823	225.33	155.723	173.51	206.409	207.651	189.633	190.731	170.145	152.663	141.616	177.52	no	no	no	no	no	no	no	no	0.636477	0.0254209	0.0336431	0.00228573	0.430491	0.276523	0.414107	8.58e-06	0.940793	1.47074	1.13904	1.11421	1.00602	1.00579	0.897258	1.25351
triple_1229-B	202.003	201.45	149.058	234.841	239.748	195.528	202.968	163.934	266.871	231.447	228.809	187.105	180.282	163.648	179.534	142.665	no	no	no	no	no	no	no	no	0.981512	0.00103819	0.246048	1	0.00508139	0.561023	0.335227	0.932607	0.997264	1.57547	0.815563	0.807691	0.867268	0.817741	0.907737	0.79465
triple_1229-D	276.279	173.177	221.116	161.213	232.429	192.142	209.308	126.556	397.72	277.902	337.558	204.164	258.573	209.689	210.85	185.815	no	no	no	no	no	no	no	no	1.67e-07	2.15e-05	0.331767	0.0155375	3.02e-11	4.54e-06	1	0.215094	0.626833	0.729102	0.826676	0.60466	0.698745	0.604839	0.810956	0.881273
triple_122-A	50.8588	64.7028	51.6797	81.6604	70.0741	84.6953	60.3842	92.0937	78.4774	88.692	69.1655	80.0357	48.9695	72.2333	54.7611	75.6261	no	no	no	no	no	no	no	no	0.364977	0.0926341	0.126799	0.000100824	1	0.150033	0.00204414	0.0015616	1.27215	1.58001	1.20862	1.52504	1.13014	1.15714	1.47497	1.38095
triple_122-B	52.7236	61.8187	33.8418	88.5384	47.092	121.962	42.6117	70.6052	44.1637	70.1366	57.0343	67.3548	41.795	65.4054	41.0372	55.9047	no	up	up	no	no	no	no	no	0.635843	2.35e-05	1.87e-10	0.000217678	0.130541	0.186194	0.00149867	0.00890524	1.17247	2.61576	2.58954	1.65679	1.58797	1.18092	1.56478	1.3622
triple_122-D	40.4177	47.4785	27.4785	58.8012	40.8339	69.3423	40.0041	60.3011	44.3588	57.1713	45.8002	51.6095	56.2356	58.3613	34.2017	33.4692	no	up	no	no	no	no	no	no	0.69485	0.00690138	0.00355782	0.00371995	0.642152	0.320764	0.25769	0.503829	1.17465	2.13949	1.69798	1.50725	1.28877	1.12681	1.03779	0.978591
triple_1230-A	119.986	260.742	102.555	249.581	148.83	212.723	120.239	82.2	164.669	264.94	135.967	189.37	128.121	149.09	118.172	102.641	up	up	no	no	no	no	no	no	8.59e-14	1.06e-12	2.32e-05	0.360991	0.00022814	4.25e-05	0.00271332	0.469383	2.17301	2.4335	1.42927	0.683666	1.60889	1.39274	1.16365	0.868582
triple_1230-B	169.322	188.503	137.253	204.648	167.229	150.422	121.565	63.2	200.794	253.223	151.001	177.383	154.56	129.492	151.855	99.4561	no	no	no	no	no	no	no	no	0.507683	0.0118277	0.966526	0.00624145	0.277187	0.0136427	0.925377	0.25449	1.11327	1.49099	0.899505	0.519926	1.2611	1.1747	0.837821	0.654966
triple_1230-D	164.692	298.755	138.192	264.771	192.941	214.855	143.196	62.6	177.537	280.836	134.033	167.247	168.32	154.419	102.973	73.9028	no	no	no	down	no	no	no	no	1.32e-10	5.74e-08	0.0663944	5.85e-05	0.000280638	0.003966	0.320699	0.765418	1.81398	1.91589	1.11357	0.437202	1.58182	1.24779	0.917419	0.717717
triple_1231-A	96.1738	92.6687	119.07	134.331	126.201	117.897	114.508	55.9004	147.321	203.82	197.393	178.77	164.864	134.212	132.746	96.8033	no	no	no	down	no	no	no	no	0.922933	1	1	0.00270627	0.0719342	0.906345	1	0.802494	0.963558	1.12816	0.934202	0.488224	1.38348	0.905663	0.814092	0.729257
triple_1231-B	324.773	223.766	289.879	235.562	348.058	174.05	263.68	66.0379	448.594	335.174	546.678	235.513	442.72	156.617	462.966	114.412	no	no	no	down	no	down	down	down	1.87e-06	0.000143282	1.82e-13	7.27e-23	2.8e-10	2.7e-28	6.27e-26	1.06e-42	0.689002	0.812627	0.500075	0.250475	0.747171	0.430818	0.353776	0.247144
triple_1231-D	146.054	96.5652	143.051	134.107	163.742	113.053	157.812	43.0617	259.085	213.006	304.929	146.716	218.417	128.171	220.288	101.785	no	no	no	down	no	down	no	down	0.00233651	0.206393	0.0234708	6.43e-12	0.00103721	6.53e-11	0.00392386	6.9e-06	0.661187	0.937482	0.690458	0.272914	0.822156	0.481166	0.586836	0.462079
triple_1232-A	81.924	34.8838	41.5613	33.6218	79.8944	54.1759	36.8037	58.2676	181.003	83.3154	147.322	66.7559	146.634	71.6015	121.63	68.2536	down	no	no	no	down	down	down	no	2.9e-05	0.255741	0.118138	0.00206087	2.22e-12	6.62e-06	0.000464293	0.045192	0.425877	0.809015	0.678135	1.58304	0.460329	0.453167	0.488336	0.561196
triple_1232-B	134.226	77.4433	78.4898	56.6282	141.803	49.9341	64.9888	61.1154	190.737	173.23	182.312	84.7174	184.978	53.7143	141.273	51.5464	no	no	down	no	no	down	down	down	0.000111159	0.0271721	5.46e-10	0.469632	0.0772129	6.85e-07	4.06e-13	2.58e-06	0.576994	0.721508	0.352182	0.940408	0.908219	0.464712	0.29042	0.364916
triple_1232-D	183.85	105.673	115.949	108.75	187.302	59.89	97.2075	49.617	264.26	192.454	189.366	108.527	265.388	65.6842	172.098	66.2	no	no	down	no	no	no	down	down	2.6e-06	0.285645	6.73e-15	0.0178207	3.61e-06	0.000436189	3.62e-23	3.47e-07	0.5748	0.937918	0.319787	0.510474	0.728286	0.573129	0.247531	0.384701
triple_1233-A	114.399	398.423	146.634	604.206	172.922	422.572	158.198	231.27	421.7	545.748	631.585	600.617	371.429	442.362	342.269	204.413	up	up	up	no	no	no	no	no	2.8e-44	1.55e-74	2.54e-37	2.21e-10	0.0152607	0.135695	4.96e-11	0.00174028	3.48254	4.12029	2.44362	1.46187	1.29416	0.950968	1.19097	0.597242
triple_1233-B	225.374	404.826	326.048	679.271	281.713	561.608	233.687	326.764	378.094	566.958	570.168	607.907	365.825	569.988	327.357	315.067	no	up	no	no	no	no	no	no	7.07e-15	2.54e-31	2.07e-39	4.85e-14	2.63e-07	7.54e-05	1.08e-35	0.00188347	1.7962	2.08331	1.99351	1.39828	1.4995	1.06619	1.55807	0.962459
triple_1233-D	286.227	477.751	404.318	638.523	344.365	436.821	266.116	195.966	553.206	705.293	758.247	705.477	392.746	506.65	416.374	257.519	no	no	no	no	no	no	no	no	6.75e-15	1.95e-11	2.8e-07	0.451297	0.00834889	0.240074	7.07e-18	0.00188057	1.66911	1.57925	1.26847	0.736404	1.27492	0.930406	1.29001	0.61849
triple_1234-A	1	5	3	9	2	7	2	3	4	3	1	3	2	1	1	5	no	no	no	no	no	no	no	no	0.364977	0.242808	0.148311	0.783492	0.863166	0.472882	1	0.142155	4.9604	2.99336	3.48756	1.49751	0.750623	2.9802	0.502488	4.9604
triple_1234-B	1	5	2	2	5	3	1	2	4	4	1	2	3	1	1	1	no	no	no	no	no	no	no	no	0.364977	1	0.843628	0.711296	1	0.737981	0.763973	1	4.9604	1	0.600798	1.9901	1	1.9901	0.335548	1
triple_1234-D	3	5	0	4	5	3	7	1	3	2	4	2	4	1	1	1	no	no	no	no	no	no	no	no	0.890279	0.207081	0.843628	0.130089	0.82649	0.821197	0.508906	1	1.66445	401	0.600798	0.14408	0.667774	0.501247	0.25187	1
triple_1235-A	106.927	73.1727	153.424	67.6449	124.476	62.7119	130.476	16.3899	147.616	142.581	194.624	57.0163	193.237	42.582	168.912	42.8333	no	down	no	down	no	down	down	down	0.0181322	3.38e-11	0.000124687	1.11e-18	0.342618	5.67e-16	1.62e-18	4.74e-13	0.684353	0.440938	0.503847	0.125683	0.965894	0.292993	0.220402	0.253628
triple_1235-B	82.6509	249.672	134.212	623.978	102.204	447.831	81.0405	285.956	100.945	378.039	152.434	360.379	134.445	312.439	103.11	288.229	up	up	up	up	up	up	up	up	1.02e-21	8.65e-87	5.77e-73	6.07e-46	4.9e-37	1.26e-31	5.07e-32	1.84e-39	3.02056	4.64891	4.38142	3.52824	3.74473	2.36407	2.32382	2.79517
triple_1235-D	142.422	88.155	208.363	94.3775	177.32	69.4575	142.483	31.6544	212.439	161.38	251.942	114.605	248.318	45.9786	205.978	36.9381	no	down	down	down	no	down	down	down	0.00049157	4.15e-15	1.06e-10	2.97e-13	0.000261798	4.49e-10	2.16e-28	1.52e-22	0.618997	0.452973	0.391741	0.222217	0.759666	0.454907	0.185193	0.17937
triple_1236-A	200.016	169.197	172.924	104.453	259.358	60.8624	159.153	33.1945	305.855	190.166	288.335	98.7443	270.068	73.4483	251.177	47.6453	no	no	down	down	no	down	down	down	0.128153	2.85e-07	2.07e-29	5.73e-16	1.01e-11	1.47e-19	1.32e-21	1.74e-26	0.845925	0.604062	0.234695	0.20862	0.621765	0.342487	0.27199	0.18972
triple_1236-B	241.714	117.213	225.424	67.5291	191.021	52.8365	182.649	32.6447	277.778	187.873	316.329	92.0771	262.7	62.4719	250.413	33.0455	down	down	down	down	no	down	down	down	2.19e-12	7.69e-27	5.86e-18	8.66e-21	2.48e-08	4.77e-27	2.18e-24	3.66e-34	0.484944	0.299596	0.276639	0.178774	0.676355	0.291103	0.237836	0.131999
triple_1236-D	249.27	174.59	258.652	135.018	228.621	97.3011	208.198	19.1608	329.368	247.961	379.336	130.179	294.233	69.0799	275.41	39.3093	no	no	down	down	no	down	down	down	0.000156264	6.44e-15	4.17e-12	4.92e-35	7.31e-07	1e-26	1.1e-27	1.45e-36	0.700419	0.522026	0.425625	0.0920749	0.752847	0.343192	0.234806	0.142761
triple_1237-A	20	109.327	22	149.636	18	97.2835	12	101	26	140	28	85.2972	27	44.3604	21	11	up	up	up	up	up	up	no	no	1.26e-15	6.32e-22	9.53e-16	6.56e-24	1.33e-17	2.05e-09	0.00692829	0.489691	5.46411	6.79898	5.4022	8.41049	5.38293	3.0456	1.64274	0.524036
triple_1237-B	29.7692	156.757	24.7812	226.5	27.0526	131.849	21.8462	61.3636	37.95	183.367	26.439	128.396	14.6	73.598	31.021	35.3243	up	up	up	up	up	up	up	no	5.82e-22	4.25e-39	2.71e-20	1.68e-07	3.16e-21	1.37e-20	1.71e-13	0.195535	5.26431	9.13669	4.87238	2.80807	4.8308	4.85486	5.03819	1.13868
triple_1237-D	8.23077	61.9161	6.21875	83.8645	11.9474	71.867	3.15385	37.6364	7.05	98.633	17.561	58.3066	13.4	25.0417	6.97902	4.67568	up	up	up	up	up	up	no	no	8.48e-11	1.11e-16	1.58e-12	2.87e-10	1.83e-19	5.04e-07	0.0230303	1	7.5146	13.4657	6.0111	11.8989	13.9721	3.31892	1.86813	0.670434
triple_1238-A	2.5	4.46667	1.25	10.2414	3.54545	11.9643	3	7.2	5.125	16.4688	3.4	16.0435	7.18056	8	1.14286	9.16667	no	no	no	no	no	up	no	up	0.855407	0.027134	0.0695558	0.17999	0.0922423	0.0023489	0.735122	0.00670031	1.78353	8.13602	3.36786	2.39535	3.2091	4.70776	1.11396	7.95993
triple_1238-B	2.5	8.48889	1.91667	19.21	4.72727	15.2368	0.2	13.5294	3.125	7.45404	3.8	8.9	1.37607	11.7059	5.92857	12.5667	no	up	no	up	no	no	up	no	0.20532	0.000839672	0.0389518	2.78e-05	0.506641	0.246692	0.00195865	0.0601144	3.38601	9.97579	3.21849	64.4734	2.38088	2.33858	8.4526	2.11779
triple_1238-D	5	9.04444	4.83333	10.5486	4.72727	4.79887	3.8	4.27059	5.75	12.0772	4.8	12.0565	13.4434	5.29412	9.92857	5.26667	no	no	no	no	no	no	no	no	0.607737	0.333632	1	0.859423	0.500386	0.0943025	0.237214	0.730992	1.80727	2.18003	1.01511	1.12351	2.09847	2.50863	0.394259	0.530928
triple_1239-A	19.8218	15.5076	24.0326	17.6583	22.7694	12.9804	15.3273	2.20022	23.9605	20.4505	42.3579	16.5204	33.6779	14.7624	24.4734	7	no	no	no	no	no	no	no	no	0.6863	0.325088	0.256696	0.0115748	0.522138	0.0111867	0.0941519	0.0316376	0.782462	0.734875	0.57027	0.144108	0.85357	0.390163	0.438507	0.286316
triple_1239-B	64.2376	54.6194	60.4615	78.0416	111.16	23.6486	52.4046	2.06452	57.2012	45.3484	66.0094	40	59.8182	23.8333	36.9528	4	no	no	down	down	no	no	down	down	0.580262	0.526877	3.26e-13	6.13e-11	0.15794	0.10169	0.00497911	9.24e-06	0.850294	1.29072	0.212815	0.039579	0.792824	0.606034	0.39853	0.108487
triple_1239-D	58.9406	68.873	64.5059	87.3001	78.0709	51.371	62.2682	26.7353	56.8382	94.201	88.6326	83.4796	100.504	33.4043	72.5738	18	no	no	no	no	no	no	down	down	0.657923	0.401997	0.0919147	0.0119907	0.042057	0.879971	2.91e-06	3.89e-06	1.16849	1.35331	0.658048	0.429449	1.65724	0.941867	0.332434	0.248127
triple_123-A	44.1122	49.4309	65.0896	51.4609	54.5102	48.4712	53.2976	39.6842	61.6509	70.1964	88.6051	57.8857	64.4426	48.1542	55.781	51.6404	no	no	no	no	no	no	no	no	0.847287	0.102766	0.950993	0.95014	1	0.124213	0.828144	0.490383	1.12055	0.790649	0.889234	0.744626	1.13859	0.653339	0.74728	0.925783
triple_123-B	35.7653	47.9753	58.6833	46.0338	63.6572	39.5942	38.0805	33.5674	56.6476	81.5132	82.2472	67.8985	65.71	36.1663	49.9509	41.3728	no	no	no	no	no	no	no	no	0.371549	0.126262	0.0908674	0.756989	0.23794	0.864702	0.086914	0.953865	1.3413	0.784482	0.62205	0.881517	1.43888	0.825564	0.550462	0.828305
triple_123-D	29.1225	42.5938	43.2271	51.5053	54.8327	44.9346	45.622	33.7484	49.7016	57.2905	68.1478	61.2158	70.8474	36.6795	44.2681	45.9868	no	no	no	no	no	no	no	no	0.224026	0.889379	0.727595	0.93819	1	1	0.0498194	0.231637	1.46241	1.19146	0.819519	0.739798	1.15266	0.898295	0.517793	1.03882
triple_1240-A	133.416	137.76	124.472	135.246	129.438	133.17	150.31	72.6453	77.2585	75.8897	69.7608	46.2414	80.2921	41.0129	65.3452	30.4513	no	no	no	down	no	no	no	no	1	0.969223	0.469831	0.00045694	0.624397	0.200983	0.0263952	0.0345124	1.03256	1.08655	1.02883	0.483338	0.982286	0.662905	0.510858	0.466088
triple_1240-B	103.746	88.2174	107.242	107.012	122.768	71.409	89.1456	51.8408	136.554	97.2526	131.879	66.1729	154.494	58.8414	122.587	25.447	no	no	no	no	no	no	down	down	0.343447	0.53777	0.00211607	0.104737	0.00113832	0.000218984	3.33e-07	7.28e-12	0.850333	0.99786	0.581695	0.581577	0.71221	0.501806	0.380906	0.207647
triple_1240-D	132.838	90.0231	99.2862	95.7418	146.794	53.421	90.5446	35.5139	183.187	130.858	179.36	118.586	142.214	74.1457	132.067	60.1017	no	no	down	down	no	no	no	down	0.0059684	0.427334	4.79e-10	0.000337991	0.000125194	0.02304	0.00255758	0.000716942	0.677713	0.964305	0.363961	0.392293	0.714355	0.66118	0.5214	0.455125
triple_1241-A	9	5	8	1	3.08889	5	2	2	5.31579	3	7	4	4	3	4.33333	4	no	no	no	no	no	no	no	no	0.463461	0.0325786	0.607295	1	0.651899	0.692015	1	0.862744	0.556049	0.126092	1.61671	1	0.565174	0.57204	0.750623	0.923254
triple_1241-B	33.4559	11.5172	15	17.5294	42.4681	5	14.4412	2	34.208	18.875	41.1884	6.48276	25.4727	5.5	23.0691	1.2	down	no	down	no	no	down	no	down	0.00436611	0.986819	1.81e-07	0.0188459	0.0393593	2.96e-06	0.0106386	7.24e-05	0.344448	1.16852	0.117943	0.139089	0.551902	0.157597	0.216225	0.0524285
triple_1241-D	35.5441	19.4828	21	15.4706	38.443	10	18.5588	10	53.4762	32.125	27.8116	22.5172	28.5273	5.5	21.5976	7.8	no	no	down	no	no	no	down	no	0.0479068	0.28435	0.000272355	0.459905	0.014098	1	0.00188927	0.104474	0.548256	0.73682	0.260318	0.539076	0.600809	0.809703	0.193081	0.361447
triple_1242-A	0.25	1	2.43939	2	2.21429	2	2	1	0	0.05	0.142857	1.18182	2	0	4	0	no	no	no	no	no	no	no	no	1	1	1	1	1	0.602095	0.629615	0.20337	3.88462	0.820611	0.903661	0.502488	6	7.79694	0.00497512	0.00249377
triple_1242-B	15	4	22.3586	3	7.57143	5	10	2	3	1.1	6.78022	1	3	0	7	0	no	down	no	no	no	no	no	no	0.0282133	7.95e-05	0.701142	0.121257	0.506318	0.12448	0.355281	0.0369649	0.267155	0.134564	0.660825	0.200799	0.368771	0.148743	0.00332226	0.00142653
triple_1242-D	2.75	6	14.202	3	2.21429	2	8	0	5	17.85	7.07692	10.8182	7	0	8	0	no	no	no	no	no	no	no	no	0.687183	0.0124475	1	0.0192595	0.0428538	0.352861	0.0340569	0.0209904	2.17754	0.211793	0.903661	0.00124844	3.56487	1.52791	0.00142653	0.00124844
triple_1243-A	3	11	1	26.143	6.53846	12.65	4	11	11.375	4	4	11.5217	3	3.33333	1	3.23529	no	up	no	no	no	no	no	no	0.118463	4.85e-06	0.25269	0.0572572	0.126554	0.0732092	1	0.435322	3.65781	25.8941	1.93328	2.74564	0.352218	2.87575	1.11074	3.21316
triple_1243-B	6	14	5	19.4348	6.46154	13	10	20	17.5	23	9	13	6	11	11	8.47059	no	no	no	no	no	no	no	no	0.213949	0.0257129	0.159249	0.0279083	0.899672	0.404091	0.207991	1	2.33111	3.88119	2.01034	1.999	1.31411	1.44395	1.83195	0.770262
triple_1243-D	7	11	4	18.4222	4	6.35	6	7	3.125	24	3	10.4783	12	7.66667	7	4.29412	no	no	no	no	up	no	no	no	0.670648	0.0184836	0.648544	0.704125	0.000404651	0.0832325	0.947012	0.891123	1.57061	4.59656	1.58603	1.16639	7.65869	3.48447	0.63919	0.613997
triple_1244-A	227.356	431.939	292.65	688.224	290.61	537.01	274.886	299.207	212.231	375.751	279.436	387.542	220.073	333.322	187.399	232.41	no	up	no	no	no	no	no	no	1.07e-18	1.07e-41	1.48e-31	3.55e-05	4.52e-09	7.56e-11	3.06e-16	2.13e-07	1.89979	2.35165	1.84784	1.08847	1.77045	1.38686	1.51458	1.24017
triple_1244-B	149.62	151.112	162.357	208.245	158.084	137.691	134.186	31.6429	100.668	137.081	98.0838	117.164	126.767	65.0909	111.148	37.0526	no	no	no	down	no	no	no	down	1	0.252687	0.782638	1.11e-11	0.232613	0.0426791	0.00381683	4.96e-06	1.00997	1.28262	0.871006	0.235871	1.36168	1.1945	0.513506	0.333423
triple_1244-D	199.023	217.949	261.993	267.531	268.306	150.299	217.929	45.1503	213.101	253.167	271.481	204.294	170.16	119.587	189.453	71.5378	no	no	no	down	no	no	no	down	0.606507	0.360008	1.8e-07	1.89e-22	0.641092	0.104319	0.324295	5.67e-08	1.09509	1.02114	0.560193	0.207216	1.18801	0.752528	0.702809	0.377636
triple_1245-A	468.957	3187.39	696.802	5899.26	1114.91	8550.66	1184.56	5357.1	475.019	4193.82	666.987	3875.95	725.7	4362.54	681.453	3951.31	up	up	up	up	up	up	up	up	0	0	0	1.22e-170	0	0	0	0	6.79663	8.4661	7.66933	4.5224	8.82856	5.81106	6.01142	5.7983
triple_1245-B	573.95	6248.75	944.766	11318.1	1219.57	12580.8	1086.47	7867.47	645.554	7695.12	877.855	7872.7	940.753	7441.11	835.608	6130.13	up	up	up	up	up	up	up	up	0	0	0	8.71e-264	0	0	0	0	10.8871	11.9796	10.3157	7.24123	11.92	8.96802	7.90966	7.33606
triple_1245-D	454.093	3216.86	858.432	6751.66	1184.52	9802.52	1173.96	6131.42	491.426	3599.06	691.158	3427.35	826.547	4589.35	731.939	4274.55	up	up	up	up	up	up	up	up	0	0	0	5.14e-196	0	0	0	0	7.08402	7.86503	8.27543	5.22281	7.32357	4.95879	5.55238	5.83997
triple_1246-A	0	0	0	0	0	0	0	0	0	5	0	1	0	1	0	1	no	no	no	no	no	no	no	no	1	1	1	1	0.123288	0.602095	0.568554	0.558716	1	1	1	1	501	101	101	101
triple_1246-B	5	1	2	8	2	7	0	19	5.85714	13	8	8	2	7	6	15	no	no	no	up	no	no	no	no	0.22569	0.189043	0.148311	5.31e-07	0.384236	0.930553	0.136589	0.0243526	0.201597	3.98507	3.48756	1901	2.21743	1	3.48756	2.4975
triple_1246-D	3	0	0	3	1	5	2	0	0.142857	5	4	2	0	3	0	1	no	no	no	no	no	no	no	no	0.22569	0.370851	0.167077	0.625354	0.123288	0.821197	0.138692	0.558716	0.00332226	301	4.9604	0.00497512	32.7757	0.501247	301	101
triple_1247-A	0.333333	0	1	2.75	1	5	1	2.23077	0.333333	2	0	0	2	3.5	0	5.23077	no	no	no	no	no	no	no	no	1	0.771196	0.167077	0.711296	0.663322	1	0.541018	0.0281174	0.0291262	2.73267	4.9604	2.21858	5.85437	1	1.74627	524.077
triple_1247-B	1.66667	1	0	1.08333	0.5	0.285714	0.333333	6.06154	1.66667	0.333333	1	0.25	0	2.5	1.5	9.88462	no	no	no	no	no	no	no	no	0.799885	1	1	0.0141525	0.351365	1	0.284496	0.0129527	0.602386	109.333	0.579832	17.6841	0.204771	0.257426	251	6.55273
triple_1247-D	2	1	0	3.16667	0.5	6.71429	1.66667	3.70769	1	1.66667	0	2.75	4	2	0.5	9.88462	no	no	no	no	no	no	no	up	0.799885	0.370851	0.0111763	0.53724	1	0.166207	0.827364	0.000546225	0.502488	317.667	13.1849	2.21731	1.66007	276	0.501247	19.4012
triple_1248-A	367.083	354.493	570.241	432.414	607.296	274.607	292.185	151.658	474.025	457.332	704.058	402.658	587.263	228.24	479.463	228.748	no	no	down	no	no	no	down	down	0.611959	2.45e-13	3.99e-33	3.34e-06	0.0159357	8.23e-18	3.33e-31	7.34e-13	0.965702	0.758305	0.452188	0.519064	0.964786	0.571916	0.388661	0.477102
triple_1248-B	440.069	376.542	579.275	489.925	628.817	242.357	316.689	129.914	438.52	459.112	660.128	399.569	574.259	223.022	475.24	175.865	no	no	down	down	no	no	down	down	0.0105633	7.57e-08	6e-47	5.67e-13	0.373954	5.13e-13	3.31e-30	5.01e-24	0.855645	0.845758	0.385426	0.410243	1.04696	0.605296	0.388375	0.370068
triple_1248-D	463.848	379.965	638.484	476.661	584.887	331.037	348.126	215.428	443.455	430.556	732.814	397.773	494.478	266.738	461.296	287.387	no	no	no	no	no	no	no	no	0.000595058	5.65e-16	8.34e-18	0.00131817	0.0364361	2.93e-22	4.49e-10	0.000976453	0.819164	0.746555	0.565991	0.618834	0.970914	0.542808	0.539443	0.623007
triple_1249-A	2	7.84211	8.17778	4.3125	2.45238	9.66667	4.175	18.6364	5.4	4.47368	8.54545	2.07143	3.66667	3.1	6.63333	4	no	no	no	up	no	no	no	no	0.20532	0.366003	0.032081	0.000471456	0.889807	0.118908	1	0.891123	3.90652	0.527921	3.9298	4.45552	0.828777	0.243287	0.845875	0.603613
triple_1249-B	8	6.57895	1.62222	3.25	7.63095	0.333333	7.625	1.18182	8.6	12.6842	6.95455	2.07143	2.11111	1.73333	3.13333	0	no	no	no	no	no	no	no	no	0.95722	1	0.0152378	0.0803411	0.825843	0.280405	1	0.361121	0.82259	1.99728	0.0449333	0.156099	1.47436	0.298861	0.821896	0.00318134
triple_1249-D	5	7.57895	6.2	7.4375	6.91667	4	2.2	1.18182	8	5.84211	0.5	2.85714	6.22222	7.16667	5.23333	1	no	no	no	no	no	no	no	no	0.761495	1	0.667208	1	0.757541	0.166207	0.712299	0.337247	1.51476	1.19928	0.578922	0.539284	0.7306	5.62185	1.15154	0.192626
triple_124-A	41.6793	131.679	41.6592	148.979	47.5719	54.6682	30.3325	12	70.2552	125.135	66.3194	117.426	62.0559	71.0211	43.5125	19.9756	up	up	no	no	no	no	no	no	1.3e-11	5.5e-13	0.364819	0.0681664	0.00302619	5.45e-06	0.0659174	0.0881105	3.15882	3.57552	1.14914	0.395814	1.78104	1.77049	1.14445	0.459201
triple_124-B	64.0671	145.257	52.4108	144.969	84.2221	92.9164	52.0009	4	110.107	195.449	94.6902	132.943	85.6967	93.5791	77.4875	12.3824	up	up	no	down	no	no	no	down	4.85e-08	3.1e-09	0.298085	2.36e-09	0.000126278	0.000764296	0.0602081	2.21e-09	2.26706	2.76567	1.10322	0.0770992	1.77502	1.40394	1.09197	0.159907
triple_124-D	58.2536	137.064	67.93	161.052	77.206	103.415	52.6665	14	76.6382	178.415	99.9904	144.631	67.2474	94.3998	50	21.642	up	up	no	down	up	no	no	no	3.8e-08	8.84e-08	0.0195619	0.000189228	4.21e-08	0.000148514	0.000866205	0.0495971	2.35266	2.37065	1.33943	0.265963	2.32785	1.4464	1.40371	0.432954
triple_1250-A	38.9394	18	29.143	19	35.7126	4	21	0	23	11	20.8289	5	29.2237	3	21.9539	0	no	no	down	down	no	no	down	down	0.0129173	0.137241	1.28e-06	1.34e-05	0.0511117	0.0104121	4.99e-05	9.24e-06	0.462395	0.652077	0.112254	0.000475964	0.478488	0.240415	0.102963	0.000455292
triple_1250-B	30.381	11.9565	21.9732	8.36	51.5631	1	22.1	0	39.8415	23.1786	27.9878	6.91304	37.1263	2	22.9767	0	no	no	down	down	no	down	down	down	0.0132995	0.0114192	1.79e-13	7.32e-06	0.0246862	0.00392277	2.29e-07	5.21e-06	0.393753	0.380745	0.0195839	0.000452284	0.581875	0.247271	0.0541249	0.000435033
triple_1250-D	36.6797	12.0435	19.8838	15.64	61.7242	2	19.9	0	51.1585	34.8214	58.1832	17.087	50.65	3	41.0693	0	down	no	down	down	no	down	down	down	0.00086912	0.453874	3.54e-15	2.45e-05	0.0596425	4.93e-05	7.27e-10	2.78e-10	0.328525	0.786679	0.0325589	0.00050226	0.68072	0.293796	0.0594157	0.000243432
triple_1251-A	150.917	40.9424	249.133	39.5157	274.429	26.6923	231.763	18.7143	240.387	48.9815	270.3	27.4407	213.48	26.4717	207.867	41.5094	down	down	down	down	down	down	down	down	1.09e-16	3.83e-47	8.86e-53	4.08e-41	7.62e-39	7.89e-49	2.03e-31	1.8e-20	0.27134	0.158647	0.0972977	0.0807871	0.203794	0.101553	0.124042	0.19973
triple_1251-B	115.626	58.7922	148.145	27.7477	234.288	12.4842	136.579	2.2	284.373	76.2713	269.109	32.5	239.511	11.9933	268.541	12.4906	no	down	down	down	down	down	down	down	2.11e-05	8.14e-25	3.94e-54	5.78e-33	3.71e-38	6.57e-45	1.3e-49	9.85e-56	0.50851	0.187356	0.0533261	0.0161799	0.268234	0.120802	0.0501137	0.0465482
triple_1251-D	14.4572	39.2654	6.72282	45.7366	18.2832	41.8235	9.6575	32.0857	22.2395	59.7472	16.5912	34.0593	9.00951	18.535	6.59174	9	up	up	up	up	up	up	no	no	0.00238341	7.1e-07	0.00129634	7.11e-05	0.000585044	0.00956084	0.035496	0.43468	2.71478	6.79456	2.28683	3.31996	2.68578	2.05222	2.0561	1.36479
triple_1252-A	66.1429	69.7571	57.9117	66.1636	69.482	40.6452	35.6092	19.4048	86.9466	79.4494	51	36.0477	74.6703	26.1304	60.8614	28.1915	no	no	no	no	no	no	down	no	1	1	0.0426173	0.244491	0.288079	0.450058	0.000205572	0.0377193	1.05463	1.14247	0.585034	0.545064	0.913782	0.706875	0.350031	0.463296
triple_1252-B	79.933	69.7697	51.7458	72	85.1299	18.9	37.8479	9.6381	89.2214	100.303	77.2256	77.9725	68.1933	22	65.6777	20.525	no	no	down	down	no	no	down	down	0.53471	0.391629	5.96e-10	0.0021139	1	0.542459	0.000195649	0.000353279	0.872869	1.39134	0.222105	0.25485	1.12419	1.00967	0.322712	0.312616
triple_1252-D	109.924	75.4732	45.3425	47.8364	73.3881	22.4548	40.5428	14.9571	108.832	81.2472	60.7744	33.9798	86.1364	19.8696	53.4609	20.2835	no	no	down	no	no	no	down	no	0.016117	0.958154	1.58e-06	0.0166893	0.0108912	0.0520882	6.07e-08	0.0104597	0.686622	1.05499	0.306068	0.369078	0.746561	0.559185	0.230765	0.379524
triple_1253-A	425.703	505.082	342.404	708.944	466.301	541.812	345.427	231.811	570.375	821.015	586.493	694.373	544.052	527.453	493.595	213.217	no	up	no	no	no	no	no	down	0.0106624	4.29e-33	6.81e-06	0.0318346	1.03e-08	5.39e-11	0.000137199	5.65e-18	1.18646	2.07046	1.16193	0.671093	1.43942	1.18394	0.969489	0.43198
triple_1253-B	430.979	466.961	353.876	536.362	561.542	467.069	345.163	281.563	556.917	626.037	486.636	423.162	521.287	464.162	393.845	232.2	no	no	no	no	no	no	no	no	0.396719	2.15e-07	0.0779885	0.859405	1	0.929616	0.072833	0.000247979	1.08349	1.51566	0.831763	0.815745	1.12411	0.869569	0.890418	0.589582
triple_1253-D	461.318	535.957	462.72	740.694	588.157	633.12	464.41	282.626	591.708	870.948	714.871	698.465	703.661	518.385	596.56	268.583	no	no	no	no	no	no	no	down	0.0187277	4.34e-15	0.000290924	3.21e-05	1.6e-10	0.0251919	0.121651	4.38e-20	1.16179	1.60073	1.07645	0.608579	1.47191	0.977051	0.736701	0.450228
triple_1254-A	17.7963	2.82222	7.26961	10.2187	12.0804	9.09091	7.58333	8.03297	7.35	10.6984	4.3961	6.44444	13.9466	11.4519	6.89583	3.57143	down	no	no	no	no	no	no	no	0.00247275	0.936349	0.785502	0.92081	0.795169	0.663676	1	0.891123	0.159057	1.40512	0.752739	1.05921	1.45494	1.46489	0.821255	0.518609
triple_1254-B	11.4074	15.4889	11.8775	12.5038	20.2333	10.7727	15.1667	0.428571	10.325	10.2368	18.7857	19.25	8.29091	16.875	10.375	11.4286	no	no	no	down	no	no	no	no	0.735925	1	0.28878	0.000539526	0.96497	0.872525	0.0430188	0.634346	1.35748	1.05269	0.532656	0.0288977	0.99147	1.0247	2.03411	1.10145
triple_1254-D	17.7963	13.6889	6.85294	8.27751	16.6863	14.1364	8.25	10.5385	11.325	14.0648	12.8182	10.3056	16.7625	8.67308	8.72917	12	no	no	no	no	no	no	no	no	0.672227	1	0.966526	0.350265	0.978183	0.955542	0.439564	0.369218	0.769328	1.20757	0.847277	1.27705	1.24171	0.804132	0.517697	1.37427
triple_1255-A	0	0	0	0	0	0	0	0	0	0	0	0	0	0	0	0	no	no	no	no	no	no	no	no	1	1	1	1	1	1	1	1	1	1	1	1	1	1	1	1
triple_1255-B	0	0	0	0	0	0	0	0	0	0	0	0	0	0	0	0	no	no	no	no	no	no	no	no	1	1	1	1	1	1	1	1	1	1	1	1	1	1	1	1
triple_1255-D	0	0	0	0	0	0	0	0	0	0	0	0	0	0	0	0	no	no	no	no	no	no	no	no	1	1	1	1	1	1	1	1	1	1	1	1	1	1	1	1
triple_1256-A	72.8042	33	44.3125	33.5789	96.986	18	52.3946	2.23077	87.1727	54.6877	93.6406	26.1613	90	12	97.8023	3	down	no	down	down	no	down	down	down	0.000232775	0.178545	8.88e-13	6.13e-11	0.00216385	2.38e-08	2.18e-12	7.88e-21	0.453345	0.757831	0.185678	0.042759	0.627391	0.279457	0.13343	0.0307732
triple_1256-B	44.9413	19.1633	24.1319	25.7625	42.496	7.94118	24.5757	3.30769	51.4566	37.3607	68.2791	13.6774	43	9.47619	61.5992	5.33333	down	no	down	down	no	down	down	down	0.00284553	1	6.71e-06	0.000394604	0.0999813	5.26e-08	0.000126669	1.73e-10	0.426534	1.06754	0.18706	0.134944	0.726115	0.200433	0.220558	0.0867295
triple_1256-D	67.2545	30.8367	35.5556	17.6585	57.518	11.0588	44.0297	6.46154	86.3706	37.9516	64.0804	24.1613	72	10.5238	49.5985	11.6667	down	no	down	down	down	down	down	down	0.000648888	0.0121578	8.17e-08	2.51e-06	2.16e-06	0.000487477	2.41e-09	0.000171637	0.458589	0.496788	0.192408	0.146948	0.439469	0.377144	0.146283	0.235376
triple_1257-A	154.58	80.8399	77.0877	86.2953	109.968	64.5654	73.6625	55	174.688	141.852	143.093	83.9286	145.104	51.6018	97.8472	72.14	no	no	no	no	no	no	down	no	1.22e-06	1	0.00720833	0.836343	0.00756496	0.00487024	1.63e-07	0.875184	0.522996	1.11943	0.587165	0.746683	0.812043	0.586559	0.355664	0.737299
triple_1257-B	137.387	89.9214	85.8096	65.0578	102.809	55.5226	66.8442	36	155.384	121.17	120.845	71.3939	131.737	38.3535	79.8123	63.043	no	no	no	no	no	no	down	no	0.00261824	0.0304672	0.00213471	0.0860537	0.0051828	0.00926011	1.45e-09	1	0.654539	0.758193	0.540103	0.538635	0.779825	0.590822	0.29119	0.789917
triple_1257-D	120.034	104.239	90.1027	121.647	104.223	79.912	92.4933	50	164.928	166.978	164.061	133.677	132.159	67.0447	98.3406	78.817	no	no	no	no	no	no	no	no	0.385226	0.269505	0.3075	0.0397617	0.506318	0.633524	0.00219146	0.937411	0.868425	1.35005	0.766761	0.540629	1.01243	0.814813	0.507341	0.80149
triple_1258-A	0	0	0	0	0	0	0	0	0	0	0	0	0	0	0	0	no	no	no	no	no	no	no	no	1	1	1	1	1	1	1	1	1	1	1	1	1	1	1	1
triple_1258-B	0	0	0	0	0	0	0	0	0	0	0	0	0	0	0	0	no	no	no	no	no	no	no	no	1	1	1	1	1	1	1	1	1	1	1	1	1	1	1	1
triple_1258-D	0	0	1	0	0	0	0	0	0	0	5	0	0	0	0	0	no	no	no	no	no	no	no	no	1	0.61903	1	1	1	0.110013	1	1	1	0.00990099	1	1	1	0.00199601	1	1
triple_1259-A	21.2844	11.4756	29.6385	18.4574	25.5614	10	23.1651	1	19.0734	10.0588	24.1073	11.4603	22.2609	6	17.8727	0	no	no	no	down	no	no	no	down	0.151384	0.0754595	0.0315557	6.87e-05	0.117278	0.143329	0.023285	9.55e-05	0.539373	0.622877	0.391454	0.0435812	0.527621	0.475606	0.269858	0.000559199
triple_1259-B	26.7727	17.0487	21.7426	19.4835	37.082	10	22.5349	1	27.8948	25.5	37.7533	20.4286	28.3146	5.625	26.4964	3	no	no	down	down	no	no	down	down	0.236154	0.583758	0.000420336	6.87e-05	0.660363	0.107054	0.00294254	0.000450619	0.636931	0.896147	0.269869	0.0447995	0.914181	0.541228	0.198944	0.113558
triple_1259-D	17.9429	11.4756	18.6189	15.0591	19.3566	4	8.3	0	26.0318	10.4412	17.1394	10.1111	14.4244	2.375	8.63091	1	no	no	down	no	down	no	no	no	0.333202	0.533012	0.00595693	0.0192595	0.00965472	0.463534	0.0186902	0.0819355	0.639766	0.80891	0.207057	0.00120337	0.401323	0.590173	0.16523	0.116886
triple_125-A	20	8	47.5915	7.57143	41.7614	5	25.9362	0	39.238	19.6957	53.0105	6	56.7131	12	41.0214	3	no	down	down	down	no	down	down	down	0.0529052	8.71e-09	1.81e-07	6.73e-07	0.00953298	5.02e-09	4.95e-06	2.66e-07	0.4003	0.159269	0.119939	0.000385413	0.50208	0.113352	0.21173	0.0733585
triple_125-B	25.5532	11.5	34.6613	12.3333	30.7716	3	27.4275	0	18.3585	11	51.4354	7	42.9928	4	29.3697	0	no	down	down	down	no	down	down	down	0.0514811	0.000473596	5.32e-06	3.73e-07	0.231291	9.56e-08	3.42e-07	2.26e-07	0.450257	0.35601	0.0977858	0.000364465	0.599396	0.136261	0.0932498	0.000340371
triple_125-D	20.4468	11.5	30.7472	6.09524	35.4671	3	30.6364	1	22.4035	6.30435	28.5541	3	39.2942	2	31.6089	1	no	down	down	down	down	down	down	down	0.278749	2.07e-05	5.14e-07	5.98e-07	0.00272934	2.22e-05	6.98e-08	7.99e-07	0.562649	0.198498	0.0848435	0.0329566	0.281721	0.105377	0.0511396	0.0319429
triple_1260-A	8.6	1.21053	14.8685	4.46078	12.3947	3	8.60101	0	5.41105	0.113178	6.65581	4.41806	16.2895	2	12.7151	0	no	no	no	no	no	no	down	down	0.0282978	0.0198296	0.0618009	0.010795	0.0513603	0.692015	0.00701411	0.00196355	0.141757	0.300486	0.242649	0.0011613	0.0227222	0.664296	0.123317	0.000785847
triple_1260-B	19.7	7.56037	14.5685	12.9533	26.8142	7.7619	14.4545	0	29.8041	16.2512	46.6153	5.83154	33.7402	2	20.6782	2	no	no	down	down	no	down	down	down	0.0529052	0.715916	0.00649677	0.00101846	0.037723	1.26e-07	7.12e-07	0.000978771	0.384088	0.889208	0.289735	0.000691346	0.545419	0.125287	0.0595551	0.0971567
triple_1260-D	19.7	11.2291	28.563	12.5859	42.7911	13.2381	10.9444	0	41.7849	31.6357	44.7289	23.7504	39.9703	5	28.6067	0	no	no	down	down	no	no	down	down	0.200243	0.0107794	0.000461234	0.0034029	0.180824	0.0873663	6.09e-06	2.26e-07	0.570223	0.440832	0.309527	0.000912871	0.757166	0.53109	0.125312	0.000349447
triple_1261-A	0	0	0	0	0	0	0	0	0	0	1	0	1	0	0	0	no	no	no	no	no	no	no	no	1	1	1	1	1	1	1	1	1	1	1	1	1	0.00990099	0.00990099	1
triple_1261-B	0	0	1	0	0	1	1	0	1	0	1	0	1	1	1	1	no	no	no	no	no	no	no	no	1	0.61903	0.594795	1	0.635839	1	1	1	1	0.00990099	101	0.00990099	0.00990099	0.00990099	1	1
triple_1261-D	0	4	2	3	0	1	0	1	0	1	3	3	0	1	1	0	no	no	no	no	no	no	no	no	0.229272	1	0.594795	0.563851	1	1	0.568554	1	401	1.49751	101	101	101	1	101	0.00990099
triple_1262-A	15	2	28.8	0.25	15.9333	0	17.0769	6.6	13.2222	6	24.8824	2	5	1.6	21.125	5	down	down	down	no	no	down	no	no	0.00373809	1.31e-09	8.75e-05	0.221348	0.131357	4.72e-05	0.595444	0.0276733	0.133911	0.00902464	0.000627221	0.386846	0.454194	0.0807477	0.321357	0.237048
triple_1262-B	8.125	6.33333	14.4	5	12.0667	1	27.9981	4.06667	8.27778	7.66667	7.97479	16.0625	3.28571	7.11429	13.3417	5.6	no	no	down	down	no	no	no	no	0.784185	0.0438223	0.00729679	0.000464514	1	0.108581	0.185054	0.474318	0.779758	0.347675	0.0836323	0.145553	0.926264	2.01289	2.16168	0.420172
triple_1262-D	18.875	3.66667	21.8	1.75	26	1	39.925	1.33333	7.5	3.33333	8.14286	2.9375	4.71429	3.28571	4.53333	3.4	down	down	down	down	no	no	no	no	0.00429943	3.11e-05	1.66e-06	5.33e-09	0.223757	0.341805	0.867332	1	0.194687	0.0806969	0.0388312	0.033638	0.445184	0.36153	0.697611	0.75055
triple_1263-A	754.083	730.734	799.835	782.197	1061.96	376.465	680.401	113.857	996.328	836.226	1249.71	593.567	1054.46	292.825	864.33	178.866	no	no	down	down	no	down	down	down	0.514578	0.00530821	1.41e-98	3.95e-103	1.17e-12	1.2e-52	2.43e-105	2.26e-110	0.969037	0.977948	0.354506	0.16735	0.83931	0.474969	0.277707	0.20695
triple_1263-B	850.371	747.233	784.633	830.639	1024.33	468.088	707.531	146.719	997.019	893.305	1212.52	657.149	1166.31	332.565	937.592	231.991	no	no	down	down	no	no	down	down	0.00179416	0.532159	1.01e-58	9.04e-92	5.88e-08	1.25e-33	6.3e-110	3.23e-100	0.878715	1.05863	0.456974	0.207379	0.895976	0.541973	0.285149	0.247441
triple_1263-D	883.546	760.033	1051.53	906.164	1189.71	437.447	748.068	127.424	1042.65	936.47	1519.77	656.283	1198.23	348.61	1033.08	200.144	no	no	down	down	no	down	down	down	0.000214138	9.65e-10	3.82e-104	8.31e-116	3.6e-08	2.07e-74	4.22e-109	9.4e-143	0.860209	0.861757	0.367698	0.170349	0.898161	0.431835	0.290944	0.193743
triple_1264-A	120.965	94.6223	115.157	111.706	104.7	151.823	82.8366	43.6568	114.147	127.868	125.936	95.6277	85.3628	122.836	75.9583	38.4261	no	no	no	no	no	no	no	no	0.11409	0.426055	0.000392459	0.0455709	1	0.37323	3.82e-05	0.0441149	0.782247	0.970033	1.45003	0.52708	1.12019	0.759357	1.43893	0.50595
triple_1264-B	80.9124	71.9492	58.4552	97.8894	56.5749	127.136	44.3835	39.9193	63.0249	61.5443	49.379	52.0969	49.9635	75.3457	25.5504	32.5953	no	no	up	no	no	no	no	no	0.587893	0.0220193	8.15e-09	0.699638	0.683236	0.490103	0.00126404	0.0997367	0.889237	1.67449	2.24699	0.89944	0.976511	1.05503	1.50791	1.27562
triple_1264-D	100.123	77.4285	73.3874	141.404	116.726	109.042	87.7799	47.4239	101.829	92.5881	100.685	60.2754	74.6737	100.819	68.4913	37.9786	no	no	no	no	no	no	no	no	0.126029	0.000176275	1	0.0426597	0.265325	0.0280751	0.00111107	0.165376	0.77336	1.92669	0.934178	0.540312	0.909264	0.598691	1.35008	0.554568
triple_1265-A	26.4737	15.8172	25.6471	28.8442	30.2887	39.8429	24.2892	41.2541	0.0721527	0.030303	0.0644043	2.06667	0.025641	0.0344828	5	3.04651	no	no	no	no	no	no	no	no	0.224429	1	0.211725	0.00451771	1	0.321951	1	1	0.597621	1.12461	1.31533	1.69817	0.490587	27.9106	1.24808	0.610082
triple_1265-B	32.3388	14.7111	23.5601	29.8164	41.7934	46.7672	31.4827	66.8773	38.5338	38.7059	45.7056	31.1586	42.9309	43.5572	33.4094	71.1111	no	no	no	up	no	no	no	up	0.0302742	0.914284	0.500355	3.19e-06	0.804433	0.357479	0.37432	7.33e-07	0.455074	1.26544	1.11898	2.1239	1.00446	0.681794	1.01458	2.12814
triple_1265-D	36.1875	17.4717	27.7928	34.3393	31.918	36.3899	40.2281	58.8686	48.394	35.2638	40.23	34.7747	35.0435	24.4083	35.5906	46.8424	no	no	no	no	no	no	no	no	0.0212343	0.926817	0.580826	0.00496207	0.112147	1	0.726323	0.0311118	0.482953	1.23546	1.14006	1.46325	0.728737	0.864432	0.696603	1.31605
triple_1266-A	196.755	200.577	205.826	268.304	300.49	177.953	163.261	115.878	244.273	272.097	313.232	242.642	221.213	169.422	175.514	127.178	no	no	no	no	no	no	no	no	1	0.131073	6.06e-07	0.44056	1	0.155348	0.707721	0.659421	1.01942	1.30354	0.592225	0.709789	1.1139	0.774647	0.765887	0.724621
triple_1266-B	179.049	126.268	168.612	195.034	241.863	123.362	115.205	71.128	193.561	157.57	268.189	136.382	177.861	86.3638	149.507	86.9937	no	no	no	no	no	no	down	no	0.00248895	0.910488	1.1e-08	0.119051	0.00472566	2.42e-08	6.23e-05	0.0452491	0.705229	1.15669	0.510069	0.617437	0.814072	0.508546	0.485598	0.581899
triple_1266-D	181.195	151.155	154.562	186.662	201.648	147.685	119.534	61.9938	174.166	180.333	220.579	163.976	190.926	139.214	141.979	124.828	no	no	no	no	no	no	no	no	0.122594	0.635564	0.0425874	0.00733991	0.629185	0.129362	0.453091	0.36198	0.834219	1.20767	0.732405	0.518671	1.0354	0.743403	0.729168	0.879208
triple_1267-A	12.086	3.52991	9.30065	9.5	23.2326	10.88	13.4583	16.8182	24.5556	8.97403	18.3421	12	15.9638	8.1875	9.50714	18.3996	no	no	no	no	down	no	no	no	0.0995474	1	0.128985	0.279962	0.00744521	0.602095	0.413914	0.0570921	0.292651	1.02141	0.468536	1.24946	0.365716	0.654421	0.513183	1.93436
triple_1267-B	4.12121	5.27778	1.11111	4	7.72619	15	4.08333	10	12	12.5714	11	8	4.36429	11	14.5179	16.1282	no	no	no	no	no	no	no	no	1	0.522544	0.205775	0.0912393	1	0.940186	0.0592309	0.488366	1.27996	3.57681	1.94023	2.44544	1.04758	0.72752	2.51698	1.11085
triple_1267-D	22.7928	9.19231	10.5882	9.5	29.0412	14.12	13.4583	9.18182	20.4444	24.4545	28.6579	12	24.6719	10.8125	17.975	12.4722	no	no	no	no	no	no	no	no	0.0312705	0.809513	0.0748324	0.949956	1	0.0494834	0.143927	0.843597	0.403561	0.897319	0.486383	0.682476	1.19605	0.418936	0.438479	0.694035
triple_1268-A	125.736	101.532	104.911	113.226	132.721	66.6263	72.3158	30.434	209.075	176.293	208.017	139.988	220.704	49.1918	145.573	56.4096	no	no	no	down	no	no	down	down	0.161706	0.910266	5.96e-05	0.00410965	0.00806634	0.0165216	1.65e-21	4.28e-06	0.807519	1.07924	0.50204	0.420928	0.843211	0.672978	0.222921	0.387544
triple_1268-B	127.325	117.541	90.5474	123.616	131.114	65.4898	75.4	31.2105	131.682	112.657	144.77	86.92	144.701	51.7692	112.635	53.7143	no	no	down	down	no	no	down	down	0.682456	0.243484	3.74e-05	0.00261772	0.0675999	0.00661665	1.63e-07	0.00514633	0.923164	1.36516	0.499527	0.41401	0.85553	0.600429	0.357811	0.476934
triple_1268-D	113.94	95.9273	81.5412	102.159	114.165	59.8839	72.2842	35.3555	134.243	132.051	147.213	70.0922	152.594	38.039	91.7923	40.8761	no	no	no	no	no	down	down	down	0.298751	0.639838	0.000493773	0.0227087	0.44907	2.09e-05	4.59e-13	0.00427622	0.841927	1.25282	0.524578	0.489189	0.983671	0.476164	0.249331	0.445371
triple_1269-A	11	16	10.193	26	13	34.3269	12	35	11	22	14	16.2982	21	23	13	29.7292	no	no	up	up	no	no	no	up	0.628066	0.0384882	0.00209523	9e-05	0.206258	0.71848	0.476228	0.00118009	1.45413	2.54925	2.63927	2.91507	1.99909	1.16404	1.09519	2.28587
triple_1269-B	28	26.6136	24.4386	30.4493	25	30.1456	33.082	30.4032	33.1	23.5862	36.5	30.4366	35.0145	32.5926	23.5	32.2745	no	no	no	no	no	no	no	no	1	0.914284	0.448903	0.733539	0.194769	1	0.665083	0.0680545	0.950505	1.24585	1.20574	0.919052	0.712661	0.833925	0.930851	1.37322
triple_1269-D	16	16.3864	20.3684	37.5507	38	40.5275	27.918	33.5968	26.9	36.4138	36.5	40.2651	33.9855	21.4074	23.5	36.9963	no	no	no	no	no	no	no	no	1	0.110903	0.610007	0.178859	0.686664	0.478232	0.454411	0.0155802	1.02413	1.84316	1.06649	1.20333	1.35354	1.10313	0.630007	1.57407
triple_126-A	35.3258	50.3197	29.8455	36.34	36.7524	17.8639	19.9272	8.06667	58.7531	70.7361	45.0522	69.4945	40.877	79.7332	35.1383	34.5014	no	no	no	no	no	no	no	no	0.22737	0.933455	0.0483729	0.186259	0.86774	0.00641195	3.67e-06	0.374299	1.42433	1.21753	0.486201	0.405104	1.20392	1.54241	1.95033	0.981879
triple_126-B	38.8789	52.9321	25.8	70.536	42.3919	34.4533	18.6102	10.4432	43.1625	108.634	38.9286	84.882	39.956	98.3249	31.3431	33.5389	no	up	no	no	up	up	up	no	0.295275	0.000127829	0.757778	0.459905	4.6e-06	2.51e-06	5.81e-10	0.238453	1.36137	2.73328	0.812779	0.561394	2.5165	2.18015	2.46046	1.07003
triple_126-D	71.7953	73.7482	38.3545	96.124	52.8557	86.6827	24.4626	31.4901	84.0844	132.63	60.0192	127.623	45.167	126.942	44.5186	64.9598	no	up	no	no	no	up	up	no	1	2.32e-05	0.00141785	0.117453	0.0213596	5.54e-09	5.25e-15	0.00220306	1.0272	2.5058	1.63987	1.28716	1.57728	2.12619	2.8101	1.45906
triple_1270-A	246.323	158.346	227.113	208.064	281.614	160.582	241.325	100.744	245.328	187.206	323.032	149.89	287.956	142.695	266.62	77.4093	no	no	no	down	no	down	down	down	3.51e-06	0.0465496	2.02e-07	3.52e-09	8.02e-05	9.93e-13	3.11e-07	3.21e-18	0.642853	0.916129	0.570237	0.417488	0.763094	0.464027	0.49556	0.290362
triple_1270-B	242.026	159.654	262.375	184.37	320.941	146.392	233.67	71.1412	338.757	194.392	372.043	154.194	285.689	138.461	274.681	75.8341	no	no	down	down	no	down	down	down	1.6e-05	3.63e-07	3.68e-15	1.03e-15	3.93e-16	4.43e-19	7.85e-08	7.04e-20	0.659672	0.702709	0.456149	0.304481	0.573851	0.414469	0.484672	0.276107
triple_1270-D	251.651	162	274.512	196.566	318.445	186.026	285.005	113.114	316.915	256.402	445.925	207.915	385.354	140.845	285.698	87.7566	no	no	no	down	no	down	down	down	2.61e-06	4.01e-07	9.37e-08	2.06e-12	6.05e-05	2.78e-18	1.33e-20	6.21e-18	0.643762	0.716065	0.584183	0.396907	0.809063	0.466269	0.365511	0.30719
triple_1271-A	147.823	70.712	85.2176	61.7274	260.01	70.2911	227.986	46.1874	130.201	84.7502	115.734	47.567	169.452	28.0423	115.896	43.1649	down	no	down	down	no	down	down	down	1.45e-07	0.0181331	7.14e-26	4.66e-24	0.000225798	7.63e-06	1.96e-20	2.41e-05	0.478392	0.724383	0.270368	0.202624	0.650947	0.411054	0.165538	0.372501
triple_1271-B	95.844	63.888	102.117	70.1463	189.99	86.9375	152.994	70.4074	96.8744	60.8571	112.986	42.9885	123.423	52.3077	77.6239	46.012	no	no	down	down	no	down	down	no	0.0187758	0.00288082	1.24e-08	8.07e-05	0.000920981	1.77e-06	8.83e-05	0.20337	0.666618	0.68695	0.457618	0.460231	0.628245	0.380533	0.423853	0.592809
triple_1271-D	114.333	45.4	144.665	48.1262	259	113.771	311.02	77.4052	128.925	121.393	122.28	59.4444	132.125	77.65	99.4805	76.823	down	down	down	down	no	down	no	no	3.7e-08	2.3e-15	8.24e-13	6.48e-28	0.273004	0.000206692	0.0419119	1	0.397137	0.332719	0.439294	0.248899	0.94158	0.486174	0.587732	0.772265
triple_1272-A	273.581	495.401	265.506	515.329	293.711	268.962	203.196	87.1868	313.344	547.831	284.134	508.37	300.43	271.348	332.323	83.0325	no	no	no	down	no	no	no	down	1.28e-19	7.75e-18	1	2.35e-07	1.18e-13	5.24e-30	0.200239	9.28e-28	1.81077	1.94089	0.915738	0.429106	1.74832	1.78916	0.903202	0.249877
triple_1272-B	343.952	627.001	299.724	746.499	422.578	386.351	322.966	145.999	394.836	860.352	376.402	686.442	371.601	437.549	388.482	152.108	no	up	no	down	up	no	no	down	7.49e-28	3.49e-52	1	1.34e-10	4.48e-45	1.79e-46	2.06e-10	1.79e-16	1.82291	2.49057	0.914272	0.452074	2.17898	1.82367	1.17746	0.391562
triple_1272-D	327.467	541.598	279.769	555.172	343.71	286.687	279.838	102.814	339.82	657.817	378.464	539.188	342.968	328.103	355.195	87.8591	no	no	no	down	no	no	no	down	3.7e-17	6.24e-21	0.224195	4.3e-14	8.14e-24	9.35e-18	0.018863	1.86e-30	1.65388	1.98436	0.834101	0.367428	1.93575	1.42466	0.956658	0.247375
triple_1273-A	3	7	3	7	5.25	7.97151	7	15.8889	2	4	3	3	4	7	4	6.4375	no	no	no	no	no	no	no	no	0.519591	0.489971	0.523743	0.0331753	0.841961	1	0.328482	0.463238	2.3289	2.3289	1.5174	2.26803	1.99502	1	1.74813	1.60786
triple_1273-B	2	0	2.4	3	0	15.721	2	20.0556	1	0.0833333	0.0588235	4.2	0	2	0.0454545	9.5625	no	no	up	up	no	no	no	up	0.399402	1	1.97e-05	2.18e-05	0.635839	0.0844097	0.284496	0.000546225	0.00497512	1.24896	1573.1	9.98286	0.0924092	61.1709	201	172.619
triple_1273-D	24	6	12.6	25	18.75	22.3075	21	20.0556	31	25.9167	34.9412	19.8	29	27	26.9545	24	down	no	no	no	no	no	no	no	0.00248345	0.224376	0.64343	0.758306	0.430529	0.207978	0.719536	0.797716	0.250312	1.98335	1.18963	0.955048	0.836074	0.566791	0.931058	0.890429
triple_1274-A	6	15.5172	6	7.25	11.44	13	5	23	13	11.4444	28	9.32258	8	20	16	32.569	no	no	no	up	no	no	no	up	0.108907	1	0.662567	0.000144206	0.705026	0.0147824	0.0122425	0.00235038	2.58357	1.20799	1.13624	4.59281	0.880434	0.333187	2.49813	2.03491
triple_1274-B	5	13.4828	14.5556	25.0473	13.56	22	9	32	16.28	15.0556	11	21.3774	11	20.303	7	24.431	no	no	no	up	no	no	no	up	0.182988	0.386387	0.193081	4.61e-05	0.867066	0.0846158	0.0499872	0.000373861	2.69317	1.72031	1.62196	3.55272	0.924835	1.94254	1.84496	3.4866
triple_1274-D	5	10	3.44444	12.7027	5	12	6	14	8.72	14.5	4	8.3	5	14.697	6	21	no	no	no	no	no	no	no	up	0.468258	0.0475567	0.133011	0.0409871	0.693125	0.354717	0.020227	0.000747477	1.998	3.6801	2.39721	2.33111	1.66208	2.07232	2.93552	3.49584
triple_1275-A	49	39	57	62	69	31	31	9	66	54.6098	100	46	75	24	70	23	no	no	down	no	no	down	down	down	0.440191	1	0.00109779	0.010795	0.201286	0.000310453	5.01e-05	0.000364038	0.79596	1.0877	0.449355	0.290551	0.827447	0.460054	0.320091	0.328667
triple_1275-B	32.8333	27.2128	32.2097	37.4348	42.6136	28.5	21.1143	13.6364	33.1333	42.8889	49.2174	30.5	34.1892	35.1667	25.9518	21.0645	no	no	no	no	no	no	no	no	0.62196	1	0.218568	0.854225	0.72408	0.177206	0.438833	1	0.828867	1.16217	0.668878	0.646004	1.29434	0.619777	1.02858	0.811752
triple_1275-D	28.1667	21.7872	36.7903	38.5652	56.3864	28.5	19.8857	7.36364	60.8667	34.5014	53.7826	37.5	47.8108	18.8333	42.0482	12.9355	no	no	no	no	no	no	no	down	0.575068	0.944498	0.0140512	0.121146	0.00349099	0.406893	0.0116837	0.00463679	0.773592	1.04823	0.505529	0.370614	0.566906	0.697308	0.39404	0.307799
triple_1276-A	52	25	51	27	54	44	73	46	73	34	92	33	55	28	66	40	down	no	no	no	down	down	no	no	0.00504565	0.00295242	0.72548	0.305238	4.26e-05	6.83e-06	0.0717835	0.322694	0.480869	0.529504	0.814849	0.630188	0.465827	0.358765	0.50918	0.60612
triple_1276-B	44	22	50	38	41	53	59	41	41	47	72	27	43	57	58	77	no	no	no	no	no	down	no	no	0.0158752	0.141049	0.171544	0.657785	1	0.000152795	0.0243655	0.00257267	0.500114	0.760048	1.29261	0.694967	1.14631	0.375087	1.32551	1.32753
triple_1276-D	46	22	41	43	43	48	63	60	44	65	84	36	50	33	63	31	down	no	no	no	no	down	no	no	0.00866358	0.951096	0.505774	0.462128	0.245079	0.000421236	0.489725	0.0710082	0.478374	1.04877	1.11625	0.952389	1.47716	0.428639	0.660068	0.492144
triple_1277-A	121.505	99.4372	85.1735	70.4191	124.136	30.8468	72.2156	21.1375	131.394	105.613	137.392	83.2081	134.29	37.1865	86.6223	43.4859	no	no	down	down	no	no	down	no	0.17587	0.101531	5.67e-13	2.45e-05	0.0276076	0.010085	3.26e-10	0.0246988	0.818395	0.826793	0.248551	0.292798	0.803802	0.605653	0.276965	0.502075
triple_1277-B	114.3	79.6945	91.8131	76.398	123.335	67.9811	56.9897	32.9764	138.729	110.756	133.106	71.4087	122.283	50.1031	84.2868	49.3208	no	no	no	no	no	no	down	no	0.0231281	0.0845891	0.000868605	0.230942	0.0161066	0.000839474	3.95e-05	0.187756	0.697266	0.832122	0.551227	0.578712	0.798377	0.536514	0.40978	0.585204
triple_1277-D	96.1951	102.868	89.0134	75.1828	133.529	81.1722	57.7948	37.8861	114.877	102.631	147.502	74.3832	142.427	57.7104	93.0909	41.1933	no	no	no	no	no	no	down	down	0.878644	0.113074	0.00347182	0.457937	0.187589	6.67e-05	6.74e-06	0.00333975	1.06936	0.844641	0.60793	0.655587	0.89341	0.504321	0.405234	0.442566
triple_1278-A	102.495	52.1956	103.449	90.9536	121.461	63.6381	107.046	16.2069	132.038	89.6556	134.629	51.2913	152.884	39.4086	136.91	20.7492	no	no	no	down	no	down	down	down	8.17e-05	0.168122	0.000395327	8.96e-14	0.000635561	1.07e-07	9.95e-13	1.5e-16	0.509298	0.879224	0.523979	0.151481	0.679036	0.381028	0.257816	0.151616
triple_1278-B	93.6454	102.313	70.2294	143.092	93.7792	89.4651	97.2287	35.4906	120.846	120.485	103.03	128.303	105.552	81.6405	118.164	43.8571	no	up	no	down	no	no	no	down	0.830744	3.63e-05	0.98708	4.4e-05	0.502406	0.0146867	0.943718	2.76e-05	1.09254	2.03734	0.954002	0.365087	0.997008	1.24527	0.773484	0.371207
triple_1278-D	116.86	101.492	101.322	95.9548	100.76	60.8968	77.7255	14.3025	134.115	130.86	131.341	110.406	120.564	74.951	136.926	29.3937	no	no	no	down	no	no	no	down	0.377533	0.351423	0.0137438	7.62e-09	0.412507	0.863367	0.098334	8.84e-13	0.868503	0.947037	0.604414	0.184118	0.975728	0.840617	0.621702	0.214725
triple_1279-A	14	15.6531	18	10.1667	15.8333	11.2553	12.4815	5.1875	23	21.1538	26.5854	17.0897	28	8	13	4	no	no	no	no	no	no	no	no	1	0.14747	0.67821	0.324725	0.707625	0.407187	0.0123213	0.205832	1.11799	0.565056	0.711045	0.416084	0.919767	0.64296	0.285969	0.308224
triple_1279-B	7	34.6939	13.1818	54	21.8441	36.1733	13.5185	26.6512	13.2581	66.7171	16.8293	67.416	12.5652	38.75	6.92308	27.5161	up	up	no	no	up	up	up	up	5.65e-05	8.74e-06	0.0560197	0.0121987	2.55e-08	2.05e-09	3.43e-05	4.08e-05	4.95062	4.0942	1.65567	1.97074	5.02915	4.00409	3.08225	3.97026
triple_1279-D	17	15.6531	23.8182	22.8333	9.32258	13.5714	6	4.16129	20.7419	35.129	23.5854	28.4943	11.4348	13.25	10.0769	4.48387	no	no	no	no	no	no	no	no	1	0.802732	0.393505	1	0.290697	0.452702	0.534516	0.398122	0.920815	0.958669	1.45527	0.694058	1.69329	1.20804	1.15861	0.445515
triple_127-A	244.209	131.319	146.049	85.79	172.254	78.8296	177.627	36.803	223.733	166.207	232.294	116.942	157.805	63.3391	130.669	36.5379	no	no	down	down	no	no	down	down	6.13e-10	2.08e-06	8.7e-08	5.36e-18	5.89e-05	2.78e-07	7.75e-07	6.5e-09	0.537752	0.587432	0.457668	0.207238	0.742891	0.503443	0.401413	0.279676
triple_127-B	203.483	90.5609	160.856	89.8172	176.826	70.1961	138.527	28.3726	236.361	117.858	209.714	100.553	154.672	83.6075	146.457	35.5832	down	no	down	down	down	down	no	down	6.85e-12	7.03e-08	1.84e-10	2.32e-14	3.84e-14	2.28e-07	0.00405925	1.02e-11	0.445081	0.558397	0.397012	0.204874	0.498656	0.4795	0.540576	0.243012
triple_127-D	204.308	98.1198	195.094	93.3928	197.92	73.9743	135.846	23.8244	249.906	137.935	222.992	92.5057	178.522	71.0534	146.874	32.879	down	down	down	down	no	down	down	down	1.67e-10	6.76e-13	8.35e-13	1.31e-15	2.2e-12	1.21e-10	8.9e-08	6.45e-13	0.480281	0.478733	0.37379	0.175438	0.551967	0.414864	0.398042	0.223911
triple_1280-A	36	29.903	36.768	28.2186	32.4706	15.4062	26.5	5	35.6182	41.979	41.4684	21.4314	27.6	14.3462	35.5758	5	no	no	no	down	no	no	no	down	0.643326	0.211271	0.0470534	0.00310447	1	0.0714563	0.233632	4.96e-05	0.830686	0.76754	0.47463	0.188985	1.17853	0.516929	0.519962	0.140787
triple_1280-B	19.3922	24.0816	10.1938	18.1885	7.18182	6.26923	4.48077	3	21.8607	24.9025	15.8276	16.4222	17.9455	1.42657	12.7035	1	no	no	no	no	no	no	down	no	0.721259	0.376317	1	1	1	0.854999	0.000600554	0.0102725	1.2417	1.7835	0.873108	0.670264	1.13908	1.03755	0.0800076	0.079443
triple_1280-D	30.6078	44.0154	29.0381	43.5929	36.3476	19.3245	23.0192	12	53.5211	54.1186	44.7041	32.1464	48.4545	9.22727	45.7207	10	no	no	no	no	no	no	down	down	0.283442	0.349747	0.0892441	0.328286	0.784186	0.484371	1.28e-05	0.000131298	1.4379	1.50106	0.531788	0.521511	1.01116	0.719156	0.190599	0.21889
triple_1281-A	0	0	1	0.5	1	1.73333	0.333333	0.125	0	0	0	0	0	0	0	0	no	no	no	no	no	no	no	no	1	0.61903	0.727595	1	1	1	1	1	1	0.50495	1.72607	0.393204	1	1	1	1
triple_1281-B	0	0	0	0	0	0.166667	1	0	0	0	0	0	0	0	0	0	no	no	no	no	no	no	no	no	1	1	1	1	1	1	1	1	1	1	17.6667	0.00990099	1	1	1	1
triple_1281-D	0	0	0	0.5	1	3.1	1.66667	6.875	0	0	0	0	0	0	0	2	no	no	no	no	no	no	no	no	1	1	0.463654	0.134729	1	1	1	0.272091	1	51	3.07921	4.10636	1	1	1	201
triple_1282-A	7.44444	1	3	7	6	3.33333	5	1	5	6	4	2	4.71429	1	4	1	no	no	no	no	no	no	no	no	0.0821941	0.489971	0.622727	0.32821	1	0.821197	0.326772	0.518343	0.13549	2.3289	0.556295	0.201597	1.1996	0.501247	0.213789	0.25187
triple_1282-B	9.55556	8.69231	9	13	23	7.66667	7	0	0	1	0	0	1.28571	0	1	0	no	no	no	no	no	no	no	no	0.97566	0.812806	0.0309142	0.0342772	1	1	1	1	0.909755	1.44395	0.333623	0.00142653	101	1	0.00771775	0.00990099
triple_1282-D	2	3.30769	4	5	2	0	1	0	2	1	3	2	4	1	1	0	no	no	no	no	no	no	no	no	1	1	0.613259	1	0.766237	1	0.508906	1	1.65059	1.24938	0.00497512	0.00990099	0.502488	0.667774	0.25187	0.00990099
triple_1283-A	0	0	0	0	0	0	0	0	0	0	0	0	0	0	0	0	no	no	no	no	no	no	no	no	1	1	1	1	1	1	1	1	1	1	1	1	1	1	1	1
triple_1283-B	0	0	0	0	0	0	0	0	0	0	0	0	0	0	0	0	no	no	no	no	no	no	no	no	1	1	1	1	1	1	1	1	1	1	1	1	1	1	1	1
triple_1283-D	0	0	0	0	0	0	0	0	0	0	0	0	0	0	0	0	no	no	no	no	no	no	no	no	1	1	1	1	1	1	1	1	1	1	1	1	1	1	1	1
triple_1284-A	38.2669	59.7685	29.1397	75.5749	59.0512	99.3647	42.7925	71.322	80.8234	107.846	46.7443	71.7653	45.7779	74.1639	26.7525	81.8851	no	up	no	no	no	no	no	up	0.0692624	0.000109686	0.000340537	0.000217678	0.357183	0.00566737	0.000347003	2.84e-11	1.56174	2.59299	1.68257	1.66654	1.3343	1.53516	1.61995	3.06007
triple_1284-B	36.8646	46.9028	34.0387	58.5473	35.4237	81.286	35.6401	65.5876	41.2414	71.8799	28.4413	47.6247	23.3562	65.9764	7.53652	67.031	no	no	up	no	no	no	up	up	0.492101	0.0817727	3.98e-06	8.53e-05	0.0458781	0.0102829	4.08e-08	2.3e-16	1.27223	1.71981	2.29431	1.84004	1.74273	1.67426	2.82401	8.8837
triple_1284-D	50.8685	63.3287	26.8215	69.8778	55.5251	77.3493	46.5674	79.0904	63.9353	108.274	45.8145	47.61	36.8659	66.8596	25.711	81.0838	no	up	no	no	no	no	no	up	0.459548	0.000302103	0.0357562	6.53e-05	0.0179033	0.601938	0.000112247	3.15e-11	1.2449	2.60469	1.39298	1.69826	1.69339	1.03918	1.81337	3.15283
triple_1285-A	72	18	45	9	44	19	71	21	81	67	90	23	64	18	51	27	down	down	down	down	no	down	down	no	1.41e-08	1.7e-07	0.00918612	3.54e-05	0.121774	1.31e-08	5.4e-05	0.194962	0.250104	0.200178	0.431947	0.295874	0.827182	0.255638	0.281362	0.529504
triple_1285-B	113	49	113	66	115.637	82	121.589	63	15.2192	9.13333	16.1133	3.07407	16.1466	5	10.1852	2.21951	down	no	no	no	no	no	no	no	5.12e-07	3.83e-05	0.101464	0.00624145	0.258427	0.0186122	0.119888	0.124399	0.433678	0.584108	0.709139	0.518177	0.600383	0.19128	0.310091	0.218683
triple_1285-D	67	28	74	33	65.3626	21	84.4106	36	130.781	64.8667	132.887	49.9259	98.8534	21	89.8148	39.7805	down	down	down	down	down	down	down	down	0.00014434	1.3e-05	2.08e-05	0.00252661	6.42e-08	9.03e-08	6.52e-10	0.00505021	0.417997	0.446021	0.321388	0.426555	0.496034	0.37575	0.212515	0.442979
triple_1286-A	21	29	32	45.7451	27	26	29.9434	13.6	31	69	42.5211	45.5472	39.4697	31	26.5152	12	no	no	no	no	up	no	no	no	0.490627	0.431044	0.998295	0.144217	0.00296329	0.520679	1	0.209286	1.38077	1.4294	0.962977	0.454373	2.22541	1.07115	0.785467	0.452778
triple_1286-B	26.8049	15.5	48	25.129	38.3191	16.875	47.9538	5.53846	33.5581	36.1951	69.3086	33.8085	43.8594	14.9355	33.0972	9	no	no	no	down	no	down	down	down	0.176689	0.00319243	0.0243379	5.59e-07	1	0.00981691	0.00642629	0.00807466	0.57841	0.523621	0.440526	0.11568	1.07856	0.48787	0.340681	0.272146
triple_1286-D	31.1951	21.5	31	18.1259	25.6809	20.125	37.1028	9.86154	36.4419	22.8049	48.1702	32.6443	53.6709	21.0645	30.3876	9	no	no	no	down	no	no	down	no	0.35724	0.0568539	0.671426	0.00212055	0.0733199	0.430195	0.00614675	0.016657	0.68931	0.584839	0.783742	0.265988	0.625891	0.677753	0.392589	0.296405
triple_1287-A	33.2973	11.2609	26.5934	15.2667	21.5915	13	23	5	30.4	27	37.4634	17	28	18.2143	23.4167	12	down	no	no	down	no	no	no	no	0.00227296	0.0558785	0.322632	0.0075036	0.591824	0.0498087	0.582258	0.413234	0.33839	0.574237	0.602272	0.217731	0.888195	0.453922	0.650635	0.512664
triple_1287-B	43.2343	34.2391	64.4066	43.7333	50.4085	15	41.6462	12	46.2071	31	43.5366	37	42	11.0607	38.5833	16.9189	no	no	down	down	no	no	down	no	0.464835	0.022426	0.000102958	0.00164152	0.059929	1	0.000848532	0.0892933	0.791991	0.679069	0.297708	0.288313	0.670963	0.849894	0.263526	0.438649
triple_1287-D	36.4684	33.5	78	32	49	18	22.3538	15	40.3929	46	46	30	52	28.725	21	20.0811	no	down	down	no	no	no	no	no	0.963597	1.47e-06	0.00101471	0.859423	1	0.298899	0.170476	0.653957	0.918627	0.410332	0.367476	0.671173	1.13878	0.65225	0.55249	0.956263
triple_1288-A	90.159	120.722	111.58	110.472	120.505	142.393	75.4585	127.918	127.983	136.147	148.25	88.6177	99.4889	108.863	88.341	117.538	no	no	no	no	no	no	no	no	0.0814769	0.460979	0.0711815	8.54e-08	0.849461	0.00590227	0.0408548	0.000107587	1.33895	0.990079	1.18162	1.69511	1.06378	0.597784	1.09421	1.33047
triple_1288-B	112.068	126.908	85.0045	156.262	121.687	107.523	77.505	107.083	116.267	181.04	133.284	114.155	111.952	90.0913	78.2287	90.1844	no	no	no	no	no	no	no	no	0.557935	0.000305302	0.896142	0.000315012	0.00835968	0.961163	1	0.0139666	1.13241	1.83818	0.883612	1.38158	1.55707	0.856489	0.804751	1.15281
triple_1288-D	124.773	112.371	94.416	137.265	110.808	163.085	56.0365	93.9989	124.75	138.813	128.465	93.2272	95.5594	77.0459	85.4303	87.2773	no	no	no	no	no	no	no	no	0.515495	0.083602	0.000130272	9.19e-06	1	0.21774	1	0.0889562	0.900608	1.45379	1.47173	1.67734	1.11272	0.725721	0.806282	1.02162
triple_1289-A	10.8235	97.8444	13	411.434	7	358.89	7	403.838	12.6	140.817	13.4516	416.734	2	469.937	6	261.924	up	up	up	up	up	up	up	up	4.01e-18	5.18e-107	4.7e-115	4.16e-155	1.39e-25	9.63e-134	8e-191	1.04e-93	9.03255	31.6252	51.1983	57.6103	11.1679	30.958	233.805	43.5831
triple_1289-B	11.605	7.37295	7.86667	16.9854	3.30769	6.8875	5.92308	4.2969	8.4	12.8447	20.412	8.27742	5	1.25313	3.15	1.27563	no	no	no	no	no	no	no	no	0.414272	0.251343	0.294505	1	0.673948	0.0991195	0.326772	0.765418	0.635637	2.15769	2.079	0.725913	1.52851	0.405808	0.252121	0.406845
triple_1289-D	19.5714	18.7826	9.13333	92.5806	8.69231	62.2222	7.07692	31.8649	17	60.3385	5.13636	88.9885	3	69.8095	9.85	53.8	no	up	up	up	up	up	up	up	1	1.41e-16	9.83e-12	4.81e-06	1.86e-05	2.32e-23	6.35e-21	4.37e-11	0.959716	10.1266	7.15123	4.4977	3.54782	17.2935	23.1959	5.4574
triple_128-A	180.211	185.885	248.248	200.85	266.151	186.751	251.174	112.875	225.084	238.814	285.379	149.756	275.755	110.321	310.154	87.7143	no	no	no	down	no	no	down	down	1	0.000500839	0.00381059	4.89e-08	0.739647	4.88e-08	5.06e-12	5.59e-22	1.03148	0.809077	0.701685	0.449412	1.061	0.524779	0.400091	0.282832
triple_128-B	257.073	210.582	334.497	167.985	343.804	139.139	343.069	109.206	310.838	248.047	489.847	149.871	361.381	88.1362	408.42	79.2883	no	no	down	down	no	down	down	down	0.0302438	2.28e-21	1.79e-20	8.95e-23	4.1e-05	1.07e-42	1.07e-33	4.83e-46	0.819162	0.502216	0.404721	0.318339	0.798002	0.305969	0.243908	0.194154
triple_128-D	156.716	327.533	237.255	215.165	263.045	102.11	219.757	44.9192	218.079	303.139	298.774	145.373	283.865	58.5427	301.426	33.9974	up	no	down	down	no	down	down	down	1.72e-16	0.0306137	3e-16	6.95e-23	0.0161641	1.87e-10	5.13e-30	7.66e-46	2.08991	0.906899	0.388208	0.204441	1.39003	0.486583	0.206263	0.112818
triple_1290-A	2	2	3	6	8	7	14	23	1.20526	2	3.44444	4	3	6	8	21	no	no	no	no	no	no	no	up	1	0.657653	1	0.0515348	1	0.84182	0.284924	0.00426033	1	1.99668	0.875156	1.6424	1.65396	1.16082	1.99668	2.62297
triple_1290-B	0	0	4	2	2	9	1.125	16.3953	0.05	1	0	0	0.0714286	2	3.28571	8	no	no	no	up	no	no	no	no	1	0.581133	0.0542844	5.23e-05	1	1	0.284496	0.107164	1	0.501247	4.48259	14.4541	16.8333	1	24.6842	2.43043
triple_1290-D	5	1	6	3	9	31	13.875	25.6047	17.7447	11	14.5556	18	12.9286	17	12.7143	28	no	no	up	no	no	no	no	up	0.22569	0.456151	0.000398586	0.0178669	0.231291	0.518479	0.284496	0.00428029	0.201597	0.500832	3.44173	1.84477	0.620116	1.23648	1.31467	2.2013
triple_1291-A	41.4905	94.049	53.0163	121.749	62.7742	120.041	61.0753	141.576	63.1891	116.414	66.2452	100.595	58.3968	162.542	61.7102	143.757	up	up	no	up	no	no	up	up	2.26e-05	1.06e-05	2.1e-06	5.17e-14	0.00251364	0.000757153	3.77e-19	6.02e-15	2.26646	2.2962	1.91212	2.31784	1.84218	1.51845	2.78311	2.32934
triple_1291-B	46.4164	106.71	46.5108	147.062	64.3636	151.776	48.8877	175.697	79.763	119.634	79.6381	122.857	62.0794	116.515	50.4693	186.73	up	up	up	up	no	no	no	up	3.18e-06	6.55e-11	1.6e-11	6.31e-27	0.0698497	0.000147005	2.67e-08	6.6e-31	2.2987	3.16143	2.35789	3.59336	1.4998	1.54262	1.87673	3.69933
triple_1291-D	74.0931	92.2405	55.4729	181.189	67.8622	217.183	50.037	185.727	63.048	152.952	48.1167	124.548	69.5238	166.943	54.8205	187.513	no	up	up	up	up	up	up	up	0.338988	2.14e-14	6.91e-24	2.13e-29	1.18e-07	2.17e-11	1.8e-16	5.75e-29	1.24489	3.26585	3.20004	3.71125	2.42574	2.58812	2.40103	3.42006
triple_1292-A	172.551	158.43	199.114	190.053	193.76	145.019	162.289	103.954	217.302	256.66	248.555	192.034	241.726	111.076	190.571	77.9543	no	no	no	no	no	no	down	down	0.48767	0.150816	0.0681266	0.103223	0.673948	0.203767	1.35e-07	5.36e-07	0.918168	0.954495	0.748462	0.64057	1.18111	0.772614	0.459533	0.409087
triple_1292-B	224.363	300.74	292.546	377.893	286.441	300.504	197.299	218.129	277.8	404.939	339.139	323.422	246.995	204.862	252.19	150.959	no	no	no	no	no	no	no	no	0.00136083	0.0731869	0.105286	0.000483639	0.000302044	0.373143	0.91915	0.0121145	1.3404	1.29173	1.04909	1.10557	1.45765	0.953657	0.829426	0.598609
triple_1292-D	145.086	144.83	143.34	163.054	211.799	150.477	114.412	97.9177	216.898	273.401	217.306	186.544	166.28	114.063	155.239	76.0866	no	no	no	no	no	no	no	down	1	1	0.0143638	0.734604	0.25289	0.949398	0.233687	0.00122095	0.998239	1.13752	0.710482	0.855844	1.26049	0.858443	0.685988	0.490159
triple_1293-A	4.3125	6	7.08772	9.44297	20.71	16.9699	16.2031	13.1209	0.6875	10.05	2.31579	14.5167	10.5619	11.1724	9.45556	11.4239	no	no	no	no	no	up	no	no	0.914286	0.936349	0.861271	1	0.0299476	0.00193839	0.80071	0.486205	1.3904	1.33183	0.819494	0.809892	14.4229	6.24591	1.05775	1.20794
triple_1293-B	12.1364	13.5455	23.1684	20.7028	92.4004	23.2337	45.833	4.86325	19.425	12.4559	25.4842	28.2571	42.9066	26.0621	30.6944	17.9356	no	no	down	down	no	no	no	no	0.993904	0.690401	1.22e-09	2.58e-07	0.250412	0.541321	0.369133	0.505587	1.11601	0.893624	0.251527	0.106303	0.641414	1.10877	0.607506	0.584462
triple_1293-D	3.55114	0.454545	2.74386	5.85424	17.8896	5.7964	15.9638	7.01587	1.8875	11.4941	5.2	7.22619	15.5315	5.76552	11.85	6.64056	no	no	no	no	no	no	no	no	0.124824	0.657653	0.0427851	0.294309	0.0536199	0.700139	0.196847	0.774038	0.130449	2.12946	0.324387	0.439836	6.06278	1.3889	0.371618	0.560755
triple_1294-A	18	8	17.6667	9.66667	16.6538	4	7.57143	0	18.5135	9	14.037	4.55556	18.4286	3	14	0	no	no	no	no	no	no	no	down	0.104684	0.14747	0.0149846	0.0192595	0.0736941	0.168008	0.0126502	0.0010629	0.444753	0.547426	0.240641	0.00131901	0.486409	0.325019	0.163245	0.000713776
triple_1294-B	13	2	10	1	9	3	1	0	15	8	23	5	16	2	9	0	no	down	no	no	no	down	down	no	0.010951	0.00978124	0.217041	1	0.173198	0.004302	0.00701411	0.0120232	0.154497	0.100899	0.334073	0.00990099	0.533644	0.217731	0.125547	0.00110988
triple_1294-D	18	4	8.33333	4.33333	8.34615	0	5.42857	0	17.4865	5	12.963	3.44444	11.5714	3	4	0	down	no	no	no	no	no	no	no	0.00698033	0.366003	0.0152378	0.11089	0.0126634	0.0465301	0.10871	0.20337	0.222654	0.520575	0.00119672	0.00183872	0.286343	0.26628	0.259899	0.00249377
triple_1295-A	150.763	154.501	162.036	178.601	287.967	104.398	279.104	36.5781	178.07	248.979	212.784	184.48	245.603	75.3816	194.43	42.5811	no	no	down	down	no	no	down	down	1	1	4.49e-20	2.02e-40	0.030925	0.948352	1.41e-16	1.47e-17	1.0248	1.10223	0.362558	0.131086	1.39819	0.866987	0.306953	0.219045
triple_1295-B	121.231	113.423	134.458	116.36	237.379	75	226.726	17	114.402	140.669	124.746	112	174.185	67.4755	142	17	no	no	down	down	no	no	down	down	0.718035	0.0633153	1.56e-19	1.8e-41	0.597382	1	5.26e-08	9.44e-20	0.935598	0.86541	0.315979	0.0750212	1.22958	0.897831	0.387414	0.11978
triple_1295-D	191.006	198.076	227.506	209.039	390.654	119.602	401.17	26.4219	170.528	308.352	207.47	186.52	284.213	100.143	255.57	30.4189	no	no	down	down	no	no	down	down	1	0.0469905	9.28e-36	3.79e-83	1.15e-07	0.948172	1.59e-15	1.15e-37	1.03701	0.918831	0.306176	0.0658854	1.80817	0.899029	0.352375	0.119058
triple_1296-A	718.745	618.839	507.806	738.706	785.136	799.878	389.241	721.128	743.966	963.663	577.175	667.259	771.695	716.396	493.797	890.906	no	no	no	no	no	no	no	no	0.000760893	3.26e-09	0.00279261	3.74e-69	0.000152955	2.02e-09	0.000238937	9.31e-87	0.861002	1.45469	1.01878	1.85263	1.2953	1.15608	0.928343	1.80418
triple_1296-B	598.689	607.544	475.076	729.067	684.185	769.882	353.557	619.679	771.403	991.112	608.136	717.487	838.738	665.389	551.744	778.583	no	no	no	no	no	no	no	no	1	4.21e-12	2.04e-07	8.57e-53	0.00054591	6.13e-11	1	8.44e-45	1.01479	1.53462	1.12525	1.75268	1.28481	1.17981	0.793323	1.41112
triple_1296-D	711.567	572.617	465.118	806.227	719.68	774.24	360.202	680.193	768.631	946.226	580.689	717.254	755.567	757.215	532.458	804.511	no	no	no	no	no	no	no	no	1.17e-06	3.78e-23	5.09e-05	3.48e-67	0.0169178	5.57e-14	1.27e-08	2.79e-55	0.80473	1.73336	1.07581	1.88834	1.23105	1.23517	1.00218	1.51093
triple_1297-A	0	0	0	0	0	0	0	0	0	0	0	0	0	0	0	0	no	no	no	no	no	no	no	no	1	1	1	1	1	1	1	1	1	1	1	1	1	1	1	1
triple_1297-B	0	0	0	0	0	0	0	0	0	0	0	0	0	0	0	0	no	no	no	no	no	no	no	no	1	1	1	1	1	1	1	1	1	1	1	1	1	1	1	1
triple_1297-D	0	0	0	0	0	0	0	0	0	0	0	0	0	0	1	0	no	no	no	no	no	no	no	no	1	1	1	1	1	1	1	1	1	1	1	1	1	1	1	0.00990099
triple_1298-A	140.525	130.554	123.04	154.408	158.41	117.653	113.36	45.2524	152.681	184.372	155.933	121.594	140.819	87.9447	126.681	46.2991	no	no	no	down	no	no	no	down	0.629535	0.47959	0.115711	6.74e-05	0.65004	0.431635	0.0819427	5.43e-06	0.929052	1.25492	0.742728	0.399246	1.20755	0.779798	0.624552	0.365529
triple_1298-B	185.804	199.151	147.955	175.707	201.969	111.477	116.61	32.6841	221.11	241.269	217.407	150.949	187.49	136.308	158.76	44.2695	no	no	no	down	no	no	no	down	0.798718	0.741115	6.21e-06	1.33e-08	0.940313	0.0305333	0.447639	4.17e-11	1.07183	1.18756	0.551976	0.280349	1.09117	0.694328	0.727028	0.278891
triple_1298-D	111.671	148.295	85.0049	133.885	121.621	99.8696	69.0308	16.0635	113.209	210.358	78.6591	134.457	86.6911	74.7473	76.5594	32.4314	no	no	no	down	no	no	no	down	0.0690902	0.022959	0.512731	1.65e-06	1.11e-05	4.44e-06	0.814209	0.00417274	1.32793	1.57496	0.821169	0.232811	1.85807	1.70927	0.862242	0.423686
triple_1299-A	148.351	308.844	99.3308	316.162	131.229	190.944	122.346	144.562	100.262	281.167	87.283	212.244	103.276	114.268	71.8515	88.7043	up	up	no	no	up	up	no	no	2.48e-15	3.25e-25	3.29e-05	0.00126664	2.18e-18	4.24e-18	0.031868	0.00440997	2.08178	3.1827	1.45501	1.18157	2.80413	2.43152	1.10642	1.23452
triple_1299-B	218.001	366.52	153.9	352.091	204.925	223.099	157.361	143.536	272.651	595.45	220.428	430.613	229.311	234.042	161.66	175.572	no	up	no	no	up	no	no	no	6.33e-11	1.3e-16	0.100735	0.295767	4.01e-28	4.3e-29	0.0109844	0.00142304	1.68124	2.2877	1.08868	0.912151	2.18389	1.95349	1.02063	1.08605
triple_1299-D	246.648	429.636	168.769	505.746	240.846	361.957	205.294	191.902	332.087	725.383	314.289	549.143	334.413	308.691	182.489	215.724	no	up	no	no	up	no	no	no	1.1e-14	3.51e-41	4.32e-11	0.127759	1.45e-36	1.53e-31	0.0753386	6.6e-06	1.74187	2.99656	1.50284	0.934772	2.18428	1.74723	0.923086	1.18211
triple_129-A	62.0028	41.4873	45.6649	42.4116	65.8903	33.9062	47.4341	13.7692	55.6234	29.533	56.6006	25.3732	49.3268	18.0545	37.5513	9.50526	no	no	no	down	no	down	down	down	0.0759977	0.467849	0.010833	0.00124994	0.00266915	0.00705646	0.00546241	0.00228618	0.669174	0.928774	0.51466	0.290431	0.53103	0.448382	0.366147	0.253327
triple_129-B	0.254082	0.0753165	0.201802	0.196594	0.139506	0.149306	0.24812	0.230769	52.2056	28.0436	59.651	26.537	42.5249	12.7571	41.7184	12.8947	no	no	no	no	no	down	down	down	1	1	1	1	0.00392811	0.00656977	0.00207913	0.00463679	0.323068	0.975414	1.06555	0.932779	0.537265	0.444963	0.300157	0.309255
triple_129-D	43.7431	46.4373	54.1333	18.3918	43.9702	18.9444	45.3178	7	62.1709	42.4233	69.7484	28.0899	81.1483	18.1883	51.7303	12.6	no	down	down	down	no	down	down	down	1	5.87e-06	0.00918612	7.67e-06	0.0282937	0.000488009	6.88e-08	0.000157859	1.06158	0.339872	0.430977	0.154651	0.682417	0.402817	0.224232	0.243717
triple_12-A	297.98	210.394	307.637	204.064	229.419	66.7296	197.248	15.1538	386.304	203.352	400.661	118.855	286.321	54.2195	276.114	15.2162	no	no	down	down	no	down	down	down	2.08e-05	2.75e-10	1.53e-20	2.02e-35	1.4e-22	8.54e-35	1.17e-32	1.49e-54	0.706078	0.663339	0.290894	0.0768732	0.526415	0.296666	0.189394	0.0551426
triple_12-B	321.662	196.044	288.923	219.678	260.769	105.424	202.338	25.8462	399.057	229.504	374.319	128.03	320.044	74.2623	273.448	30	no	no	down	down	no	down	down	down	8.28e-10	5.12e-06	3.6e-15	7.35e-29	2.91e-19	1.71e-26	5.81e-31	1.01e-41	0.609484	0.760342	0.404305	0.127781	0.575126	0.342053	0.232062	0.109743
triple_12-D	323.358	192.562	256.44	170.258	254.812	107.846	227.414	13	398.638	226.144	401.02	131.114	275.635	57.5182	272.438	22.7838	no	no	down	down	no	down	down	down	2.13e-10	2.56e-08	1.73e-13	6.1e-45	4.37e-20	1.06e-30	1.36e-28	1.36e-46	0.59552	0.663942	0.423261	0.0572058	0.567303	0.326969	0.208704	0.0836629
triple_1300-A	0	0.5	0	0	0.5	0	0	0	0	0	0	0	0	0	0	0	no	no	no	no	no	no	no	no	1	1	1	1	1	1	1	1	51	1	0.0196078	1	1	1	1	1
triple_1300-B	0	0	0	0	0	0	0	0	0	0	0	0	0	0	0	0	no	no	no	no	no	no	no	no	1	1	1	1	1	1	1	1	1	1	1	1	1	1	1	1
triple_1300-D	0	0.5	0	0	0.5	0	0	0	0	0	0	0	0	0	0	0	no	no	no	no	no	no	no	no	1	1	1	1	1	1	1	1	51	1	0.0196078	1	1	1	1	1
triple_1301-A	194.821	167.26	205.322	173.982	244.989	120.667	148.258	67.4759	233.818	235.086	279.809	188.956	280.676	105.999	231.908	109.662	no	no	down	down	no	no	down	down	0.17119	0.00874515	2e-09	8.27e-05	0.352252	0.00424591	1.21e-13	8.84e-06	0.858538	0.847366	0.492562	0.455161	1.00542	0.675315	0.377679	0.472893
triple_1301-B	221.556	132.992	229.818	170.992	249.366	153.906	203.58	85.9819	250.895	227.852	352.087	184.5	280.585	133.437	239.604	131.448	no	no	no	down	no	no	down	no	8.52e-07	3.2e-05	5.44e-05	1.16e-07	0.0319696	4.63e-10	4.24e-08	0.000970241	0.600281	0.744045	0.617204	0.422378	0.90816	0.524033	0.475586	0.548626
triple_1301-D	193.624	153.749	192.86	130.026	253.646	106.427	190.162	65.5422	277.287	184.063	328.105	146.544	282.739	92.5638	286.488	78.8894	no	no	down	down	no	down	down	down	0.0374007	4.56e-06	8.96e-14	2.75e-10	1.12e-08	4.95e-14	2.74e-17	9.71e-21	0.794071	0.674217	0.419613	0.3447	0.663809	0.446654	0.327406	0.275392
triple_1302-A	95.6946	81.3379	72.0871	51.0652	88.0643	46.2634	54.3639	34.0534	65.1723	53.6215	62.5951	37.7045	40.8182	34.3527	60.3026	24.7947	no	no	no	no	no	no	no	no	0.35724	0.0257129	0.00278092	0.374873	0.197012	0.11351	1	0.0137152	0.849989	0.708423	0.525391	0.626467	0.822792	0.602418	0.841642	0.411269
triple_1302-B	48.6428	64.6389	24.9399	38.1859	49.0979	37.3606	55.4803	17.1404	49.4936	58.5265	73.0967	47.7041	58.155	39.2554	52.4889	31.3855	no	no	no	down	no	no	no	no	0.270253	0.370851	0.491916	0.000568913	0.847348	0.18081	0.527094	0.361121	1.32878	1.5309	0.76099	0.309069	1.18247	0.652664	0.67507	0.598023
triple_1302-D	53.6626	59.0232	47.973	34.7489	66.8378	36.3759	43.1558	20.8062	83.3341	83.852	73.3082	40.5914	61.0269	33.3919	69.2085	27.8197	no	no	no	no	no	no	no	down	0.868843	0.102945	0.0160554	0.114857	0.685619	0.0400311	0.0931596	0.00629209	1.09988	0.7244	0.54431	0.482239	1.00621	0.55377	0.547241	0.402057
triple_1303-A	51.3285	19.133	54.5473	8.86961	59.766	12.9245	60.287	9.32258	211.229	53.7437	378.408	28.9112	146.422	21.5966	101.749	11.6786	down	down	down	down	down	down	down	down	0.000314304	5.67e-10	2.24e-07	6.53e-08	1.45e-28	3.24e-78	9.49e-19	2.65e-14	0.372878	0.162758	0.216383	0.154777	0.254468	0.0764266	0.147554	0.114865
triple_1303-B	89.901	21.8411	118.659	32.3031	101.735	33.2045	97.3266	20.6774	239.531	82.3895	427.815	51.9459	183.043	22.9451	151.742	18.4286	down	down	down	down	down	down	down	down	8.36e-11	2.05e-15	4.42e-08	2.51e-09	5.97e-25	1.93e-75	2.32e-26	2.28e-21	0.24303	0.272296	0.32645	0.212535	0.343989	0.121442	0.125401	0.121504
triple_1303-D	95.7705	19.0259	108.794	22.8273	136.499	18.871	83.3864	5	334.239	65.8668	597.777	31.1429	265.535	22.4584	188.509	10.8929	down	down	down	down	down	down	down	down	1.64e-13	5.73e-17	2.44e-21	1.19e-15	2.47e-57	1.5e-149	7.94e-48	1.6e-35	0.198746	0.209895	0.138313	0.0600745	0.197089	0.0521136	0.0846121	0.0578344
triple_1304-A	5	47	13	73	16	71.6102	13.4906	29	65	99.1512	77	92	84	70	70	41	up	up	up	up	no	no	no	no	6.25e-09	1.62e-09	1.19e-10	0.00300199	0.0896325	0.0818793	0.991362	0.245608	9.38323	5.61184	4.47346	2.1488	1.52532	1.19478	0.833353	0.585773
triple_1304-B	4	1	1	6	9.2	3	1	2	1	4	7	5	4	1	5	0	no	no	no	no	no	no	no	no	0.359961	0.208784	0.217041	0.711296	0.538784	0.904964	0.508906	0.114861	0.25187	5.9505	0.326819	1.9901	3.9703	0.714693	0.25187	0.00199601
triple_1304-D	24	33	39	43	39.8	45.3898	40.5094	18	30	72.8488	42	63	30	31	30	34	no	no	no	no	up	no	no	no	0.448402	1	0.488485	0.0557063	0.000576993	0.0142618	0.479875	0.189336	1.37484	1.10254	1.14041	0.444478	2.42782	1.49988	1.03332	1.13329
triple_1305-A	107.905	135.699	120.377	314.725	156.354	349.882	128.92	266.351	141.489	276.069	169.078	310.184	171.192	450.295	133.94	385.123	no	up	up	up	no	no	up	up	0.15811	6.61e-19	5.29e-26	1.87e-23	1.22e-08	4.37e-17	1.34e-58	7.77e-58	1.25755	2.61437	2.23768	2.06593	1.9511	1.83451	2.63026	2.87519
triple_1305-B	186.045	157.556	219.557	306.851	196.031	310.243	219.685	253.447	219.075	267.515	253.241	267.403	191.903	284.916	215.408	339.477	no	no	no	no	no	no	no	no	0.160133	0.0120739	8.44e-11	1.94e-05	0.41323	0.0457424	7.6e-13	2.51e-21	0.846881	1.39757	1.58259	1.15368	1.2211	1.05592	1.48467	1.57594
triple_1305-D	178.051	197.745	162.066	238.424	225.615	309.875	204.395	192.201	205.436	288.416	214.681	277.413	173.906	259.789	194.652	220.401	no	no	no	no	no	no	no	no	0.551049	0.00899081	8.89e-07	0.113897	0.0137559	1.26e-05	1.09e-11	5.33e-05	1.11061	1.47112	1.37345	0.940346	1.4039	1.2922	1.49382	1.13228
triple_1306-A	403.198	378.204	438.025	421.194	545.398	335.873	353.919	268.111	588.284	562.436	694.218	417.154	620.195	275.271	459.792	256.048	no	no	no	no	no	no	down	no	0.312202	0.0164595	4.95e-12	0.594101	0.00282889	2.21e-14	1.48e-24	8.74e-07	0.938012	0.961575	0.615838	0.757556	0.956062	0.600904	0.443856	0.556887
triple_1306-B	372.96	323	429.003	402	497.974	264.909	329	202.405	520	504	684.999	329.426	578	204.408	410	190	no	no	no	no	no	down	down	down	0.0348612	0.00506958	1.16e-17	0.00149923	0.0120884	1.43e-29	1.83e-36	1.41e-11	0.866048	0.937059	0.531984	0.615225	0.969231	0.480922	0.353658	0.463428
triple_1306-D	361.842	354.796	403.972	403.806	512.628	341.217	315.081	200.484	510.716	497.564	677.783	439.419	618.805	304.321	410.208	211.952	no	no	no	no	no	no	down	no	0.776462	0.101378	3.37e-08	0.0070103	0.0164699	7.16e-10	3.32e-18	4.68e-08	0.980528	0.99959	0.66563	0.636304	0.974249	0.648324	0.491796	0.516707
triple_1307-A	39	50	53.6667	49.3333	85.3333	23	60.3333	11.3333	49.3333	77.3333	65.6667	47.3333	71	18	79	7.66667	no	no	down	down	no	no	down	down	0.445361	0.447729	3e-08	8.32e-07	0.109188	0.406927	3.26e-06	6.39e-12	1.28198	0.91927	0.269617	0.18798	1.56745	0.720855	0.253626	0.0971607
triple_1307-B	49.5	63.5	49.1667	59.3333	81.3333	31.5	55.8333	15.3333	52.8333	66.8333	65.1667	54.8333	73	26	74	14.1667	no	no	down	down	no	no	down	down	0.359798	0.90149	4.65e-05	0.000110771	0.675484	0.97077	0.000401682	1.01e-07	1.28277	1.20674	0.38737	0.274757	1.26493	0.841457	0.356253	0.191551
triple_1307-D	49.5	63.5	49.1667	59.3333	81.3333	31.5	55.8333	15.3333	52.8333	66.8333	65.1667	54.8333	73	26	74	14.1667	no	no	down	down	no	no	down	down	0.359798	0.90149	4.65e-05	0.000110771	0.675484	0.97077	0.000401682	1.01e-07	1.28277	1.20674	0.38737	0.274757	1.26493	0.841457	0.356253	0.191551
triple_1308-A	802.34	488.428	789.027	467.508	864.997	348.654	627.054	142.716	943.48	601.81	1140.47	370.046	1005.51	281.277	820.691	221.346	no	no	down	down	no	down	down	down	6.56e-29	2.24e-43	1.04e-63	4.53e-73	1.04e-40	9.7e-110	5.05e-100	6.82e-79	0.608759	0.592516	0.403076	0.227609	0.637866	0.324474	0.279743	0.269716
triple_1308-B	656.776	382.124	718.308	403.181	792.248	304.374	676.936	131.784	714.648	449.741	941.608	311.557	922.462	243.209	806.767	152.526	no	no	down	down	no	down	down	down	4.11e-27	2.08e-44	3.17e-62	1.68e-91	3.24e-32	1.44e-87	7.21e-98	2.73e-110	0.581824	0.561299	0.384198	0.194689	0.629324	0.330885	0.263661	0.189069
triple_1308-D	859.884	538.449	835.665	511.311	918.755	436.972	772.01	194.501	1053.87	649.449	1256.92	491.397	1181.03	380.514	1012.54	265.128	no	no	down	down	no	down	down	down	6.28e-29	1.76e-42	1.49e-47	4.1e-85	1.06e-50	6.1e-86	1.35e-91	2.73e-102	0.626192	0.611866	0.475619	0.251951	0.616254	0.390958	0.322193	0.261851
triple_1309-A	72	56	116	50	101	46	73	28	82	46	120	44	91	32	102	36	no	down	down	down	no	down	down	down	0.229043	6.55e-09	6.95e-05	0.00137168	0.00042212	2.57e-07	3.93e-05	4.33e-05	0.777809	0.431084	0.455499	0.383646	0.561029	0.366719	0.35172	0.353005
triple_1309-B	38	30	43	41	44	34	41	23	38.2667	41	53	49	51	27	52.4868	17	no	no	no	no	no	no	no	down	0.500174	0.651156	0.60653	0.284767	1	0.960092	0.128889	0.002541	0.789529	0.953499	0.772779	0.561083	1.07141	0.924543	0.529504	0.324019
triple_1309-D	48	34	48	38	64	21	44	13	52.7333	47	65	31	74	21	53.5132	11	no	no	down	down	no	down	down	down	0.216406	0.202491	3.1e-05	0.00210622	0.400601	0.00756187	1.15e-05	1.45e-05	0.708394	0.79171	0.32823	0.295615	0.891297	0.477004	0.283881	0.205705
triple_130-A	103.297	49.5017	78.8806	62.9959	93.2509	37.7714	42.2	36.7647	127.345	90.2344	99.3883	51.8758	114.487	36.7549	68.9607	36.0516	down	no	down	no	no	no	down	no	2.53e-05	0.0724118	2.28e-05	0.851559	0.00197667	0.0041384	5.2e-07	0.089259	0.479265	0.79865	0.405115	0.871233	0.708603	0.521999	0.321098	0.522853
triple_130-B	129.207	72.3419	65.3671	43.6735	90.6044	30.391	46.3029	29.7533	110.906	76.4571	98.4038	45.1038	119.636	37.9475	94.8674	42.9261	no	no	down	no	no	down	down	down	7.44e-05	0.0177453	3.45e-07	0.532861	0.00192017	0.000369023	1.03e-07	0.00497486	0.559926	0.668177	0.335498	0.642657	0.689414	0.458409	0.317248	0.452543
triple_130-D	80.4957	27.1565	66.7523	38.3306	105.145	46.8376	50.4971	31.482	104.748	80.3084	88.2079	47.0204	92.8764	32.2976	74.1719	64.0224	down	no	down	no	no	no	down	no	4.96e-07	0.00164015	4.25e-05	0.41054	0.0188659	0.00956084	2e-05	0.661563	0.337448	0.574285	0.445511	0.623515	0.766701	0.533117	0.347819	0.86318
triple_1310-A	123.769	79.7166	105.864	104.968	141.275	65.5498	95.4078	35.8308	115.523	75.3475	116.611	57.3193	120.732	54.3982	102.019	17.8541	no	no	down	down	no	down	down	down	0.0031348	0.53351	3.9e-06	0.00013325	0.000412586	0.000295074	0.000322833	3.47e-11	0.644102	0.991538	0.464023	0.375619	0.652259	0.491587	0.450616	0.175088
triple_1310-B	142.295	98.7291	106.091	127.485	129.191	87.6088	107.906	47.5846	133.156	145.613	140.329	98.1488	119.885	81.5497	111.517	33.2573	no	no	no	down	no	no	no	down	0.00824742	0.774327	0.0401499	0.000892939	1	0.112799	0.330112	2.56e-07	0.693857	1.20163	0.678159	0.441033	1.09355	0.699441	0.680258	0.298289
triple_1310-D	95.9361	96.5544	89.0451	104.548	110.534	84.8415	105.686	48.5846	121.321	127.039	134.06	84.5318	105.383	85.0521	91.4635	47.8886	no	no	no	down	no	no	no	no	1	0.898575	0.289162	0.00209569	0.798869	0.0262943	1	0.0467114	1.00644	1.17408	0.767584	0.459759	1.04712	0.630579	0.807095	0.523633
triple_1311-A	5.11111	17.2087	3.5	19	4.64444	18.2944	4.75	19.4549	15.8571	22.8357	5.28571	24.534	11.6118	32.1429	7.88889	16.125	no	no	no	up	no	up	up	no	0.0404308	0.0117649	0.0101271	0.00141363	0.680432	0.00015401	0.000423447	0.0608344	3.3623	5.41595	3.93267	4.08927	1.43981	4.63468	2.76661	2.04269
triple_1311-B	17.2941	9.50526	13	15.4	11.6032	5.77185	9.5	2.8	5.71429	11.2262	8.4	12.2615	10.1438	9	2.42857	4.6	no	no	no	no	no	no	no	no	0.310924	1	0.333991	0.237208	0.500008	0.378256	0.94633	0.349056	0.549884	1.18447	0.49787	0.295478	1.96289	1.45916	0.887353	1.89045
triple_1311-D	4.59477	16.286	3.5	26.6	8.75238	34.9338	5.75	5.7451	6.42857	25.9382	4.31429	21.2045	12.2444	10.8571	10.6825	9.275	no	up	up	no	up	up	no	no	0.0606235	0.000233338	5.67e-05	0.895359	0.00313783	0.000443137	0.959147	1	3.53895	7.5812	3.98793	0.999149	4.03011	4.90591	0.886792	0.868362
triple_1312-A	12.4225	24.8034	13.1905	26.7677	18.15	31.4968	7.16667	12.58	18.6539	42.9063	34.6564	42.3846	9.25214	17.3	18.1696	16.1633	no	no	no	no	no	no	no	no	0.0977544	0.135821	0.0697067	0.113418	0.0230538	0.30032	0.0753777	0.857775	1.99585	2.02854	1.73496	1.7543	2.29943	1.22293	1.8689	0.88964
triple_1312-B	12.11	20.9261	11.9697	18.7564	13.625	10.815	11.1111	13.465	22.7661	17.671	27.85	24.625	14.7179	19.9667	13.2708	19.2645	no	no	no	no	no	no	no	no	0.283863	0.513853	0.950993	0.530381	0.413669	1	0.247349	0.117681	1.7274	1.56652	0.793913	1.21166	0.776294	0.884243	1.35638	1.4513
triple_1312-D	8.4675	20.2705	3.83983	21.476	7.225	21.6882	2.72222	15.955	13.5799	25.4227	19.4936	13.9904	11.0299	8.73333	6.55952	18.5722	no	up	up	up	no	no	no	up	0.0773715	0.00461743	0.00515741	0.00136805	0.316913	0.855377	1	0.00519717	2.39227	5.58102	2.99906	5.84323	1.87143	0.717836	0.791975	2.82854
triple_1313-A	544.186	753.951	402.934	667.882	468.709	762.482	370.509	620.512	599.23	934.616	574.037	698.503	513.625	536.517	450.712	636.639	no	no	no	no	no	no	no	no	3.31e-12	7.78e-15	7.77e-37	1.58e-48	1.06e-15	9.05e-13	9.71e-08	9.88e-37	1.38546	1.65753	1.62676	1.67474	1.55968	1.21682	1.04457	1.41251
triple_1313-B	541.763	639.413	398.145	597.631	490.074	738.074	416.826	671.447	640.466	880.13	615.846	608.976	539.81	590.247	434.435	568.521	no	no	no	no	no	no	no	no	0.00250822	3.73e-08	2.23e-28	2.71e-48	9.12e-07	0.0172708	3.65e-11	3.86e-26	1.18024	1.50103	1.50604	1.61084	1.3742	0.988846	1.09343	1.30864
triple_1313-D	527.05	711.636	408.921	737.487	500.217	824.444	451.665	737.041	629.303	944.254	582.118	625.52	526.565	645.236	445.852	641.84	no	no	no	no	no	no	no	no	4.13e-10	2.81e-23	3.65e-41	6.55e-55	4.89e-13	1.73e-05	3.08e-20	3.39e-39	1.35022	1.80348	1.64816	1.63182	1.50047	1.07456	1.22536	1.43957
triple_1314-A	391.649	466.463	236.44	540.071	316.151	510.221	237.345	571.855	412.182	620.588	269.281	431.816	262.561	352.849	227.476	451.292	no	up	no	up	no	no	no	no	0.01484	2.32e-28	2.65e-21	2.1e-76	2.23e-08	5.34e-19	1.31e-12	2.52e-46	1.19102	2.28412	1.61383	2.40932	1.5056	1.60356	1.34386	1.98386
triple_1314-B	402.621	411.837	219.182	468.024	281.567	489.215	210.056	429.735	415.254	661.96	306.392	480.978	287.83	301.566	276.348	443.588	no	up	no	up	no	no	no	no	1	3.53e-20	4.72e-24	7.54e-43	5.83e-12	1.28e-20	0.000625527	1.26e-31	1.02289	2.13527	1.73745	2.04577	1.59409	1.56979	1.04772	1.60516
triple_1314-D	294.73	416.7	193.378	496.905	232.281	463.563	187.599	403.41	341.564	614.453	242.327	468.206	245.609	299.585	225.176	449.121	no	up	no	up	no	no	no	no	1.65e-06	6.9e-32	2.1e-30	5.46e-42	3.6e-17	1.81e-31	1.47e-07	1.95e-46	1.41383	2.56952	1.99566	2.15032	1.79891	1.93209	1.21975	1.99449
triple_1315-A	46.5542	49	51.5306	46.7089	51.3444	5	23	3	60.7878	55	77.0483	36.0448	71.0331	8	59	6	no	no	down	down	no	down	down	down	1	0.43673	1.1e-09	0.00107784	0.391573	0.00242101	6.58e-11	3.73e-09	1.05252	0.906448	0.0975574	0.130813	0.904803	0.46789	0.112749	0.101847
triple_1315-B	41.5316	34.0462	24.2884	35.7769	54.9198	5.375	29	2	68.3542	46	90.1321	32	47.7266	10	35.587	2	no	no	down	down	no	down	down	down	0.530581	0.425435	1.08e-10	1.17e-05	0.017972	8.07e-06	3.12e-05	4.89e-07	0.819808	1.47281	0.0980342	0.0692865	0.673013	0.355106	0.209692	0.0564655
triple_1315-D	36.9141	30.9538	22.181	35.5143	43.7358	9.625	25	0	68.858	50	69.8196	32.9552	44.2403	8	28.413	2	no	no	down	down	no	down	down	down	0.650587	0.284479	1.82e-05	1.22e-06	0.04216	0.00530591	2.07e-05	4.27e-05	0.83858	1.60084	0.22025	0.00039984	0.726171	0.472081	0.181016	0.0707173
triple_1316-A	23.0962	18.4359	13.8012	23.0834	25.0429	12	15.4316	14	25.9904	24.9167	11.8556	17.2028	21.9	12.7896	24.139	17.1475	no	no	no	no	no	no	no	no	0.621571	0.455009	0.107122	0.830724	0.82649	0.37244	0.517658	0.99707	0.798311	1.67208	0.479386	0.907291	0.958704	1.45065	0.584191	0.710483
triple_1316-B	15.3199	10.1655	9.80994	9.31376	13.7591	14.6	8.00175	9.33333	22.306	15.6833	9.42	20.0699	12.55	15.3523	13.7923	17.2501	no	no	no	no	no	no	no	no	0.49409	0.796109	0.829212	0.599009	0.315953	0.0437798	0.46258	0.295217	0.663767	0.949472	1.06107	1.1662	0.703231	2.12937	1.22311	1.25052
triple_1316-D	18.5839	14.3986	10.3889	26.6028	14.198	13.4	12.5667	19.6667	21.7036	20.4	16.7244	8.72727	12.55	11.8581	11.0686	21.6024	no	no	no	no	no	no	no	no	0.565713	0.0384482	1	0.119538	0.698073	0.346695	0.965235	0.0147673	0.774909	2.5592	0.943835	1.56454	0.939965	0.522113	0.94491	1.95082
triple_1317-A	375.709	265.308	296.764	199.725	391.635	104.862	230.842	15.0286	377.256	298.429	366.905	210.068	352.411	83.9225	360.627	31.1538	no	no	down	down	no	no	down	down	5.44e-07	2.2e-09	9.1e-42	3.83e-44	1.62e-06	4.31e-08	1.42e-33	7.47e-64	0.70616	0.673021	0.267773	0.0651439	0.791057	0.572553	0.238159	0.0864134
triple_1317-B	422.205	279.518	312.468	293.379	434.7	133.953	276.056	22.2381	424.718	320.628	448.124	203.239	415.078	86.0023	352.814	37.242	no	no	down	down	no	down	down	down	3.64e-10	0.0286335	2.16e-40	2.13e-50	3.8e-09	9.28e-20	9.57e-47	4.5e-57	0.662051	0.938912	0.308165	0.0805899	0.754925	0.453545	0.207214	0.105582
triple_1317-D	331.086	233.175	253.768	213.896	351.665	104.186	236.103	9.73333	307.026	212.943	312.97	136.693	317.51	57.0752	250.56	12.6042	no	no	down	down	no	down	down	down	4.83e-06	0.00188838	5.84e-33	1.39e-50	1.45e-08	6.18e-14	2.05e-38	8.95e-50	0.704281	0.842886	0.296284	0.0412656	0.693577	0.436778	0.179784	0.0503419
triple_1318-A	1	1	0	4	0	13	2	15.4848	0	1	0	0	0	0	0	0	no	no	up	up	no	no	no	no	1	0.207081	0.000166168	0.000601475	1	1	1	1	1	401	1301	7.70888	101	1	1	1
triple_1318-B	4	0	2	2	2	4	4	1	2	3	5	0	2	0	2	4	no	no	no	no	no	no	no	no	0.124824	1	0.553192	0.508575	1	0.110013	0.629615	0.538981	0.00249377	1	1.99502	0.25187	1.49751	0.00199601	0.00497512	1.99502
triple_1318-D	2	2	2	10	2	9	15	16.5152	3	2	4	1	2	6	5	11	no	no	no	no	no	no	no	no	1	0.0780658	0.0542844	0.486898	0.82649	0.510727	0.221991	0.0762221	1	4.9801	4.48259	1.10094	0.667774	0.25187	2.99005	2.1976
triple_1319-A	220	155.687	193.665	164.623	219.669	144.453	207.693	77	247	220.355	334.299	183	307	93	246	90.2317	no	no	no	down	no	no	down	down	0.000636385	0.0118774	0.0011978	3.75e-10	0.0202261	1.91e-08	2.11e-21	2.4e-11	0.707681	0.850049	0.65761	0.370769	0.89213	0.547428	0.302954	0.366821
triple_1319-B	141.154	126.317	188.949	144.748	185.344	112.139	213.534	85.568	238.954	183.74	355.119	156.003	293.744	96.2632	213.747	155.855	no	no	no	down	no	down	down	no	0.431645	0.000723118	0.000465493	6.62e-09	0.000135698	6.7e-16	2.64e-18	0.693875	0.894894	0.766082	0.605051	0.400751	0.768945	0.439314	0.327734	0.729169
triple_1319-D	208.846	185.996	257.386	247.629	301.987	149.408	235.773	121.432	318.046	268.905	389.582	223.997	360.256	141.737	309.253	170.913	no	no	down	no	no	no	down	no	0.273936	0.117176	9.75e-12	2.81e-05	0.000552223	1.77e-08	1.37e-16	0.000169636	0.890596	0.962092	0.494767	0.515059	0.845495	0.574977	0.39345	0.55268
triple_131-A	0	0	0	0	0	1	0	0	0	0	0	0	0	0	0	0	no	no	no	no	no	no	no	no	1	1	0.594795	1	1	1	1	1	1	1	101	1	1	1	1	1
triple_131-B	0	0	0	0	0	0	0	0	0	0	0	0	0	0	0	0	no	no	no	no	no	no	no	no	1	1	1	1	1	1	1	1	1	1	1	1	1	1	1	1
triple_131-D	0	0	0	3	0	1	0	1	0	1	0	0	0	1	0	0	no	no	no	no	no	no	no	no	1	0.370851	0.594795	0.563851	1	1	0.568554	1	1	301	101	101	101	1	101	1
triple_1320-A	91.5	64.3187	132.305	107.322	150.833	28.0556	91.2222	15.7013	65.7015	57.5885	138.758	71.5952	184.774	24.8	59.3175	20	no	no	down	down	no	no	down	down	0.0403367	0.0208133	5.23e-20	1.63e-10	0.319339	0.000270047	9.65e-26	0.00160122	0.702969	0.811185	0.186058	0.172212	0.876536	0.516007	0.134265	0.337281
triple_1320-B	98.9118	88.359	204.1	115.095	129.462	68.6032	138.2	17.8636	124.638	108.962	194.061	85.373	177.908	23.5	153.106	32.2	no	no	no	down	no	down	down	down	0.541928	7.32e-10	0.000268663	3e-19	0.108645	1.73e-08	8.12e-25	1.74e-14	0.893322	0.563935	0.529948	0.129322	0.874242	0.439958	0.13214	0.210363
triple_1320-D	39.5882	49.3223	77.5947	71.583	64.7051	29.3413	75.5778	21.4351	71.6606	71.4491	86.1812	63.0317	120.318	43.7	111.576	22.8	no	no	down	down	no	no	down	down	0.570377	0.355147	0.00155097	7.65e-06	0.655735	0.385988	3.63e-06	7.97e-11	1.24582	0.922534	0.453546	0.283711	0.997049	0.731417	0.363256	0.204416
triple_1321-A	535.262	539.825	434.118	610.749	532.261	476.151	311.073	389.828	925.317	1249.7	1178.03	799.851	1051.7	600.846	797.347	919.041	no	no	no	no	no	no	no	no	1	9.19e-06	0.716431	9.18e-13	3.15e-07	3.68e-11	1e-14	1.68e-26	1.00852	1.40686	0.894584	1.25316	1.35056	0.678974	0.571313	1.15262
triple_1321-B	715.673	577.509	699.467	467	686	433	441.578	462	675.828	728.692	743.894	416.51	718.371	221.935	526.372	533	no	no	no	no	no	no	down	no	1.45e-06	5.79e-27	4.4e-14	6.26e-07	0.573953	2.73e-20	1.48e-59	3.94e-08	0.806949	0.667656	0.631201	1.04625	1.07822	0.559911	0.308952	1.01259
triple_1321-D	575.065	529.665	600.415	507.251	567.739	518.849	480.349	435.172	32.8555	33.6059	21.0715	67.6388	23.9292	14.2192	19.2814	15.9593	no	no	no	no	no	up	no	no	0.086743	3.64e-08	1	0.0210292	0.946305	5.34e-08	0.534705	0.986919	0.921055	0.844836	0.913888	0.905952	1.02283	3.20892	0.59439	0.827794
triple_1322-A	97.1	75.5524	176.331	129.165	107.857	81.4607	110.945	50.6529	114.888	222.969	205.327	139.026	125.797	91.3797	143.564	67.236	no	no	no	down	no	no	no	down	0.163242	0.000262786	0.219456	0.00115213	9.68e-07	0.0217123	0.555842	0.000562083	0.778112	0.732526	0.755287	0.456609	1.94067	0.677114	0.726426	0.468373
triple_1322-B	18	8.22785	33.573	13.1111	36.6486	19	42	16	29.2028	23	64.2936	15	45.3026	20.2333	56.375	28	no	down	no	no	no	down	no	no	0.104684	0.001485	0.0690646	0.0190554	0.400385	8.33e-07	0.0399446	0.0918515	0.457404	0.390707	0.518568	0.3811	0.787668	0.233424	0.446748	0.496763
triple_1322-D	88.9	73.2197	149.096	114.724	80.4942	95.5393	113.055	72.3471	118.909	191.031	165.38	148.974	109.9	71.3869	174.061	104.764	no	no	no	no	no	no	no	no	0.294222	0.0043001	0.113616	0.182866	0.00265517	0.975734	0.207017	0.0557563	0.823639	0.769483	1.18689	0.639959	1.60647	0.900803	0.649594	0.601902
triple_1323-A	52.4087	19.6061	73.8555	31.6076	71.1021	22.4107	51.6695	14.0244	59.6653	36.5692	66.8	29.6294	77.5452	33.7838	46.8784	13.1728	down	down	down	down	no	down	down	down	0.000392965	7.24e-06	3.6e-06	0.000189003	0.00964869	0.00295985	0.00365265	0.00108934	0.374219	0.428043	0.315287	0.271566	0.612971	0.443637	0.435739	0.281154
triple_1323-B	198.789	133.87	285	176	305.808	93	232	61	259	184	342	156	277	114	226	87	no	no	down	down	no	down	down	down	0.000293511	2.11e-11	4.45e-27	9.44e-19	1.59e-06	4.49e-14	3.11e-11	2.73e-09	0.673443	0.617557	0.304135	0.262963	0.710436	0.456156	0.411574	0.384983
triple_1323-D	168.802	107.524	274.145	127.392	243.09	90.5893	182.33	27.9756	194.335	160.431	270.2	114.371	225.455	81.2162	223.122	66.8272	no	down	down	down	no	down	down	down	0.000222685	1.56e-19	6.98e-16	3.92e-23	0.00686778	9.61e-13	1.25e-11	4.48e-14	0.637004	0.46471	0.372684	0.15348	0.825548	0.423303	0.360261	0.299541
triple_1324-A	39	24	66	45	54	70	75	45	55	64	94	58	96	54	68	57	no	no	no	no	no	no	no	no	0.115649	0.0187315	0.0864986	0.194419	0.986431	0.0541912	0.0474324	0.771718	0.615483	0.681866	1.29624	0.600053	1.16361	0.617062	0.562546	0.838259
triple_1324-B	26	40	38	36	49	52	72.5659	20	24	51	27	29	41	34	36	47	no	no	no	down	no	no	no	no	0.199298	0.62959	0.594795	8.66e-06	0.0227302	0.633679	1	0.0311118	1.53825	0.947382	1.06121	0.275711	2.12453	1.07405	0.82931	1.30547
triple_1324-D	30	13	23	11	53	19	55.4341	7	21	22	18	9	35	21	36	9	no	no	down	down	no	no	no	down	0.0225595	0.0459929	0.000418793	5.06e-08	1	0.269042	0.383516	0.00251609	0.433522	0.478488	0.358612	0.126434	1.0476	0.500278	0.600114	0.250208
triple_1325-A	274.9	290.249	365.27	313.61	357.277	91.7529	219.943	14.3846	181.09	185.316	238.275	174.119	192.953	50.1703	167.347	7	no	no	down	down	no	no	down	down	0.807359	0.000198605	7.14e-39	2.37e-42	0.529168	0.0741724	7.6e-16	1.1e-33	1.05583	0.858575	0.256833	0.065444	1.02334	0.730759	0.260052	0.0418864
triple_1325-B	246.363	257.479	263.758	286.999	345.464	62.9185	210.823	9.23077	344.107	364.694	401.724	245.08	304.123	60.3439	347.878	8.47368	no	no	down	down	no	no	down	down	0.924613	0.84096	1.48e-49	9.95e-45	0.629296	5.21e-07	7.38e-34	2.05e-83	1.04512	1.08811	0.182151	0.0438298	1.05983	0.61008	0.198446	0.0243863
triple_1325-D	266.737	290.272	330.972	336.391	345.259	106.329	243.234	14.3846	410.804	370.99	458.002	299.801	403.924	70.4859	326.775	9.52632	no	no	down	down	no	no	down	down	0.567338	0.238684	1.04e-30	1.72e-48	0.00166468	7.15e-06	2.82e-52	1.43e-74	1.08823	1.01637	0.307987	0.0591777	0.903087	0.654594	0.174523	0.0291822
triple_1326-A	11.5	5.24	14.5909	7	11	3	5	2.21429	9.81111	13.2179	19.3704	7.34586	10	7.575	10.6667	2.75	no	no	no	no	no	no	no	no	0.179193	0.0988281	0.0954193	0.595707	0.972122	0.0842612	1	0.167517	0.456125	0.480107	0.273388	0.443969	1.34689	0.379552	0.757742	0.258508
triple_1326-B	13.2368	10.4526	36.0462	9.55556	18	17	18.8636	4.81169	2.65714	1.49359	3.42702	0.285714	1.15385	0.375	1.33333	0.25	no	down	no	no	no	no	no	no	0.717999	5.7e-05	1	0.0382311	0.506318	0.361123	1	1	0.789821	0.265296	0.944475	0.255472	0.563745	0.0860381	0.3308	0.193548
triple_1326-D	9.26316	9.30737	34.3629	7.44444	17	8	25.1364	5.97403	12.5317	15.2885	32.2026	14.3684	10.8462	3.05	15	7	no	down	no	no	no	no	no	no	1	1.32e-05	0.228409	0.0104322	1	0.0476262	0.161685	0.393799	1.00477	0.21687	0.470899	0.237968	1.2198	0.44636	0.281868	0.467022
triple_1327-A	3	11	6	11	5	23.7273	6.58333	31	9	2	6.85714	11	3	16	3	19	no	no	up	up	no	no	up	up	0.118463	0.61903	0.000305146	8.61e-06	0.0650202	0.352861	0.0014455	0.000105783	3.65781	1.83195	4.73798	4.70324	0.223085	1.60329	5.31894	6.31561
triple_1327-B	4.5	9	5.6	10.6471	4	15.25	4.41667	12.65	6	9.43478	0.142857	3.44444	1	5	4	8	no	no	no	no	no	no	no	no	0.423995	0.61903	0.0175254	0.021522	0.775095	0.166207	0.14723	0.212816	1.99778	1.89965	3.80549	2.85994	1.57151	22.5992	4.9604	1.99751
triple_1327-D	4.5	4	3.4	5.35294	1	9.02273	5	6.35	6	12.5652	4	5.55556	6	8	2	7	no	no	no	no	no	no	no	no	1	0.868172	0.016745	0.675296	0.384236	0.663676	0.547475	0.0769463	0.889135	1.57271	8.94329	1.26946	2.09238	1.38792	1.33278	3.48756
triple_1328-A	4	2	4.83333	3	1	3	3	1	3	3.66667	2	4	4	2	1	0	no	no	no	no	no	no	no	no	0.637463	0.636807	0.463654	0.757716	1	0.566071	0.827364	1	0.501247	0.621473	2.9802	0.335548	1.22148	1.99502	0.501247	0.00990099
triple_1328-B	0	1	0	1	2	3	3	0	1	3	1	0	1	3	2	0	no	no	no	no	no	no	no	no	1	1	0.792454	0.354118	0.785859	1	0.441821	0.634346	101	101	1.49751	0.00332226	2.9802	0.00990099	2.9802	0.00497512
triple_1328-D	2	4	0.166667	2	2	2	0	3	0	1.33333	1	5	1	1	0	2	no	no	no	no	no	no	no	no	0.855407	0.646667	1	0.134857	1	0.16862	1	0.272091	1.99502	11.3774	1	301	134.333	4.9604	1	201
triple_1329-A	105.101	91.0769	67.2517	71.9519	78.04	69.6928	66.1579	47.3	99.1734	128.92	77.0135	43.8224	43.3014	31.8158	56.3537	24	no	no	no	no	no	no	no	no	0.422562	0.985544	1	0.6836	0.373376	0.0374878	0.938438	0.0276733	0.866578	1.06988	0.893054	0.714999	1.29991	0.569079	0.734814	0.425983
triple_1329-B	5	6	1.0303	4.13333	1.02703	5.19429	3	1	179.909	168.692	150.649	65.7451	104.379	45.1842	108.291	37	no	no	no	no	no	down	down	down	1	0.522544	0.167077	0.757716	0.158276	1.3e-06	0.00053406	9.83e-06	1.1996	3.98281	5.01847	0.335548	0.937654	0.436451	0.432942	0.341731
triple_1329-D	94.899	77.9231	55.7179	58.9147	72.933	49.1129	47.8421	34.7	106.917	79.3883	75.3378	47.4324	47.32	22	29.3548	31	no	no	no	no	no	no	no	no	0.277549	0.907852	0.12246	0.858242	0.0101081	0.108175	0.0611447	0.329488	0.821135	1.05736	0.673442	0.72536	0.742545	0.629646	0.465033	1.05602
triple_132-A	45.9937	28.5347	49.4577	29.2133	69.565	23.5517	60	3.8	63.88	54.9	58.2431	31.2187	60.7873	12.3333	50.1364	2.64773	no	no	down	down	no	no	down	down	0.0978919	0.0124579	1.98e-05	4.2e-11	0.267708	0.0435024	8.32e-07	3.2e-09	0.620486	0.590756	0.338652	0.0634894	0.859446	0.536087	0.203024	0.0529994
triple_132-B	55.5179	22.8012	56.5216	14.56	78.7723	15.4483	55.5513	8	79.8551	47	72.4211	29.8992	88.5556	11.4667	71.4545	3.27273	down	down	down	down	no	down	down	down	0.000492897	9.95e-08	2.18e-10	1.62e-07	0.00112026	0.000889847	6.13e-13	2.92e-14	0.410806	0.257732	0.196215	0.144165	0.588618	0.412933	0.129584	0.045935
triple_132-D	38.4884	17.6642	42.0207	18.2267	41.6627	2	49.4487	0.2	47.2649	21.1	48.3358	23.8821	83.6571	6.2	53.4091	5.07955	no	down	down	down	down	no	down	down	0.0177864	0.000958538	1.18e-09	1.33e-12	0.000970416	0.0426515	3.78e-15	2.39e-08	0.459088	0.433889	0.0482331	0.00424597	0.446537	0.494191	0.0742227	0.0952758
triple_1330-A	9	7	11	9	6	17	8	11	7	7	12	8	12	5	6	12	no	no	no	no	no	no	no	no	0.800936	0.653196	0.0337132	0.350265	1	0.788776	0.322627	0.0918671	0.778024	0.818347	2.83028	1.37453	1	0.666944	0.417152	1.99834
triple_1330-B	9	7	8	8	5	6	4	3	6	5	17	5	5	0	4	2	no	no	no	no	no	no	no	no	0.800936	1	0.881192	1	0.909166	0.0551504	0.110525	0.831307	0.778024	1	1.1996	0.750623	0.833611	0.294533	0.00199601	0.501247
triple_1330-D	4	6	6	7	6	2	3	4	11	10	4	3	2	2	4	4	no	no	no	no	no	no	no	no	0.914286	1	0.390202	0.828359	0.82335	1	1	0.862744	1.49875	1.16639	0.334443	1.33223	0.909173	0.750623	1	1
triple_1331-A	15.4	26.7429	18	29.9654	27.9779	13.3439	19.5263	9.72682	21	21.8571	26.9	11.0441	12	6.17722	4	6.59561	no	no	no	no	no	no	no	no	0.168425	0.295347	0.0669511	0.365361	1	0.0589463	0.471316	0.319944	1.73607	1.66437	0.477129	0.498396	1.0408	0.410781	0.515172	1.64728
triple_1331-B	7	9.18519	4	21.1519	17.2537	12.2091	9	9.09524	6	5	2	8.26733	7.66667	4.06494	1	3.12121	no	up	no	no	no	no	no	no	0.957772	0.00461743	0.692619	0.765785	0.909166	0.0922793	0.69395	0.435322	1.31172	5.27728	0.707787	1.01057	0.833611	4.11807	0.530821	3.10021
triple_1331-D	23.6	45.072	16	172.883	21.7684	213.447	17.4737	90.1779	13	56.1429	2.1	87.6885	3.33333	73.7578	8	24.2832	no	up	up	up	up	up	up	up	0.035605	1.13e-31	8.58e-47	2.19e-17	4.47e-06	2.14e-26	2.67e-22	0.00096986	1.90944	10.799	9.80134	5.15841	4.31613	41.5633	22.0642	3.03286
triple_1332-A	46.0517	41.4328	36.3246	67.8386	55.9014	83.3516	37.4097	59.5549	54.2031	75.5239	61.9576	63.3485	61.9581	72.412	61.9232	90.762	no	no	no	no	no	no	no	no	0.767132	0.0196463	0.00988513	0.00108675	0.333149	0.602095	0.0546092	0.000109895	0.899723	1.86733	1.49096	1.5918	1.39328	1.02244	1.1687	1.46564
triple_1332-B	66.233	43.9927	47.6853	44.8248	70.5134	23.7223	60.8584	13.2858	65.9344	50.7117	94.3907	46.9364	86.3834	26.7914	78.3247	16.1893	no	no	down	down	no	down	down	down	0.0710246	0.545828	1.34e-05	3.02e-06	0.0943354	0.00223965	1.06e-05	9.68e-08	0.664261	0.940025	0.336517	0.218434	0.769159	0.49731	0.310225	0.206795
triple_1332-D	92.7153	84.5746	66.9901	132.337	69.5852	125.926	78.7318	100.159	90.8625	112.764	75.6517	117.715	89.6585	142.797	78.7522	125.049	no	no	no	no	no	no	no	no	0.676044	0.000239879	6.36e-06	0.00325508	0.635839	0.000188309	3.23e-07	3.3e-07	0.912206	1.97532	1.80955	1.27212	1.24102	1.55594	1.59261	1.5878
triple_1333-A	4.90909	13.3448	7.84211	18.0606	7.5	32.0667	9	18.4286	4.41667	58.8473	10.5	38.4615	4.33333	34.2099	1.4	39.5634	no	no	up	no	up	up	up	up	0.182988	0.189043	9.77e-05	0.050775	7.38e-12	1.82e-05	3.95e-08	2.38e-13	2.7149	2.30137	4.27119	2.04646	13.2961	3.66047	7.87871	28.0662
triple_1333-B	6.09091	48.6552	11.1579	53.9394	7.5	61.9333	12	19.5714	6.58333	79.1527	10.5	73.5385	9.66667	55.7901	5.6	30.4366	up	up	up	no	up	up	up	up	8.63e-09	1.49e-06	2.24e-12	0.0776873	1.61e-14	9.77e-15	4.47e-11	3.63e-06	7.97671	4.83076	8.24811	1.63043	12.0065	6.99795	5.76646	5.4272
triple_1333-D	15	55	12	80	16	86	15	35	11	94	19	95	14	75	15	45	up	up	up	up	up	up	up	up	6.14e-06	1.35e-11	4.47e-14	0.000577084	2.15e-15	1.99e-15	2.45e-14	2.56e-06	3.66489	6.66195	5.37227	2.33245	8.5386	4.9979	5.35403	2.99867
triple_1334-A	82.1075	121.257	63.9354	104.178	100.473	102.02	81.003	69.7689	100.09	177.361	102.886	102.403	81.883	57.3837	80.9328	61.7508	no	no	no	no	no	no	no	no	0.0181322	0.0335901	0.584113	0.736095	0.000358817	0.561429	0.50079	1	1.47675	1.62933	1.0154	0.861331	1.77193	0.995311	0.700838	0.763018
triple_1334-B	124.522	152.968	99.4573	175.715	125.327	116.951	123.843	72.6329	101.987	205.514	121.273	130.444	91.4486	99.8284	80.1412	41.6242	no	no	no	no	up	no	no	no	0.209718	0.00026743	1	0.0581314	5.92e-07	0.177267	0.0479491	0.0646027	1.22842	1.76666	0.933173	0.586525	2.01501	1.07562	1.09162	0.519446
triple_1334-D	181.37	194.775	132.607	154.107	182.201	115.029	168.154	67.5981	182.923	301.125	169.841	143.153	172.668	81.7879	162.926	53.625	no	no	no	down	no	no	down	down	0.758517	0.931455	0.00179004	6.65e-07	2.05e-05	0.806185	4.71e-05	7.63e-09	1.0739	1.16212	0.63135	0.402037	1.64615	0.842871	0.473701	0.329178
triple_1335-A	36.0737	46.3143	35.3	39.0357	47.9873	29.617	45.1114	8.34615	40.9111	52.6329	67.6745	25.6194	54.8909	19.9524	38.7419	10.6111	no	no	no	down	no	down	down	down	0.484918	1	0.161944	2.02e-05	0.690505	0.000350264	0.00282303	0.00430633	1.2838	1.1058	0.617264	0.185193	1.28645	0.37866	0.363607	0.27408
triple_1335-B	25.5263	23.6857	17.7	17.9643	36.0127	18.383	29.7409	16.6538	3.08889	1.07547	1.05882	0.0384615	1.10909	0.047619	1.25806	0	no	no	no	no	no	no	no	no	0.933898	0.877371	0.0635812	0.403586	0.506318	1	1	1	0.927922	1.01492	0.510595	0.560112	0.350278	0.045341	0.0514874	0.00788603
triple_1335-D	22.4	13	9	13	14	9	13.1477	4	27	20.2917	24.2667	13.3421	37	8	18	6.38889	no	no	no	no	no	no	down	no	0.233135	0.812806	0.527223	0.140662	0.302984	0.277761	0.000468572	0.147485	0.580544	1.44395	0.643112	0.304764	0.751635	0.549997	0.216428	0.355296
triple_1336-A	10.6476	7.74675	9.20513	9.01948	19.2652	9.05402	10.1039	7.51994	10.65	16.0048	8.66154	11.8791	8.35178	9.68627	14.745	7.89333	no	no	no	no	no	no	no	no	0.681527	0.945391	0.187489	1	0.727547	0.517327	0.601179	0.653712	0.727813	0.979854	0.470244	0.744515	1.50232	1.37105	1.15959	0.535638
triple_1336-B	58.9333	61.3182	89.6667	72.5909	81.0833	113.433	53.8182	67.4815	60.65	78.9333	89.4615	42.0556	54.2609	43.3333	65.0139	61.56	no	no	no	no	no	down	no	no	1	0.0669829	0.00690279	0.0252476	0.547863	0.00145742	1	0.325443	1.04046	0.809585	1.39892	1.25383	1.30141	0.470156	0.798648	0.946883
triple_1336-D	150.419	173.935	254.128	200.39	201.652	280.513	222.078	211.999	208.7	220.062	230.877	205.065	195.387	169.98	188.241	203.547	no	no	no	no	no	no	no	no	0.35552	0.000126669	1.91e-06	0.0648451	0.690505	1	0.579735	0.000460027	1.15633	0.788546	1.39106	0.954616	1.05444	0.888207	0.869973	1.0813
triple_1337-A	2	7.03922	5	5.14286	3.2	8.33333	1.97143	0.733333	1.28571	8.125	4.8	0.619048	7.33766	4.50769	3.46667	1.66667	no	no	no	no	no	no	no	no	0.310418	1	0.194502	1	0.0844325	0.326649	1	1	3.50707	1.02851	2.59917	0.37515	6.27839	0.130779	0.614848	0.482263
triple_1337-B	1.66667	11.3957	3	4.46429	6	6	3.57143	7.33333	6.14286	9.55	10.25	5.80952	7.72727	6.5641	3.8	2	no	no	no	no	no	no	no	no	0.0524719	1	1	0.324762	0.634126	0.751812	1	0.831307	6.80262	1.48647	1	2.05039	1.55375	0.567205	0.849667	0.527559
triple_1337-D	1.33333	3.56506	4	7.39286	1.8	10.6667	3.45714	5.93333	1.57143	8.325	11.95	2.57143	1.93506	9.92821	0.733333	0.333333	no	no	no	no	no	no	no	no	0.554384	0.702196	0.0186813	0.280071	0.202016	0.0716241	0.0153546	1	2.66134	1.8461	5.89871	1.71419	5.27055	0.215839	5.10945	0.461883
triple_1338-A	0	0	0	0	0	0	0	0	0	0	0	0	0	0	0	0	no	no	no	no	no	no	no	no	1	1	1	1	1	1	1	1	1	1	1	1	1	1	1	1
triple_1338-B	0	0	0	0	0	0	0	0	0	0	0	0	0	0	0	0	no	no	no	no	no	no	no	no	1	1	1	1	1	1	1	1	1	1	1	1	1	1	1	1
triple_1338-D	0	0	0	0	0	0	0	0	0	0	0	0	0	0	0	0	no	no	no	no	no	no	no	no	1	1	1	1	1	1	1	1	1	1	1	1	1	1	1	1
triple_1339-A	5	8.375	7	10	7.16	8	9	4	16	21.5238	22	15	26.5306	10	17	3	no	no	no	no	no	no	no	no	0.761495	0.936349	0.909854	0.528187	0.784731	0.640691	0.0524807	0.0204231	1.67365	1.42796	1.11715	0.445061	1.34502	0.681963	0.377158	0.176955
triple_1339-B	39	24	28	14	41.84	7	25	1	34	40	53	22	28	7	24	3	no	no	down	down	no	down	down	down	0.115649	0.0258106	2.25e-06	2.08e-05	1	0.00478551	0.00630127	0.00126157	0.615483	0.500179	0.167503	0.0403838	1.17642	0.415205	0.250268	0.125364
triple_1339-D	22	14.625	13	9	30	8	23	2	23	19.4762	33	14	22.4694	2	12	5	no	no	down	down	no	no	down	no	0.402884	0.417367	0.00183435	0.000307875	0.509632	0.0353926	0.000541936	0.439143	0.664925	0.692544	0.266911	0.0873533	0.846857	0.424417	0.0894152	0.417152
triple_133-A	38.3415	24.5566	26.2398	18.2776	61.3291	20.3778	26	2.43077	57.1633	51.164	45.2226	17.4314	46.2	10	33.2092	6.3	no	no	down	down	no	down	down	down	0.18607	0.20812	5.34e-05	6e-05	0.421494	0.0042335	7.51e-05	0.000552097	0.640564	0.696677	0.332378	0.0938396	0.895068	0.385594	0.21662	0.18995
triple_133-B	46.1237	55.3778	46.4717	49.7196	53.7409	32.6	52.2468	10.4359	47.686	48.9682	30.8845	32.9582	37.7589	11	45.1369	11.6	no	no	no	down	no	no	down	down	0.604311	1	0.100735	8.16e-06	0.833695	0.590345	0.00275324	0.00084974	1.20059	1.06987	0.606688	0.199896	1.02688	1.06712	0.29151	0.257161
triple_133-D	41.5348	21.0656	38.2885	33.0028	46.9301	19.0222	27.7532	1.13333	28.1507	51.8678	38.893	32.6104	40.0411	11	38.6539	1.1	no	no	down	down	no	no	down	down	0.0189945	0.407128	0.00345494	3.48e-06	0.0645623	1	0.00187849	1.2e-08	0.507299	0.861986	0.405458	0.0411815	1.84221	0.838506	0.274899	0.028709
triple_1340-A	4	7	3	4.83333	4	2	5	0	3.57143	15	4	4	10	2	3	0	no	no	no	no	no	no	no	no	0.728245	0.868172	0.805022	0.11089	0.0489613	1	0.122019	0.361121	1.74813	1.60908	0.501247	0.00199601	4.19107	1	0.200799	0.00332226
triple_1340-B	1	2	1	4	2	2	0	0	1.28571	2	1	3	0	0	1	0	no	no	no	no	no	no	no	no	1	0.522544	1	1	1	0.472882	1	1	1.9901	3.9703	1	1	1.55127	2.9802	1	0.00990099
triple_1340-D	0	0	0	0.166667	0	0	0	0	0.142857	0	0	0	0	1	0	0	no	no	no	no	no	no	no	no	1	1	1	1	1	1	0.568554	1	1	17.6667	1	1	0.0654206	1	101	1
triple_1341-A	67.9643	179.318	73.9465	248.946	101.178	164.855	78.4359	97.8495	30.3875	80.3068	48.8219	66.2597	31.3607	62.8981	39.1762	36.8529	up	up	no	no	up	no	up	no	1.1e-12	8.07e-21	3.93e-06	0.0038954	5.79e-05	0.0417699	2.85e-05	0.536146	2.63817	3.36625	1.62929	1.24748	2.64222	1.3571	2.00532	0.940712
triple_1341-B	63.4951	160.187	74.1371	264.47	79.5877	215.118	48.4607	182.467	70.5351	209.766	73.5046	189.927	64.5874	216.945	71.4681	135.935	up	up	up	up	up	up	up	no	1.08e-10	1.03e-23	1.74e-19	4.83e-29	1.78e-14	2.69e-17	1.06e-30	6.91e-11	2.52259	3.56697	2.70268	3.76469	2.97365	2.58366	3.35856	1.90192
triple_1341-D	57.5406	175.495	65.9164	378.584	79.2341	343.028	54.1034	226.683	61.0774	217.927	92.6735	268.814	78.0519	279.157	71.3557	198.212	up	up	up	up	up	up	up	up	7.34e-15	2.14e-54	2.68e-52	4.57e-40	4.86e-19	6.06e-29	2.52e-43	1.6e-25	3.04958	5.74268	4.32888	4.18922	3.56762	2.90045	3.57623	2.77755
triple_1342-A	42.9771	160.873	63.7803	164.47	33.1842	130.177	43.2175	59.0471	38.8599	186.656	43.3921	113.979	21.6567	61.1551	41.716	27.6469	up	up	up	no	up	up	up	no	3.41e-17	4.37e-09	5.81e-17	0.010803	1.13e-21	8.41e-11	3.34e-07	0.75467	3.74258	2.57844	3.92199	1.36619	4.80233	2.62636	2.82299	0.662822
triple_1342-B	108.389	285.629	137.365	398.874	84.1198	389.128	106.838	159.139	107.398	342.237	150.597	332.021	98.9849	277.621	114.971	184.472	up	up	up	no	up	up	up	no	4e-21	2.08e-29	9.95e-64	2.28e-07	2.41e-27	1.2e-25	1.07e-34	7.31e-11	2.63507	2.90361	4.62545	1.48949	3.18641	2.20461	2.8045	1.60446
triple_1342-D	96.6337	343.498	102.854	714.656	105.696	548.695	105.945	231.814	79.7419	453.107	95.0108	548	80.3583	409.224	81.3134	170.881	up	up	up	up	up	up	up	up	2.11e-37	6.12e-135	1.52e-105	7.34e-22	1.31e-65	2.12e-115	8.95e-87	7.77e-16	3.55438	6.94767	5.19086	2.18796	5.68159	5.76727	5.09198	2.10138
triple_1343-A	269.299	443.089	289.576	484.61	291.952	477.954	326.272	350.862	299.882	674.975	311.722	465.507	310.349	338.047	339.876	324.203	no	no	no	no	up	no	no	no	6.67e-13	3.78e-10	3.86e-20	6.73e-06	9.91e-36	3.42e-17	2.18e-05	0.00245709	1.64532	1.6735	1.63708	1.07536	2.25076	1.49333	1.08925	0.953887
triple_1343-B	251.295	590.614	274.424	824.827	317.207	580.254	328.515	367.182	77.6604	145.895	91.5217	140.987	66.4468	78.9564	79.1242	59.3514	up	up	no	no	no	no	no	no	4.09e-44	1.87e-80	9.77e-35	2.27e-07	0.000396675	4.08e-05	0.0283211	0.982447	2.35023	3.00559	1.82923	1.1177	1.87852	1.54042	1.18824	0.750135
triple_1343-D	235.406	408.297	216	561.562	254.841	450.792	225.212	317.956	249.458	545.13	284.757	443.506	276.205	339.997	238	253.446	no	up	no	no	up	no	no	no	1.39e-13	4.49e-38	1.1e-22	7.66e-14	2.31e-25	4.64e-18	4.95e-09	0.000156445	1.73441	2.59975	1.76888	1.41179	2.18521	1.55747	1.23095	1.0649
triple_1344-A	13.3333	11.5455	10	10	16.25	4.3125	13.9655	4	35.0556	21.3548	25.2778	7.88889	18.35	12.0952	25.5714	6.63636	no	no	no	no	no	no	no	no	0.993533	0.951628	0.0234474	0.142266	0.0484093	0.0172902	0.841372	0.0220474	0.86601	1	0.265836	0.28693	0.609283	0.31236	0.659327	0.259812
triple_1344-B	39	19	28	7	23	15	20	5	45	28	39	16	35	5	36	9	no	down	no	no	no	no	down	down	0.0201411	0.000299202	0.433811	0.0258459	0.0384065	0.0182313	4.3e-05	0.00251609	0.487311	0.250268	0.652325	0.250375	0.622306	0.410408	0.143102	0.250208
triple_1344-D	27.6667	9.45455	18	17	27.75	10.6875	15.0345	10	21.9444	9.64516	15.7222	10.1111	22.65	10.9048	16.4286	3.36364	down	no	no	no	no	no	no	no	0.00447338	0.760517	0.0266171	0.814645	0.0432317	0.573016	0.242461	0.0320626	0.341968	0.944475	0.385357	0.66536	0.439782	0.643336	0.481675	0.205227
triple_1345-A	207.025	185.026	176.341	240.129	167.442	304.058	209.902	241.517	205.185	319.228	244.44	221.164	266.61	239.273	202.389	197.959	no	no	no	no	no	no	no	no	0.296819	0.0615779	6.79e-15	2.87e-05	0.000133664	0.88627	0.2933	0.0161642	0.893744	1.36171	1.81585	1.15061	1.55578	0.904785	0.89747	0.978109
triple_1345-B	196.622	209.534	183.058	210.465	201.105	277.882	177.195	216.011	205.244	319.719	226.732	252.247	248.391	233.067	234.946	210.56	no	no	no	no	no	no	no	no	0.801245	0.952063	2.94e-06	9.65e-06	0.000110932	0.013221	0.114378	0.121329	1.06566	1.14971	1.38176	1.21905	1.55773	1.11253	0.938309	0.896209
triple_1345-D	247.353	438.44	208.601	543.406	298.453	596.06	275.903	543.472	301.571	642.053	334.828	487.589	336.999	583.66	256.664	531.481	no	up	no	no	up	no	no	up	7.42e-16	2.47e-36	4.4e-43	3.4e-54	1.89e-29	7.75e-17	7.74e-46	5.82e-60	1.7725	2.60493	1.99714	1.96976	2.12899	1.45622	1.73191	2.07068
triple_1346-A	1	0.166667	0	1.125	1	1.47222	0	0.5	0	0.166667	0	1.85714	0	0.166667	0	0	no	no	no	no	no	no	no	no	0.681527	1	1	1	1	0.321951	1	1	0.174917	113.5	1.46755	51	17.6667	186.714	17.6667	1
triple_1346-B	0	4.83333	0	4.3125	0	7.31624	0	0.5	1	4	1	6.58333	1	4	0	0	no	no	no	no	no	no	no	no	0.127822	0.207081	0.0111763	1	0.538784	0.0544183	0.259661	1	484.333	432.25	732.624	51	3.9703	6.52805	3.9703	1
triple_1346-D	0	4	1	9.5625	1	6.21154	1	0	1	4.83333	0	8.55952	1	4.83333	4	3	no	no	no	no	no	up	no	no	0.229272	0.027134	0.0962241	1	0.351365	0.00252576	0.14723	1	401	9.47772	6.15994	0.00990099	4.79538	856.952	4.79538	0.750623
triple_1347-A	111.535	119.669	80.0558	102.487	152.501	17.0446	73.1446	2.39286	133.716	147.1	127.57	83.3612	142.923	8.41533	109.348	6.26496	no	no	down	down	no	no	down	down	0.852454	0.543773	5.34e-27	3.25e-16	1	0.0479249	5.61e-28	1.61e-20	1.07292	1.28016	0.111825	0.0328463	1.10008	0.653481	0.058946	0.0573797
triple_1347-B	137.929	107.581	83.1558	123.366	92.5088	40.2821	75.6523	9.48214	183.92	150.752	141.975	88.8663	116.843	32.0309	117.386	7.31197	no	no	down	down	no	no	down	down	0.0818836	0.0779963	5.92e-05	2.92e-11	0.00785568	0.0176926	4.84e-09	1.53e-21	0.779985	1.4835	0.435501	0.125454	0.819671	0.625957	0.274199	0.06237
triple_1347-D	127.536	133.75	91.7884	93.1469	159.99	28.6734	82.203	1.125	187.363	153.148	153.455	91.7725	189.234	27.5538	151.266	8.42308	no	no	down	down	no	no	down	down	0.994201	0.641072	1.18e-21	8.51e-20	0.00695036	0.00546192	6.84e-25	1.07e-28	1.04872	1.0148	0.179271	0.0138056	0.817393	0.598067	0.145652	0.0557463
triple_1348-A	1	3	6	8.94737	4	7	1	10	0	6	1	9.90909	0	4	0	15	no	no	no	up	no	up	no	up	0.800936	0.760517	0.481429	0.00672163	0.0682948	0.00880796	0.0665527	9.78e-06	2.9802	1.49041	1.74813	9.91089	601	9.82088	401	1501
triple_1348-B	3	3	3	7.41176	2	2	9	8	3.75	2	6	5	2	3	1	10	no	no	no	no	no	no	no	up	1	0.489971	1	0.931781	0.597382	1	0.792389	0.00331331	1	2.4657	1	0.889012	0.534574	0.833611	1.49751	9.91089
triple_1348-D	4	7	6	10.6409	9	12	7	27	0.25	1	0	0.0909091	0	1	0	1	no	no	no	up	no	no	no	no	0.728245	0.61903	0.624107	8.52e-05	1	1	0.568554	0.558716	1.74813	1.77219	1.33296	3.85307	3.88462	10.0909	101	101
triple_1349-A	16	3	22	6	9	1	17	0	39.7018	14	36	12	34	3	27	0	down	down	no	down	down	down	down	down	0.00696249	0.00232413	0.0388606	0.000154966	0.00028504	0.00459679	5.97e-06	7.89e-07	0.188007	0.273058	0.112098	0.000587889	0.352792	0.333518	0.0885034	0.000370233
triple_1349-B	1	3	1	1	0	0	1	0	5	8	3	1.33333	5	1	1	0	no	no	no	no	no	no	no	no	0.800936	1	1	1	0.751397	0.761859	0.326772	1	2.9802	1	1	0.00990099	1.5988	0.44629	0.201597	0.00990099
triple_1349-D	10	1	14	2	14	1	10	0	16.2982	6	22	3.66667	17	2	16	0	no	down	down	down	no	down	down	down	0.016205	0.00378427	0.00229456	0.00605372	0.0410654	0.00272085	0.00425119	0.000315667	0.100899	0.143469	0.0720914	0.000999001	0.368525	0.167045	0.118166	0.00062461
triple_134-A	1052.95	1202.68	988.151	1229.66	1115.82	787.966	1092.6	367.649	1571.47	1563.72	1690.32	1044.44	1708.91	613.414	1545.94	325.656	no	no	no	down	no	no	down	down	0.0100468	0.00128367	1.48e-10	5.35e-77	0.00234516	3.55e-17	5.27e-82	5.81e-176	1.1422	1.2444	0.706182	0.336496	0.995073	0.617896	0.358955	0.210657
triple_134-B	886.112	1399.57	870.443	1630.92	1075.43	1670.13	1002.52	920.259	1250.9	1845.02	1344.87	1531.78	1316.28	1286.1	1182.66	604.919	no	no	no	no	no	no	no	no	1e-28	3.16e-43	1.3e-41	0.000210715	5.86e-12	7.67e-13	1.94e-07	4.95e-20	1.57944	1.87366	1.55298	0.917951	1.47495	1.13899	0.977073	0.511496
triple_134-D	1213.94	1223.76	1277.41	1131.42	1482.75	898.906	1401.89	429.092	1937.63	1625.25	2018.81	1048.77	1856.81	725.486	1780.4	411.424	no	no	no	down	no	no	down	down	0.737314	1.13e-07	4.45e-23	3.4e-106	5.8e-13	4.47e-40	2.93e-62	4.53e-162	1.00808	0.885718	0.606243	0.306087	0.838783	0.519503	0.390719	0.231089
triple_1350-A	0	0	0	1	0	1	0	0	0	0	0	0	0	0	0	0	no	no	no	no	no	no	no	no	1	1	0.594795	1	1	1	1	1	1	101	101	1	1	1	1	1
triple_1350-B	0	0	0	0	0	0	0	0	0	0	0	0	1	0	0	0	no	no	no	no	no	no	no	no	1	1	1	1	1	1	1	1	1	1	1	1	1	1	0.00990099	1
triple_1350-D	0	0	0	1	0	1	0	0	0	0	0	0	1	0	0	0	no	no	no	no	no	no	no	no	1	1	0.594795	1	1	1	1	1	1	101	101	1	1	1	0.00990099	1
triple_1351-A	2	10.9167	0	27.9655	2	57.8966	0	45.8222	2	44	0	53.963	3	46	2	70.9265	no	up	up	up	up	up	up	up	0.0524719	6.42e-08	4.04e-16	1.58e-16	7.72e-10	5.86e-18	7.14e-13	3.01e-23	5.43615	2797.55	28.8092	4583.22	21.8955	5397.3	15.2857	35.2918
triple_1351-B	0	0.0833333	0	0.0344828	0	1.10345	0	1.17778	0	0	0	0.037037	0	1	0	0.0735294	no	no	no	no	no	no	no	no	1	1	0.594795	0.563851	1	1	0.568554	1	9.33333	4.44828	111.345	118.778	1	4.7037	101	8.35294
triple_1351-D	0	0	0	0	0	0	0	0	1	1	2	0	0	1	1	3	no	no	no	no	no	no	no	no	1	1	1	1	1	0.633679	0.568554	0.435322	1	1	1	1	1	0.00497512	101	2.9802
triple_1352-A	139.212	35.1627	174.08	43.4298	124.778	60.8072	146.894	72.9125	116.457	33.8929	204.8	30.1009	138.476	31.1967	97.3864	66.1104	down	down	down	down	down	down	down	no	1.94e-16	2.33e-24	4.46e-05	0.000928166	1.03e-13	5.01e-30	5.8e-13	0.585678	0.252637	0.249524	0.487365	0.496397	0.291094	0.147019	0.225342	0.678879
triple_1352-B	121.337	71.3846	132.427	62	154	91	174.367	82	60	26.3234	81.3931	33	88	39.2941	72	54	no	down	no	down	down	down	down	no	0.000444512	6.02e-09	0.000808271	5.37e-05	8.9e-05	0.000206305	0.0026278	1	0.58835	0.468224	0.590936	0.470303	0.438816	0.405513	0.446587	0.750035
triple_1352-D	99.4506	73.4527	119.493	82.5702	156.222	108.193	162.739	87.0875	120.543	107.784	134.807	80.8991	139.524	66.5092	145.614	90.8896	no	no	no	no	no	no	down	no	0.0735453	0.00143171	0.0287764	0.0023404	0.155739	0.00935327	0.000418345	0.147485	0.738611	0.691031	0.692577	0.535163	0.894163	0.60014	0.476723	0.624209
triple_1353-A	339.559	375.604	328.424	579.116	382.151	536.922	332.763	406.628	419.028	516.669	532.432	498.276	445.589	453.547	402.051	420.652	no	no	no	no	no	no	no	no	0.317433	1.19e-15	1.16e-14	3.51e-12	0.134748	0.35784	2.93e-05	1.17e-07	1.10615	1.76329	1.40499	1.22197	1.23301	0.935851	1.01786	1.04627
triple_1353-B	460.641	377.409	382.058	435.263	447.283	496.04	429.464	397.345	515.219	511.953	558.788	452.821	511.517	424.829	424.652	382.688	no	no	no	no	no	no	no	no	0.000581365	0.928687	0.000790513	0.0129826	0.0458781	0.165567	0.712875	0.0119514	0.819316	1.13926	1.109	0.925212	0.99366	0.810368	0.830531	0.901182
triple_1353-D	369.8	256.987	314.518	305.621	399.566	343.038	385.772	307.027	38.7522	59.3784	43.7803	71.9021	33.8939	43.6244	38.2972	31.66	no	no	no	no	no	no	no	no	2.7e-07	0.0795569	0.348925	1	0.253318	0.00200585	0.0628059	0.843597	0.694944	0.971714	0.858531	0.795882	1.53212	1.64219	1.287	0.826738
triple_1354-A	15.9292	42.4639	35.4111	35.0389	19.4255	27.0212	23.6588	16.1852	30.5611	29.6096	33.3193	27.2996	26.3218	29.3027	20.2308	11.8388	up	no	no	no	no	no	no	no	0.00252214	0.77424	0.256696	0.757716	0.766237	0.919294	0.37306	0.719118	2.66474	0.989492	1.39081	0.684242	0.968879	0.819387	1.11321	0.585395
triple_1354-B	15.2514	32.2738	25.2752	37.2774	24	39.9594	18.3789	17.8214	9.39187	26.9548	27.4208	20.0182	10.2973	27.0486	14.7692	15.9988	no	no	no	no	no	no	up	no	0.0430771	0.43575	0.0384921	0.625354	0.0174201	0.695306	0.00142614	0.488366	2.11539	1.47467	1.6647	0.969683	2.86802	0.730137	2.62519	1.0832
triple_1354-D	19.8194	52.2623	22.3137	55.6838	27.5745	37.0195	17.9623	11.9934	15.0471	28.4356	25.2599	46.6821	15.381	23.6486	21	25.1623	up	up	no	no	no	no	no	no	0.000635595	0.00191688	0.239566	0.834342	0.216144	0.00393727	0.0602081	0.254331	2.6361	2.49483	1.3424	0.667884	1.88918	1.84774	1.53718	1.19811
triple_1355-A	32.2584	33.1435	24.9077	40.9173	26.0128	33.6659	8.29167	41.5442	53.15	60.8056	49.7145	54.5585	30.5006	44.3643	14.2913	55.2473	no	no	no	up	no	no	no	up	1	0.21772	0.271772	2.4e-08	1	0.386386	0.0316221	2.17e-09	1.02743	1.6425	1.29409	5.00552	1.14401	1.09742	1.45439	3.8638
triple_1355-B	36.431	25.4066	12.6228	37.5982	29.2123	33.1905	16.7083	34.1055	37.3166	57.8804	41.5923	34.583	36.3372	55.5913	18.8857	49.6984	no	up	no	up	no	no	no	up	0.274264	0.00411716	0.558877	0.00307104	0.205838	0.93982	0.00374061	4.06e-06	0.697472	2.97702	1.13614	2.04061	1.55091	0.831517	1.52973	2.63067
triple_1355-D	44.3106	41.4499	23.4695	40.4845	30.7748	40.1435	14	34.3503	47.5333	61.3141	34.6932	36.8585	34.1622	45.0444	24.823	61.0543	no	no	no	up	no	no	no	up	0.904204	0.163971	0.262835	0.000699913	0.720585	0.607436	0.0492707	5.81e-07	0.935455	1.72468	1.30433	2.45256	1.28986	1.06239	1.31845	2.459
triple_1356-A	0	0	0	0	0	0	0	0	0	0	0	0	0	0	0	0	no	no	no	no	no	no	no	no	1	1	1	1	1	1	1	1	1	1	1	1	1	1	1	1
triple_1356-B	0	0	0	0	4	0	1	0	2	0	0	0	2	0	0	0	no	no	no	no	no	no	no	no	1	1	0.186717	1	0.351365	1	0.629615	1	1	1	0.00249377	0.00990099	0.00497512	1	0.00497512	1
triple_1356-D	0	1	0	0	0	0	0	0	0	0	0	0	0	0	0	0	no	no	no	no	no	no	no	no	1	1	1	1	1	1	1	1	101	1	1	1	1	1	1	1
triple_1357-A	16.0673	130.16	33	345.043	54.2412	563.96	51.2453	871.457	28.2802	163.275	41.3347	273.128	36.4744	384.627	28.3835	593.885	up	up	up	up	up	up	up	up	3e-23	1.94e-66	6.54e-149	0	1.05e-21	9.85e-55	5.73e-109	8.85e-227	8.09648	10.453	10.3955	17.0025	5.77178	6.60637	10.5425	20.9166
triple_1357-B	327.287	227.298	346	446.819	335	775.575	298	981.446	358	451.344	442	429.066	440	546.761	361	664.903	no	no	up	up	no	no	no	no	2.58e-06	0.0344665	6.78e-77	3.61e-182	0.0911759	0.148407	1.58e-17	1.03e-67	0.694501	1.29137	2.31511	3.29337	1.26073	0.970737	1.24263	1.84181
triple_1357-D	162.646	399.542	163	923.138	172.759	1352.47	159.755	1553.1	178.72	692.381	209.665	915.806	198.526	1256.61	138.616	1456.21	up	up	up	up	up	up	up	up	3.91e-28	1.86e-165	0	0	1.55e-81	1.23e-184	0	0	2.45643	5.66314	7.82824	9.72121	3.87395	4.36778	6.32945	10.5047
triple_1358-A	388.146	3902.57	399.452	5000.45	437.223	4465.89	515.562	2951.84	425.572	4774.1	510.938	3650.21	492.623	2916.42	409.805	2749.58	up	up	up	up	up	up	up	up	0	0	0	0	0	0	0	0	10.0541	12.518	10.214	5.72539	11.2178	7.14401	5.92007	6.70934
triple_1358-B	351.643	2389.79	350.326	2664.5	403.242	2500.71	485.111	1692.59	376.84	3089.67	481.738	2150.06	432.306	1421.19	385.701	1354.14	up	up	up	up	up	up	up	up	0	0	0	3.83e-230	0	0	3.49e-238	5.37e-248	6.79589	7.60558	6.20138	3.48903	8.19871	4.46305	3.2874	3.5108
triple_1358-D	267.211	2648.65	320.221	2958.05	366.534	2868.4	444.327	1774.57	361.588	2935.23	390.324	2238.73	366.071	1749.4	336.494	1634.28	up	up	up	up	up	up	up	up	0	0	0	4e-270	0	0	0	0	9.91186	9.23726	7.82554	3.99376	8.11741	5.73546	4.77875	4.85666
triple_1359-A	847.438	617.395	769.974	667.403	967.855	300.049	680.627	68.3267	946.484	789.311	1093.56	543.241	1018.18	263.439	784.248	101.945	no	no	down	down	no	down	down	down	1.94e-14	1.12e-08	5.07e-107	1.85e-136	1.19e-12	8.43e-44	1.52e-111	2e-137	0.728546	0.866789	0.310021	0.100401	0.833942	0.496767	0.258743	0.130002
triple_1359-B	1232.19	946.165	1140.87	886.457	1251.89	403.52	1027.28	82.928	1546.02	1280.54	1812.71	784.305	1444.74	352.851	1430.94	149.855	no	no	down	down	no	down	down	down	1.48e-12	9.36e-19	9.41e-131	3.94e-238	1.59e-14	2.87e-77	3.59e-157	1.08e-279	0.767875	0.777001	0.322333	0.0807349	0.828286	0.432674	0.244236	0.104731
triple_1359-D	1316.37	1043.44	1504.15	959.139	1551.25	411.432	1117.09	92.7453	1689.5	1386.14	2138.73	830.454	1698.07	421.71	1511.81	143.2	no	no	down	down	no	down	down	down	1.32e-10	1.26e-44	2.12e-190	1.17e-255	1.31e-15	4.3e-100	1.9e-166	0	0.792665	0.637663	0.26523	0.0830319	0.82045	0.388296	0.24835	0.0947269
triple_135-A	12.8333	22.4446	11.375	20.4347	24.1116	25.5998	8.99242	20.222	13.4006	36.5053	14.3743	21.1868	18.2315	42.8859	9.02051	41.8427	no	no	no	no	up	no	up	up	0.302249	0.318742	0.687524	0.015292	0.00667829	0.200463	0.000157875	3.81e-08	1.74835	1.79576	1.0617	2.2474	2.72288	1.4736	2.35156	4.63459
triple_135-B	6.5	19.5516	13.375	34.7175	13.1159	23.0686	10.2225	16.0534	20.0616	13.0506	18.2674	13.8675	12.8683	31.1037	4.56752	25.4219	no	no	no	no	no	no	up	up	0.0238536	0.0118353	0.101982	0.167153	0.267944	0.977606	0.00137315	2.27e-05	3.00485	2.59451	1.75825	1.56984	0.650702	0.759273	2.41597	5.55582
triple_135-D	5.66667	23.0038	12.25	38.8478	18.7725	77.3316	18.7851	46.7246	22.5378	29.444	18.3583	24.9457	11.9002	30.0104	8.41197	13.7354	up	up	up	up	no	no	up	no	0.00666998	0.0015178	1.82e-10	3.05e-05	0.831257	0.251614	0.00107177	0.127864	4.05411	3.16948	4.11775	2.48653	1.30629	1.35863	2.52056	1.63209
triple_1360-A	1635.88	1715.18	1290.27	1818.7	2380.27	1757.58	1194.43	829.855	2015.32	2332.93	2252.23	1638.08	2457.9	1615.79	1683.84	1065.17	no	no	no	no	no	no	no	no	0.943103	5.05e-09	0.000117096	0.0127591	0.523251	9.75e-05	0.0284747	0.00667546	1.04847	1.40954	0.738396	0.69477	1.1576	0.727313	0.657387	0.632582
triple_1360-B	1170.19	1229.04	994.334	1700.28	1583.89	1337.33	864.366	655.793	1319.94	1501.38	1698.67	1372.54	1838.26	1214.6	1249.89	825.742	no	no	no	no	no	no	no	no	0.710801	1.41e-29	0.0978816	0.563851	1	0.22816	0.00106694	0.0111029	1.05028	1.70996	0.844338	0.758701	1.13746	0.808009	0.660738	0.660654
triple_1360-D	1602.92	1578.78	1322.39	1885.02	2179.84	1528.08	1104.2	729.353	2089.74	2046.69	2247.09	1487.38	2416.85	1420.61	1657.26	924.091	no	no	no	no	no	no	no	no	0.407148	1.66e-09	2.45e-08	0.000437311	0.0147338	8.65e-11	1.99e-06	4.2e-08	0.98494	1.42546	0.701008	0.660529	0.979399	0.661916	0.587798	0.557603
triple_1361-A	220.237	112.135	159.318	137.51	253.597	77.9081	204.908	50.8898	277.108	178.113	250.948	146.148	238.026	89.8046	225.852	56.9395	no	no	down	down	no	no	down	down	4.49e-10	0.0442938	8.34e-22	1.86e-17	1.38e-09	3.71e-05	2.37e-11	5.58e-18	0.509179	0.863126	0.307239	0.248391	0.642768	0.582401	0.377315	0.252143
triple_1361-B	225.27	167.154	179.796	185.092	271.593	108.303	145.785	60.786	279.683	239.067	222.589	162.282	224.413	107.954	209.455	52.7046	no	no	down	down	no	no	down	down	0.00256419	0.542589	2.62e-16	1.16e-05	0.0023088	0.0827389	3.68e-06	2.39e-16	0.742026	1.02945	0.398791	0.416996	0.854783	0.729078	0.481077	0.251664
triple_1361-D	167.493	235.711	126.886	335.398	148.81	229.789	135.307	186.324	183.209	309.821	182.463	353.57	185.561	231.241	144.694	81.3559	no	up	no	no	no	no	no	no	0.00135915	2.34e-20	2.42e-07	4e-07	2.9e-06	1.65e-22	4.66e-06	0.0239147	1.40727	2.64317	1.54414	1.37702	1.69104	1.93771	1.24616	0.562293
triple_1362-A	54.9765	44.8438	50.3481	41.9093	75.3256	25.9471	56.0966	27.1685	64.0729	69.046	56.6404	46.1864	71.1569	34.6829	62.2532	35.2083	no	no	down	no	no	no	no	no	0.477132	0.263382	1e-05	0.0534204	0.99248	0.820258	0.0289028	0.210763	0.815723	0.832422	0.344553	0.484408	1.0776	0.815465	0.487487	0.565637
triple_1362-B	80.9734	48.6085	57.2754	43.5673	91.8568	38.4794	66.6855	22.5582	33.4665	24.3901	33.1426	14.4979	35.0868	8.21951	22.2986	13.6272	no	no	down	down	no	no	down	no	0.00861394	0.118463	3.2e-05	0.000457178	0.194769	0.0353926	0.0011152	0.743885	0.600351	0.760705	0.418969	0.338377	0.728874	0.437609	0.234481	0.611298
triple_1362-D	20.05	5.54779	12.3765	9.52349	21.8175	14.5736	12.2179	8.27329	43.4606	27.5639	22.217	17.3157	30.7564	3.09756	19.4483	12.1645	no	no	no	no	no	no	down	no	0.0148555	0.671755	0.525065	0.94111	0.0629682	0.875128	1.79e-05	0.843597	0.277058	0.769669	0.668127	0.677406	0.634311	0.779489	0.101005	0.625671
triple_1363-A	1	0	0	0	2	0	1	0	2	0	3	0	2	0	5	0	no	no	no	no	no	no	no	no	0.681527	1	0.613259	1	0.351365	0.361123	0.629615	0.114861	0.00990099	1	0.00497512	0.00990099	0.00497512	0.00332226	0.00497512	0.00199601
triple_1363-B	0	0	3	0	2	1	7	0	0	0	3	0	4	0	2	0	no	no	no	no	no	no	no	no	1	0.175154	1	0.0342772	1	0.361123	0.199311	0.634346	1	0.00332226	0.502488	0.00142653	1	0.00332226	0.00249377	0.00497512
triple_1363-D	0	0	0	0	0	0	0	0	0	0	0	0	0	0	0	0	no	no	no	no	no	no	no	no	1	1	1	1	1	1	1	1	1	1	1	1	1	1	1	1
triple_1364-A	19.2754	20.5385	21.8032	39.597	27.9655	20.43	26.6198	9.26316	29.1834	27.0137	43.4985	35.6667	39.5973	12	25.65	12.5376	no	no	no	no	no	no	down	no	1	0.125148	0.498824	0.0317792	0.664439	1	0.00346336	0.352624	1.0655	1.81574	0.730639	0.348224	0.925677	0.819994	0.303227	0.488995
triple_1364-B	31.0348	33.2941	23.798	28.403	31.5608	33.6226	31.7602	15.9925	29.8511	23.7619	40.7826	20	36.5533	23.6765	34.1817	16.964	no	no	no	no	no	no	no	no	1	1	0.735477	0.208612	0.410808	0.0507825	0.561321	0.225918	1.07278	1.19342	1.06531	0.503695	0.796082	0.49053	0.647821	0.496436
triple_1364-D	19.6899	18.1674	27.3988	35	27.4737	18.9474	20.62	11.7444	20.9655	31.2244	28.7189	18.3333	31.8494	10.3235	20.1683	16.4984	no	no	no	no	no	no	no	no	0.908759	0.753807	0.487279	0.500187	0.484012	0.350665	0.0135553	1	0.922719	1.27733	0.689768	0.569772	1.48909	0.638497	0.324348	0.818127
triple_1365-A	65.0513	16.7391	98.867	16.4857	70.0597	11	69	2	53.9273	28	83.8831	12	55.9643	1	59.7914	0	down	down	down	down	no	down	down	down	1.65e-07	4.97e-18	1.61e-10	3.75e-15	0.00207967	1.8e-12	2.97e-13	3.63e-15	0.257436	0.166831	0.157129	0.0291262	0.519307	0.143158	0.018044	0.00016722
triple_1365-B	82	78	145	90	65	32	58	2	21	9	23	17	33	3	28	1	no	no	down	down	no	no	down	down	0.854833	9.82e-06	0.0052751	1.69e-12	0.0358599	0.768107	1.04e-05	4.26e-06	0.951225	0.620716	0.492386	0.0346492	0.428843	0.739244	0.0911845	0.0360586
triple_1365-D	93.9487	53.2609	108.133	53.5143	65.9403	23	69	12	1.07273	0	0.116883	8	0.0357143	0	1.20856	0	no	down	down	down	no	up	no	no	0.00118327	1.26e-06	4.92e-05	5.06e-08	0.635839	0.00513861	1	1	0.56696	0.49494	0.348899	0.174033	0.00923594	63.129	0.21875	0.00820643
triple_1366-A	156	92	127	100	165	27	122	8	158	84	176	30	133	8	115	10	no	no	down	down	no	down	down	down	5.26e-05	0.0145437	6.89e-24	1.24e-22	2.68e-08	2.15e-23	2.9e-25	1.22e-18	0.58977	0.787418	0.163687	0.0656504	0.531675	0.170502	0.060221	0.0870359
triple_1366-B	63	76	112	76.5423	136.968	28	89.4147	6	123.429	79	159	58	159.067	19	133	7	no	no	down	down	no	down	down	down	0.513826	0.00165147	5.31e-17	3.9e-16	0.000251346	1.17e-09	1.75e-23	2.92e-25	1.20632	0.683441	0.204485	0.0672073	0.640073	0.36482	0.119502	0.0527028
triple_1366-D	83	50	111	64.4577	146.032	60	126.585	19	164.571	49	197	50	138.933	46	152	23	no	no	down	down	down	down	down	down	0.00722872	3.12e-05	4.82e-08	3.82e-16	2.44e-19	9.9e-19	2.72e-08	1.57e-18	0.602458	0.580738	0.41091	0.150164	0.297787	0.253845	0.331143	0.151372
triple_1367-A	0	0	0.2	0	0	0	0.2	1	0	0	0	0	0	1	0	0	no	no	no	no	no	no	no	no	1	1	1	0.563851	1	1	0.568554	1	1	0.047619	1	4.80952	1	1	101	1
triple_1367-B	0	0	0	0	0	0	0	0	0	0	0	0	0	0	0	0	no	no	no	no	no	no	no	no	1	1	1	1	1	1	1	1	1	1	1	1	1	1	1	1
triple_1367-D	0	0	3.8	0	1	0	3.8	1	1	0	0	0	2	0	1	0	no	no	no	no	no	no	no	no	1	0.0906753	1	0.508575	0.635839	1	0.629615	1	1	0.00262467	0.00990099	0.265092	0.00990099	1	0.00497512	0.00990099
triple_1368-A	187.832	128.973	185.925	179.797	251.133	149.93	172.686	87.8681	199.037	139.728	297.391	141.449	237.084	146.544	173.853	78.5538	no	no	no	no	no	down	no	down	0.000844488	0.227177	1.2e-05	0.000535921	2.98e-05	5.21e-11	0.0114809	5.12e-05	0.686654	0.967043	0.59703	0.508861	0.702034	0.475651	0.618127	0.451873
triple_1368-B	229.198	152.606	297.291	202.867	280.14	178.444	231.59	121.854	226.226	154.723	335.867	167.851	231.118	147.097	224.704	106.857	no	no	no	no	no	down	no	down	4.65e-05	6.03e-09	4.49e-05	9.28e-05	2.12e-06	4.42e-11	0.0237933	1.57e-05	0.665843	0.682396	0.636995	0.526184	0.683946	0.499769	0.636474	0.475571
triple_1368-D	214.97	147.421	312.784	234.336	289.728	218.626	234.724	131.277	262.737	167.549	386.742	154.7	273.798	182.359	264.444	153.589	no	no	no	no	no	down	no	no	0.00025562	5.19e-07	0.0239327	0.000582763	2.99e-09	2.9e-21	0.041976	0.00423148	0.685789	0.749201	0.754601	0.559304	0.637721	0.400024	0.666047	0.580815
triple_1369-A	16	17.4615	15.3636	9.8631	24.875	2.27273	8.45	3	25.4906	19.4074	28.6882	5.26087	18	4.55556	10	5.70588	no	no	down	no	no	down	no	no	1	0.343243	1.98e-05	0.47939	0.353251	0.00025876	0.056911	0.926347	1.09129	0.642209	0.0917311	0.355792	0.76145	0.183666	0.253501	0.571017
triple_1369-B	19	8.65934	10	10.2381	10	8	7.42105	2	18	11	11.4074	9	15	10	14	3	no	no	no	no	no	no	no	no	0.120971	0.951628	0.928203	0.419765	0.231291	1	0.821044	0.0762542	0.456041	1.02379	0.8002	0.270487	0.611327	0.789146	0.666889	0.214847
triple_1369-D	14	11.8791	18.6364	22.8988	18.125	7.72727	11.1289	6	26.5094	7.59259	14.9044	16.7391	18	13.4444	6	11.2941	no	no	no	no	down	no	no	no	0.865347	0.999343	0.169602	0.750675	0.00144575	0.618053	0.981399	0.137907	0.848617	1.22859	0.426649	0.539548	0.28668	1.12302	0.747054	1.88088
triple_136-A	1556.55	1061.26	1648.07	979.839	1773.06	830.225	1456.91	516.557	1835.72	1348.05	1938.48	793.646	1721.68	581.572	1558.28	482.869	no	no	down	down	no	down	down	down	1.31e-24	8.04e-55	8.03e-64	5.42e-80	1.5e-28	1.93e-91	5.46e-94	2.02e-96	0.681803	0.594539	0.468249	0.354561	0.734343	0.409419	0.337797	0.309877
triple_136-B	998.917	604.296	832.212	492.932	939.65	351.834	743.15	248.109	1100.68	735.942	958.004	453.489	960.342	308.505	893.734	268.896	no	no	down	down	no	down	down	down	3.38e-35	4.26e-46	2.29e-79	2.01e-55	4.19e-40	1.37e-44	1.41e-77	9.73e-74	0.604956	0.59232	0.374437	0.33387	0.668626	0.473374	0.321252	0.300875
triple_136-D	1806.54	1356.45	1611.72	1109.23	1871.29	689.941	1561.94	372.334	2035.6	1578.01	1935.51	812.866	1857.98	577.923	1573.99	379.236	no	no	down	down	no	down	down	down	2.53e-14	2.23e-31	1.21e-116	1.33e-160	2.74e-20	6.69e-85	1.16e-110	2.9e-149	0.750857	0.68823	0.3687	0.238384	0.77521	0.419978	0.311054	0.240945
triple_1370-A	0.0909091	4	2.08	1	3.10256	4.83333	2.23077	4	5.14286	7.75	10.25	3	9	6	7	3.1	no	no	no	no	no	no	no	no	0.229272	0.750756	0.607295	0.53724	0.751397	0.16229	0.924836	0.654015	39.7387	0.483254	1.55606	1.78956	1.50596	0.293372	0.667037	0.443652
triple_1370-B	8.52727	2.75	21.753	0.5	34.2293	1	48.551	1	16.25	0.5	10.1429	0	14.0909	1	12.8654	0.166667	no	down	down	down	down	down	down	down	0.173265	2.3e-07	1.16e-08	2.21e-11	2.39e-05	0.00507567	0.00560956	0.00196355	0.323288	0.0234342	0.0294983	0.0207986	0.0313653	0.000984944	0.0716266	0.0137213
triple_1370-D	1.38182	0.25	2.16696	0.5	5.66813	0.166667	12.2182	0	3.60714	0.75	7.60714	3	12.9091	0	5.13462	2.73333	no	no	no	down	no	no	down	no	0.681527	0.334266	0.0539379	0.00357653	0.316626	0.341805	0.00103936	1	0.186806	0.234272	0.0311135	0.000817781	0.210111	0.395161	0.000774048	0.533244
triple_1371-A	355.601	309.639	259.413	271.054	448.307	158.971	254.768	99.7865	315.967	430.529	373.96	229.239	333.935	139.407	288.747	98.0862	no	no	down	down	no	no	down	down	0.0497165	0.524587	6.75e-35	2.96e-11	0.00438682	2.27e-06	1.38e-13	1.55e-15	0.870754	1.04487	0.354618	0.391699	1.36256	0.613014	0.417486	0.339718
triple_1371-B	363.195	286.56	218.899	344.723	427.754	159.921	296.807	97.6155	352.338	363.553	379.13	234.315	300.191	117.846	304.112	108.142	no	no	down	down	no	no	down	down	0.000775002	2.35e-05	2.3e-30	3.99e-18	0.376311	3.28e-06	2.01e-13	4.75e-15	0.789005	1.57478	0.373876	0.328908	1.03183	0.618044	0.392589	0.35562
triple_1371-D	373.205	355.8	295.688	324.223	449.939	235.108	336.424	148.598	375.695	499.919	391.91	286.446	384.874	148.747	343.14	162.772	no	no	no	down	no	no	down	down	0.507767	0.882924	2.2e-16	1.28e-11	0.00611305	0.0106266	1.48e-18	1.13e-08	0.953366	1.0965	0.522543	0.441715	1.33064	0.730904	0.386499	0.474375
triple_1372-A	34.75	20.3333	50.4286	21.7286	37.2295	22.7096	32.2203	12.6842	42.0976	9.61969	23.2051	9.69285	28.1432	13.295	25.8301	11.9658	no	down	no	no	down	no	no	no	0.0879578	0.000464223	0.218857	0.0775271	3.49e-06	0.129779	0.171703	0.208576	0.585251	0.430991	0.610094	0.393859	0.228692	0.417954	0.472593	0.46346
triple_1372-B	18	16	24	25.3	22.2088	14.186	21	5	17.1852	11.6842	25.2051	9.25806	28.5185	10.2188	14.584	8.17857	no	no	no	no	no	no	no	no	0.895884	1	0.417972	0.0172941	0.400862	0.0436887	0.0382637	0.653712	0.888951	1.05414	0.638921	0.238458	0.680086	0.36756	0.358545	0.561092
triple_1372-D	40.25	21.6667	47.5714	27.9714	49.5617	24.1043	35.7797	11.3158	51.7172	33.6961	68.5897	19.0491	49.3383	14.4863	42.586	16.8556	no	no	no	down	no	down	down	no	0.0482217	0.011374	0.0126463	0.00826963	0.0352766	3.47e-06	0.000594945	0.0305944	0.538417	0.588075	0.486454	0.316454	0.651613	0.27783	0.293754	0.395943
triple_1373-A	57.6817	322.553	53.9119	572.58	70.5494	536.048	59.5919	317.613	52.2104	310.044	47.7047	322.291	44.1286	363.789	31.8477	280.6	up	up	up	up	up	up	up	up	1.39e-50	1.47e-122	9.03e-124	5.4e-68	7.17e-44	6.77e-66	1.11e-93	4.61e-75	5.59115	10.6189	7.59726	5.32907	5.93742	6.75475	8.2422	8.80825
triple_1373-B	24.7174	222.232	33.6198	570.462	25.8615	514.291	37.7096	327.734	75.1681	344.902	92.3138	379.976	59.7429	429.024	42.3123	232.116	up	up	up	up	up	up	up	up	1.95e-42	7.71e-140	6.49e-155	3.95e-87	1.09e-40	7.75e-60	4.57e-108	1e-49	8.98769	16.9633	19.879	8.68895	4.58794	4.1158	7.18014	5.48473
triple_1373-D	51.6009	300.215	60.4684	565.959	51.589	570.661	48.6985	384.654	71.6215	367.054	70.9814	323.733	45.1286	354.187	43.84	287.283	up	up	up	up	up	up	up	up	1.79e-47	3.62e-115	1.1e-153	1.56e-102	2.26e-47	2.96e-53	5.25e-89	9.28e-69	5.81708	9.3582	11.0597	7.89726	5.12433	4.56031	7.84688	6.55173
triple_1374-A	42.3185	45.067	39.4062	59.6484	73.895	34.4286	27.1252	30.8389	50.8738	60.6952	57.4083	56.137	62.8121	59.0186	35.7824	23.7872	no	no	down	no	no	no	no	no	0.981512	0.202955	0.00115443	0.259512	0.916206	0.700363	0.524464	0.728793	1.06493	1.51355	0.465984	1.13686	1.19301	0.97786	0.939615	0.664869
triple_1374-B	73.6948	82.3564	81.1	75.584	90.0485	120.397	86.5816	98.8652	80.08	102.343	104.771	96.4984	76.0238	56.9767	53.0383	70.2318	no	no	no	no	no	no	no	no	0.799885	0.41033	0.0116773	0.0237712	0.56193	0.947058	0.848198	0.00526555	1.11752	0.931994	1.33698	1.14186	1.27797	0.921045	0.749492	1.32411
triple_1374-D	54.9867	41.5766	43.4937	36.7676	46.0565	15.1746	45.2932	6.29596	32.0462	34.9622	43.8203	25.3646	51.1641	14.0047	64.1793	13.981	no	no	down	down	no	no	down	down	0.309171	0.375706	0.000518148	1.54e-06	1	0.142929	0.000276418	5.37e-06	0.756166	0.84539	0.329624	0.139195	1.09097	0.578928	0.273862	0.217964
triple_1375-A	376.932	470.67	311.377	485.713	549.872	201.683	193.058	43.0951	275.521	322.623	260.05	268.084	289.537	146.315	280.419	112.071	no	no	down	down	no	no	no	down	0.000959057	1.15e-07	6.8e-43	3.02e-18	0.680408	0.0816651	4.77e-07	8.66e-11	1.24868	1.55987	0.366794	0.223263	1.17095	1.03089	0.505356	0.399678
triple_1375-B	307.431	499.784	340.61	590.673	543.222	358.748	199.259	174.588	234.646	373.175	233.651	407.572	240.297	277.681	224.575	331.238	no	no	no	no	no	no	no	no	1.74e-14	3.64e-15	7.57e-09	0.40722	7.48e-06	1.8e-21	1.09e-05	1.15e-17	1.62566	1.73414	0.660414	0.876194	1.59035	1.74433	1.15557	1.47493
triple_1375-D	355.637	434.545	333.013	374.614	590.906	105.568	152.683	18.3167	226.833	292.202	243.299	206.345	262.166	78.0049	238.006	42.6913	no	no	down	down	no	no	down	down	0.00586489	1	4.96e-96	1.21e-22	0.148343	0.810759	2.58e-18	4.22e-26	1.22187	1.12492	0.178669	0.120023	1.28817	0.848118	0.297567	0.179405
triple_1376-A	772.615	505.026	648.725	459.4	568.366	360.62	479.981	171.772	873.48	631.581	895.401	433.019	621.149	280.361	517.701	302.782	no	no	no	down	no	down	down	no	4.96e-22	4.07e-20	3.8e-11	1.57e-28	2.96e-24	4.28e-39	1.54e-23	4.69e-06	0.653663	0.708163	0.634492	0.357886	0.723066	0.483609	0.451368	0.584867
triple_1376-B	732.106	526.134	679.41	515.646	649.533	354.954	546.89	178.074	609.812	553.952	692.703	370.374	491.708	252.141	432.513	180.869	no	no	no	down	no	no	no	down	7.43e-14	7.56e-16	2.29e-22	1.03e-39	3.53e-05	3.12e-22	3.57e-12	2.02e-16	0.718662	0.758965	0.546483	0.325625	0.908399	0.534686	0.512796	0.418195
triple_1376-D	797.28	540.84	718.865	571.954	724.101	340.426	588.128	153.154	826.708	826.468	900.896	480.608	685.144	335.498	649.786	203.349	no	no	down	down	no	no	down	down	5.26e-19	1.16e-13	2.89e-38	1.68e-58	0.0175569	2.75e-29	5.81e-21	1.32e-48	0.67836	0.795637	0.470144	0.260421	0.999709	0.533482	0.489683	0.312958
triple_1377-A	87.3601	220.181	83.8732	268.902	101.543	249.435	103.053	105.426	118.096	289.062	138.406	249.049	119.411	208.53	101.905	109.359	up	up	up	no	up	no	no	no	9.12e-15	2.96e-21	4.96e-20	0.105333	5.44e-15	5.15e-13	4.53e-13	0.0282524	2.52021	3.20579	2.45629	1.02303	2.44756	1.79935	1.74626	1.07314
triple_1377-B	84.1915	138.898	80.2198	176.436	90.9903	89.0697	80.5936	54.3646	82.9379	134.18	119.684	114.468	102.159	58.6711	78.3751	29.5946	no	up	no	no	no	no	no	down	0.000694858	2.83e-07	0.815886	0.433153	0.0145283	0.720443	0.0665527	0.00142583	1.64971	2.19925	0.978895	0.674593	1.61776	0.956419	0.574354	0.377682
triple_1377-D	79.4484	173.921	74.907	265.662	102.466	215.496	85.3536	75.2094	67.9659	169.758	110.909	139.483	86.4305	146.799	79.7201	68.0462	up	up	up	no	up	no	no	no	3.32e-09	8.85e-24	1.35e-13	0.628792	5.94e-09	0.00889014	1.32e-08	0.676413	2.18896	3.54623	2.10298	0.881165	2.49748	1.25761	1.69838	0.853582
triple_1378-A	246.75	266.181	212.696	285.194	332.598	236.884	202.644	103.259	275.112	357.621	301.433	262.759	271.686	140.312	212.168	104.383	no	no	no	no	no	no	no	down	0.679611	0.0610355	0.00132916	0.000117797	0.0637007	1	4.16e-06	9.04e-05	1.07875	1.34083	0.712233	0.509584	1.2999	0.871704	0.516467	0.492006
triple_1378-B	194.51	212.463	187.668	245.985	210.144	208.415	163.432	140.132	222.611	470.314	230.472	350.07	212.319	238.831	215.592	184.718	no	no	no	no	up	no	no	no	0.672227	0.141881	0.538894	0.6166	3.13e-19	1.25e-12	0.000227522	0.363946	1.0923	1.31073	0.991771	0.857441	2.11267	1.5189	1.12486	0.856803
triple_1378-D	181.741	219.355	154.636	218.821	184.258	194.701	148.924	110.609	200.277	277.065	214.095	224.172	195.995	153.858	170.24	94.899	no	no	no	no	no	no	no	no	0.144063	0.0377079	0.214962	0.71787	0.0277121	0.0919803	0.940625	0.0127551	1.20696	1.41505	1.05667	0.742738	1.38339	1.04706	0.785018	0.557468
triple_1379-A	127.206	450.249	114.228	524.037	134.821	194.621	103.137	50.9451	106.669	846.524	63.4224	744.071	87.7717	422.264	88.2945	201.683	up	up	no	down	up	up	up	up	2.39e-52	3.42e-68	3.96e-05	0.00782817	8.75e-173	5.08e-221	3.88e-87	4.17e-21	3.53933	4.58733	1.44352	0.494007	7.93535	11.7303	4.8105	2.28406
triple_1379-B	210.606	682.117	216.106	959.7	219.489	483.901	180.153	168.943	240.651	1222.63	181.707	1279.29	190.65	908.576	151.85	382.644	up	up	up	no	up	up	up	up	6.44e-82	1.69e-146	2.68e-38	0.150646	1.08e-202	0	6.38e-222	1.79e-50	3.23871	4.44072	2.20462	0.93778	5.08036	7.04007	4.76548	2.51978
triple_1379-D	249.188	641.635	233.666	774.263	244.69	365.478	178.71	119.112	225.68	1073.84	159.871	965.64	154.579	646.16	124.855	317.673	up	up	no	no	up	up	up	up	7.48e-57	5.8e-83	7.06e-11	0.155071	1.49e-167	7.69e-238	5.49e-138	3.83e-40	2.57484	3.31344	1.49362	0.666525	4.75808	6.03981	4.17994	2.54421
triple_137-A	316.681	328.76	308.532	368.639	460.935	287.819	389.295	114.67	339.267	411.043	354.101	273.379	349.022	150.168	271.105	94.0243	no	no	no	down	no	no	down	down	0.941282	0.487493	2.06e-09	2.45e-29	0.322402	0.104319	2.93e-13	8.28e-14	1.03814	1.19481	0.624432	0.294575	1.21156	0.772042	0.430269	0.346843
triple_137-B	163.886	198.009	184.205	242.793	272.174	173.242	212.948	83.9692	185.157	233.047	198.91	188.742	210.201	112.881	207.925	66.8826	no	no	no	down	no	no	no	down	0.154746	0.125205	7.07e-05	3.69e-09	0.302932	0.580471	0.000341275	7.78e-12	1.2082	1.31804	0.636524	0.394345	1.25863	0.948885	0.537037	0.321699
triple_137-D	188.433	202.231	190.263	238.569	244.891	158.939	180.756	63.3612	188.576	234.911	225.989	162.879	196.777	80.9513	171.97	84.0932	no	no	no	down	no	no	down	down	0.762507	0.311881	0.000409056	1.03e-09	0.381124	0.0664033	6.1e-08	0.000487915	1.07322	1.25388	0.649036	0.35057	1.24569	0.720752	0.411416	0.489028
triple_1380-A	18.1327	18.9048	7.38095	20.875	16.7076	9.76923	6	3	19.9091	18.2016	23.6088	14.9344	19.9307	2	9	2	no	no	no	no	no	no	down	no	1	0.0429446	0.439029	0.859423	0.679267	0.459013	0.000928576	0.19098	1.04255	2.82575	0.584968	0.500832	0.91428	0.632732	0.100799	0.223085
triple_1380-B	7.86857	13	12.619	19.2788	24.1579	3.23077	16.0769	0	33.1579	28.1224	46.4254	17.7143	24.0672	9.36364	18.4348	4	no	no	down	down	no	down	no	no	0.562509	0.630998	0.00015184	0.000289381	0.448151	0.00503152	0.0843584	0.0299372	1.65131	1.52734	0.134094	0.000621623	0.848182	0.381698	0.389316	0.217406
triple_1380-D	27.9987	24.0952	23	19.8462	23.1345	11	25.9231	1	24.933	29.6759	30.9658	26.3514	22.0021	13.6364	19.5652	2	no	no	no	down	no	no	no	down	0.759408	0.595069	0.128985	1.15e-05	1	1	0.629615	0.00164639	0.860634	0.862936	0.475707	0.0389464	1.19015	0.85103	0.619949	0.102681
triple_1381-A	0	0	0	0	0	0	0	0	0	0	0	0	0	0	0	0	no	no	no	no	no	no	no	no	1	1	1	1	1	1	1	1	1	1	1	1	1	1	1	1
triple_1381-B	0	0	0	0	0	0	0	0	0	0	0	0	0	0	0	0	no	no	no	no	no	no	no	no	1	1	1	1	1	1	1	1	1	1	1	1	1	1	1	1
triple_1381-D	0	0	0	0	0	0	0	0	0	0	0	0	0	0	0	0	no	no	no	no	no	no	no	no	1	1	1	1	1	1	1	1	1	1	1	1	1	1	1	1
triple_1382-A	133.03	194.982	140.366	231.323	138.029	232.931	97.9561	183.761	169.131	239.948	203.386	201.274	120.52	174.536	145.462	167.459	no	no	no	no	no	no	no	no	0.00157517	0.000239821	2.44e-09	1.74e-13	0.0240063	0.315729	3.92e-07	0.000369353	1.46567	1.64795	1.6875	1.87587	1.41869	0.98962	1.44815	1.15121
triple_1382-B	93.9599	254.715	112.497	366.25	99.9115	264.773	103.268	109.917	56.777	104.451	65.4137	111.707	48.9245	74.4945	30.5763	21.8649	up	up	up	no	no	no	no	no	2.46e-19	6.48e-31	6.57e-24	0.0489009	0.00544102	2.29e-05	0.00115282	0.907492	2.71071	3.25545	2.64991	1.06438	1.83952	1.70759	1.52254	0.715187
triple_1382-D	258.01	250.303	233.137	267.427	235.059	227.295	194.776	109.322	284.092	252.601	293.201	182.019	247.556	168.97	247.961	95.6759	no	no	no	no	no	no	no	down	0.731581	0.93269	0.725644	0.00243077	0.0102666	0.000110614	0.104176	4.06e-10	0.970128	1.14708	0.966973	0.561293	0.889157	0.620813	0.682566	0.385875
triple_1383-A	16.5667	6.66667	23.6667	12.7778	13.5294	6.77778	17.963	13.2	16.8125	14.697	19.8936	15	25.2857	14.3448	19.9937	9.43478	no	no	no	no	no	no	no	no	0.0885878	0.0610651	0.276367	0.975131	0.757667	0.862148	0.441821	0.273016	0.402775	0.5401	0.501335	0.734993	0.874244	0.754134	0.567481	0.472151
triple_1383-B	11	9	13.5909	14.3333	13	10.1429	6.35294	8.61538	6.58333	1.38095	6.18919	9	4.20833	8.30435	4.40336	2.375	no	no	no	no	no	no	no	no	0.834868	0.973991	0.79939	0.401728	0.0646243	0.576171	0.222542	0.831307	0.818347	1.05459	0.780389	1.35557	0.210963	1.45342	1.971	0.540404
triple_1383-D	12.4333	12.3333	10.7424	17.8889	22.4706	24.0794	12.6841	20.1846	20.6042	23.9221	34.9172	14	21.506	17.3508	21.6029	14.1902	no	no	no	no	no	no	no	no	1	0.493649	0.772739	0.119538	1	0.0189091	1	0.743885	0.991964	1.66464	1.07156	1.59087	1.16095	0.40112	0.806882	0.657025
triple_1384-A	94.1392	264.771	95.6157	320.125	97.5083	275.076	84.5615	164.742	107.344	163.929	87.19	145.85	56.9551	196.288	74.0851	113.875	up	up	up	no	no	no	up	no	2.65e-21	3.36e-27	6.24e-27	1.29e-12	0.0177585	1.54e-06	2.34e-28	2.89e-06	2.81235	3.34779	2.82086	1.94808	1.52709	1.67271	3.44592	1.53701
triple_1384-B	97.8913	332.889	94.3356	528.218	123.694	554.146	73.8393	309.119	89.0026	307.339	98.9381	351.596	81.9167	332.252	83.7317	267.908	up	up	up	up	up	up	up	up	1.29e-34	3.92e-80	5.62e-97	4.55e-57	1.36e-26	2.93e-48	2.06e-58	7.58e-41	3.40035	5.59886	4.47969	4.18594	3.45286	3.55343	4.0556	3.19933
triple_1384-D	66.9695	224.341	71.0487	284.657	98.7976	291.778	66.5992	120.139	86.653	176.732	99.8718	142.554	98.1282	157.461	54.1831	115.217	up	up	up	no	up	no	no	up	1.14e-21	3.51e-29	1.91e-30	4.22e-08	4.55e-06	0.000305914	3.76e-08	1.07e-10	3.34954	4.00609	2.9531	1.8038	2.03942	1.42733	1.60458	2.12623
triple_1385-A	15.4367	17.2273	14.7576	27.5837	17.0107	28.5485	6.03478	11.2897	13.4286	3.36176	5.95485	6.72156	5.0728	6.5629	6.09452	7.43871	no	no	no	no	no	no	no	no	1	0.202236	0.0841035	0.205479	0.0231382	0.906935	0.5126	0.70646	1.11592	1.86853	1.67787	1.86933	0.250902	1.12854	1.29317	1.2202
triple_1385-B	21.7253	8.48718	4.12381	8.86455	14.1283	9.31746	1.64	2.63286	22.375	13.3237	18.2643	17.6105	7.90681	15.8129	6.29759	14.042	no	no	no	no	no	no	no	no	0.0253761	0.400306	0.527223	0.783492	0.160019	0.866969	0.063782	0.0385642	0.390939	2.14682	0.659728	1.60173	0.595653	0.964223	1.99864	2.22779
triple_1385-D	44.838	42.2855	43.1186	81.5518	37.861	119.134	25.3252	105.077	59.1964	65.3146	55.7808	80.6679	34.0204	110.624	16.6079	89.5193	no	no	up	up	no	no	up	up	0.906883	0.00769836	1.43e-12	1.78e-17	1	0.00784405	5.03e-15	5.64e-18	0.943087	1.89113	3.14605	4.14788	1.10334	1.44608	3.25104	5.38753
triple_1386-A	268.37	153.271	263.476	166.228	265.71	128.023	226.178	109.735	243.354	173.599	251.433	107.891	255.928	106.115	188.634	127.198	no	no	down	down	no	down	down	no	1.56e-09	7.84e-10	6.37e-11	7.32e-06	5.37e-06	2.01e-11	3.45e-10	0.282037	0.571136	0.630916	0.481834	0.485192	0.713371	0.429127	0.414651	0.674327
triple_1386-B	183.916	101.871	161.776	148.575	217.011	153.511	172.693	143.054	327.156	320.703	322.722	206.028	310.715	129.723	220.906	206.776	no	no	no	no	no	no	down	no	6.03e-07	0.12214	0.0153609	0.879764	0.12625	0.000122611	2.26e-12	0.050249	0.553924	0.918405	0.707402	0.828382	0.980275	0.63842	0.417519	0.936039
triple_1386-D	176.715	95.8578	196.748	141.197	184.279	136.466	167.129	112.211	150.49	120.698	183.846	128.081	193.357	64.1615	150.461	82.0266	no	no	no	no	no	no	down	no	4.75e-07	4.55e-05	0.0691113	0.202034	0.0147297	0.0547751	1.84e-11	0.0144739	0.54247	0.71767	0.740554	0.671425	0.802049	0.696692	0.331864	0.5452
triple_1387-A	305.513	385.103	276.996	487.216	270.456	482.91	206.635	357.742	299.107	393.959	275.547	384.259	283.378	415.777	241.253	419.247	no	no	no	no	no	no	no	no	0.00344156	2.77e-12	2.16e-25	1.88e-25	0.0292513	1.15e-10	5.17e-20	5.48e-34	1.26051	1.7589	1.78551	1.73124	1.31711	1.39452	1.4672	1.73776
triple_1387-B	287.598	338.173	237.091	473.117	312.483	477.991	219.371	330.897	339.519	446.055	315.64	458.148	313.336	426.41	246.125	431.369	no	no	no	no	no	no	no	no	0.0905432	2.59e-17	1.11e-16	2.62e-17	0.0217933	3.13e-15	1.18e-16	1.44e-35	1.17585	1.99547	1.52964	1.50837	1.31378	1.45148	1.36086	1.75261
triple_1387-D	273.889	360.724	217.913	460.667	257.061	529.099	193.993	361.361	296.374	455.986	293.813	429.593	281.286	394.813	201.622	342.384	no	up	up	no	no	no	no	no	0.000692866	2.18e-19	3.09e-38	2.15e-29	2.09e-06	1.89e-14	1.28e-16	9.53e-25	1.31703	2.11395	2.05822	1.8627	1.53853	1.46211	1.40359	1.69811
triple_1388-A	27.3333	20	29.3333	22.6667	37.3333	17.6667	35	22	34.3333	18.6667	31.6667	15.6667	27	12	18.6667	17	no	no	no	no	no	no	no	no	0.473443	0.382869	0.0483729	0.540438	0.0393593	0.101935	0.158378	0.863299	0.731805	0.772805	0.473355	0.628678	0.543822	0.494896	0.44465	0.910762
triple_1388-B	19.3333	20.5	27.8333	24.1667	34.8333	16.6667	34	24.5	29.3333	17.6667	29.1667	16.6667	25.5	11.5	20.1667	18	no	no	no	no	no	no	no	no	1	0.547124	0.0580392	0.812438	0.107761	0.276172	0.205504	0.868859	1.06031	0.868311	0.478619	0.72067	0.602408	0.571575	0.451196	0.892615
triple_1388-D	19.3333	20.5	27.8333	24.1667	34.8333	16.6667	34	24.5	29.3333	17.6667	29.1667	16.6667	25.5	11.5	20.1667	18	no	no	no	no	no	no	no	no	1	0.547124	0.0580392	0.812438	0.107761	0.276172	0.205504	0.868859	1.06031	0.868311	0.478619	0.72067	0.602408	0.571575	0.451196	0.892615
triple_1389-A	220.615	704.89	278.898	918.041	323.257	607.678	446.711	380.48	288.422	1266.85	292.256	1263.52	263.939	791.676	291.328	753.317	up	up	no	no	up	up	up	up	4.87e-84	9.99e-102	2.62e-39	0.336034	2.78e-187	2.1e-257	2.47e-136	1.82e-122	3.19502	3.29158	1.87983	0.851739	4.39225	4.32322	2.99939	2.58575
triple_1389-B	157.225	308.994	207.285	397.997	288.824	348.873	397.261	243.163	278.848	1207.67	414.123	1017.69	347.588	706.172	402.145	519.697	no	no	no	no	up	up	up	no	1.71e-13	1.27e-12	0.000197785	0.000251707	6.31e-176	3.05e-120	5.04e-75	3.64e-22	1.96524	1.92	1.2079	0.612107	4.33082	2.45743	2.03161	1.29231
triple_1389-D	234.16	770.115	402.816	1025.96	418.919	774.45	494.028	441.358	333.73	1533.47	450.621	1300.79	404.473	854.153	458.528	677.987	up	up	no	no	up	up	up	no	2.9e-97	3.64e-80	4.8e-51	0.0416023	6.27e-225	8.45e-181	3.4e-99	2.77e-44	3.28874	2.54694	1.84867	0.893388	4.59484	2.88661	2.11174	1.47861
triple_138-A	45.9277	34.9299	86.5495	48.9824	97.421	21.8	53.3726	6.63636	95.578	67.5447	88.6059	41.6957	82.6882	24.3784	89.1418	9.95238	no	no	down	down	no	down	down	down	0.359713	0.000186735	4.66e-11	1.38e-07	0.00950509	0.00145742	3.6e-06	7.03e-13	0.760593	0.565997	0.223851	0.124504	0.706727	0.470634	0.294908	0.111746
triple_138-B	67.8274	38.1298	78.577	29.5442	75.2882	33.7	73.5851	16.7699	64.5035	64.6205	113.763	38.7896	86.8281	16.0502	69.1112	11.506	no	down	down	down	no	down	down	down	0.00812871	2.54e-07	0.000852839	6.42e-07	0.692357	1.38e-07	7.2e-10	9.93e-08	0.562225	0.376069	0.447687	0.228003	1.00181	0.341026	0.184944	0.166605
triple_138-D	38.2449	34.9403	73.8735	44.4734	66.2908	29.5	71.0423	18.5938	59.9185	41.8348	93.631	35.5147	68.4836	20.5714	43.747	14.5417	no	no	down	down	no	down	down	down	0.888661	0.00164617	0.00176396	9.66e-06	0.0443528	1.68e-05	7.73e-05	0.00937433	0.913615	0.602075	0.445093	0.261832	0.698246	0.379371	0.300487	0.332556
triple_1390-A	282.836	483.019	223.109	541.192	325.743	395.34	168.439	206.619	298.147	475.606	265.151	395.634	303.354	241.635	205.997	141.391	no	up	no	no	no	no	no	no	4.01e-16	5.89e-32	4.02e-05	1.11e-05	5.68e-08	6.73e-14	1	0.333288	1.70774	2.42562	1.21365	1.22666	1.59518	1.49209	0.796551	0.686388
triple_1390-B	326.358	527.188	229.663	548.966	392.341	376.07	221.797	160.346	338.699	500.123	291.717	334.775	305.97	289.799	235.68	176.395	no	up	no	no	no	no	no	no	3.93e-15	1.35e-31	0.62968	0.380287	1.05e-05	0.000461101	0.0436575	0.829941	1.61535	2.39025	0.958531	0.722951	1.47659	1.1476	0.947151	0.748461
triple_1390-D	255.805	393.793	201.228	411.842	280.917	237.59	164.764	107.035	366.154	528.271	290.132	378.591	280.676	230.566	238.323	138.214	no	up	no	no	no	no	no	no	9.83e-09	1.62e-15	0.401248	0.121146	2.24e-05	2.22e-08	0.965543	0.00686028	1.5394	2.04659	0.845771	0.649649	1.44274	1.30488	0.821473	0.579963
triple_1391-A	51.8613	59.707	71.2074	74.4577	93.2334	74.3302	66.9706	41.8839	78.0911	75.8728	102.867	66.3277	103.028	55.8451	83.7855	35.9137	no	no	no	no	no	no	no	down	0.681835	0.812806	0.443919	0.327548	0.571278	0.0690746	0.0240168	0.00466783	1.15125	1.04564	0.797271	0.625464	0.971597	0.644825	0.542083	0.428706
triple_1391-B	358.492	274.866	407.665	376.526	531.845	430.938	430.852	340.534	451.963	451.687	666.508	386.487	465.297	390.192	456.37	385.754	no	no	no	no	no	no	no	no	0.000198699	0.0033107	0.0256193	1	0.0951743	6.86e-16	0.643842	0.140958	0.766735	0.923617	0.810274	0.790377	0.999389	0.579876	0.838591	0.84527
triple_1391-D	184.646	203.427	219.127	238.016	234.922	203.732	188.177	69.5825	238.946	331.44	292.625	354.185	214.675	297.963	227.845	167.332	no	no	no	down	no	no	no	no	0.627159	0.891693	0.611253	6.26e-09	0.0122898	1.49e-05	2.75e-11	0.704656	1.1017	1.0862	0.867237	0.369805	1.38708	1.21036	1.38795	0.734425
triple_1392-A	3	12	5	8.5625	1	5	2	0	9	2	2	3	5	1	1	1	no	no	no	no	no	no	no	no	0.0771241	0.583758	0.167077	0.625354	0.0650202	0.802838	0.326772	1	3.99003	1.71108	4.9604	0.00497512	0.223085	1.49751	0.201597	1
triple_1392-B	8	4	3	16	4	18	6	0	10	10	9	6	1	2	2	0	no	no	up	no	no	no	no	no	0.419458	0.012275	0.0039595	0.0615433	0.96497	0.751812	0.719536	0.634346	0.500624	5.31894	4.49127	0.00166389	1	0.667037	1.9901	0.00497512
triple_1392-D	2	7	3	6.4375	6	6	4	1	1	2	2	2	1	2	3	0	no	no	no	no	no	no	no	no	0.310418	0.657653	1	0.508575	1	1	0.719536	0.361121	3.48756	2.14203	1	0.25187	1.9901	1	1.9901	0.00332226
triple_1393-A	6	4	6	19	14.2679	12.3611	10.449	9	25	12	30	4	38	4	34	9.33333	no	no	no	no	no	down	down	down	0.726435	0.0495641	1	0.939247	0.0427203	4.94e-05	2.71e-06	0.00548762	0.667221	3.16306	0.866454	0.861461	0.480208	0.133622	0.105499	0.274723
triple_1393-B	23.1351	8	38.5672	17	22.3387	16.4444	47.1059	16	19.3704	15	28.3537	12	49	9	26	9.33333	no	down	no	down	no	no	down	no	0.0172105	0.00172082	0.62817	0.00382989	0.549794	0.0671547	8.04e-06	0.0640389	0.346077	0.440934	0.736259	0.3398	0.774495	0.423429	0.18384	0.359221
triple_1393-D	15.8649	4	28.4328	8	41.3934	6.19444	39.4451	3	33.6296	13	52.6463	16	33	11	34	9.33333	no	down	down	down	down	down	no	down	0.0179353	0.00076392	1.16e-06	3.83e-07	0.00176799	0.000188321	0.0164504	0.00548762	0.252601	0.281617	0.149853	0.0762892	0.386746	0.304047	0.333535	0.274723
triple_1394-A	40.9231	117.548	43.857	175.015	54.2573	80.3756	46.7053	32.0746	57.1739	159.696	60.386	146.206	39.8193	108.099	46.8316	48.7896	up	up	no	no	up	up	up	no	2.59e-09	4.23e-17	0.0111763	0.615899	4.06e-10	3.44e-12	3.14e-12	0.208652	2.87194	3.9899	1.48129	0.686812	2.79284	2.42095	2.71432	1.0418
triple_1394-B	37.2388	92.6516	20.2423	109.515	36.9164	60.2933	19.0556	37.2395	18.8261	65.2472	21.2781	49.7706	13.4797	33.4415	18.3663	26.4593	up	up	no	no	up	up	up	no	2.81e-06	4.98e-14	0.0129475	0.00211335	1.46e-05	0.000156093	0.000561576	0.0744056	2.48764	5.408	1.63307	1.95376	3.46448	2.33842	2.47977	1.44041
triple_1394-D	41.838	84.8007	22.9007	139.471	45.8263	86.3311	39.2391	56.6858	58	105.057	53.3359	79.0236	63.7009	94.459	39.8021	58.7512	up	up	no	no	no	no	no	no	0.000457676	5.27e-19	0.000124099	0.00605372	0.00579347	0.0051664	0.000303534	0.00255405	2.02664	6.08801	1.88369	1.44451	1.81119	1.48153	1.48278	1.47596
triple_1395-A	101.763	189.395	93.725	224.191	160.497	142.239	99.6096	64.7369	144.527	272.541	153.683	229.161	178.232	128.271	146.385	56.3963	no	up	no	no	no	no	no	down	7.27e-07	6.15e-11	0.874512	0.274838	1.11e-07	1.91e-07	0.4004	4.28e-06	1.86106	2.39186	0.886249	0.649942	1.88568	1.4911	0.7197	0.385303
triple_1395-B	124.557	203.641	93.1653	205.419	153.732	120.966	120.904	72.5006	163.026	281.744	157.64	238.579	198.067	130.079	144.843	83.7888	no	up	no	no	no	no	no	no	2.85e-05	1.52e-08	0.256696	0.0794112	4.69e-06	3.51e-08	0.0794146	0.0493379	1.63487	2.20476	0.786878	0.59969	1.72818	1.51341	0.65676	0.578511
triple_1395-D	153.679	199.963	122.11	225.39	177.771	102.795	103.487	54.7624	149.447	299.715	166.678	215.261	161.7	100.65	130.773	57.8149	no	no	no	no	up	no	no	down	0.0340759	5.13e-06	0.000152864	0.0224379	3.99e-10	0.000221639	0.0514141	0.00037177	1.30115	1.84573	0.578265	0.529218	2.00542	1.29146	0.622469	0.442144
triple_1396-A	44.6383	44.0645	44.3037	51.3664	52.9024	44.6296	48.641	39	82.0885	84.4359	86	51.4228	76.4118	39.7339	51.1305	35	no	no	no	no	no	no	no	no	1	1	0.872691	1	0.739647	0.0421054	0.0471338	0.786511	0.987149	1.15938	0.843651	0.801833	1.02859	0.597986	0.520061	0.684585
triple_1396-B	96.3617	80.9355	92.6963	86.6336	115.098	65.3704	70.359	30	144.912	109.564	143	70.5772	109.588	69.2661	85.8695	49	no	no	no	down	no	down	no	no	0.35724	0.328469	0.00235618	0.00715419	0.00438239	8.89e-05	0.134687	0.137141	0.83993	0.934603	0.567994	0.426466	0.756093	0.493583	0.632091	0.570683
triple_1396-D	53	70	45	67	59	35	48	8	93	89	104	65	87	33	71	23	no	no	no	down	no	no	down	down	0.253487	0.234084	0.0597882	4.86e-06	0.427091	0.0478448	0.00023337	0.000259836	1.32069	1.48878	0.593289	0.16684	0.956994	0.625036	0.379382	0.324039
triple_1397-A	389.6	404.361	244.955	379.782	384.198	133.019	252.994	11.5086	524.2	457.402	462.157	322.841	420.681	105.858	309.07	16.5996	no	no	down	down	no	no	down	down	0.923597	1.69e-05	8.99e-30	3.08e-53	8.32e-06	0.000402421	3.22e-39	7.07e-62	1.03789	1.5504	0.346242	0.0455275	0.872574	0.698559	0.251652	0.053739
triple_1397-B	877.37	773.203	484.961	586.273	859.325	155.144	485.168	18.0227	1018.29	710.568	867.928	464.31	758.884	149.626	624.301	34.2581	no	no	down	down	no	no	down	down	0.00260062	0.159359	1.28e-151	4.02e-119	4.04e-32	4.34e-28	5.2e-103	2.68e-143	0.881275	1.2089	0.180552	0.0371673	0.697807	0.534969	0.197177	0.0548894
triple_1397-D	913.03	809.435	568.085	741.945	855.477	198.836	451.839	19.4687	991.508	937.029	986.915	590.849	829.434	141.516	586.63	24.1423	no	no	down	down	no	no	down	down	0.00412901	0.000266824	1.16e-124	1.42e-106	7.94e-05	3.64e-20	3.38e-127	7.29e-142	0.886538	1.30604	0.232437	0.0431088	0.945055	0.598687	0.170627	0.0411706
triple_1398-A	23	15.1443	25.624	19	20.2222	10.1754	23.105	11	29.5649	16	41.7509	17.1839	35.2353	16.0323	22.674	15	no	no	no	no	no	no	no	no	0.330897	0.273505	0.205679	0.243231	0.037723	0.0111867	0.102311	0.75517	0.658594	0.741592	0.503427	0.476313	0.541338	0.411722	0.45516	0.661701
triple_1398-B	38.4805	37.5181	41.3394	23	29.7714	15.8589	32.4684	12.5	53.3976	43.7333	76.4021	30.6124	63.4947	16.6344	33.7917	12.3939	no	no	no	no	no	down	down	no	1	0.0162798	0.117846	0.0372892	0.251325	0.00039764	2.8e-05	0.0287999	0.974997	0.556478	0.532846	0.385179	0.819048	0.400754	0.262097	0.366962
triple_1398-D	41.5195	23.3376	49.0366	24	49.0063	34.9657	46.4266	22.5	59.0376	38.2667	78.847	42.2037	62.27	23.3333	49.5344	20.6061	no	down	no	no	no	no	down	no	0.0404194	0.0019544	0.362349	0.076957	0.0174201	0.0139063	0.00172331	0.0273089	0.562194	0.489534	0.713551	0.484747	0.648234	0.535319	0.374813	0.416113
triple_1399-A	198.782	231.722	198.018	211.282	229.498	173.742	164.333	35.9941	311.464	322.388	354.896	176.382	244.926	71.9953	218.469	33.2917	no	no	no	down	no	down	down	down	0.229272	0.737899	0.0648825	1.18e-15	0.444481	5.11e-12	1.94e-17	5.88e-27	1.1657	1.06698	0.757064	0.219079	1.03507	0.497009	0.293976	0.152425
triple_1399-B	183.962	247.14	139.438	237.51	231.593	173.953	121.56	37.601	217.751	346.023	204.224	214.269	233.465	118.86	161.185	16.925	no	no	no	down	no	no	no	down	0.00540412	5.16e-05	0.0452599	9.46e-08	1.89e-05	0.0953118	1.95e-05	3.76e-24	1.34341	1.70329	0.751128	0.309378	1.58904	1.04918	0.509134	0.105059
triple_1399-D	228.256	284.138	214.544	280.208	251.909	180.304	134.108	33.4049	297.785	344.589	320.879	204.35	242.609	132.145	210.347	38.7833	no	no	no	down	no	no	no	down	0.0290875	0.125565	0.00848772	2.38e-11	0.781269	0.000115759	0.00013666	2.27e-22	1.24481	1.30605	0.715763	0.249146	1.15717	0.636854	0.5447	0.184417
triple_139-A	348.922	337.498	522.974	398.24	479.036	186.284	336.816	42.0782	358.612	339.166	475.386	290.335	501.47	128.039	316.678	74.5026	no	no	down	down	no	no	down	down	0.634149	8.27e-12	4.97e-33	5.49e-52	0.0264655	1.64e-08	5.61e-48	3.69e-28	0.967261	0.761495	0.388886	0.124955	0.945777	0.610744	0.255342	0.235287
triple_139-B	253.398	206.355	418.093	245.113	385.383	93.9898	219.814	56.1271	312.043	290.03	469.231	245.18	432.95	109.775	292.52	111.246	no	no	down	down	no	no	down	down	0.0253289	1.92e-20	9.31e-45	2.18e-18	0.0299281	2.03e-14	3.85e-40	8.73e-13	0.81436	0.586273	0.243906	0.255373	0.929456	0.522523	0.253568	0.380324
triple_139-D	272.681	243.147	441.933	304.648	416.581	152.726	237.37	48.7946	378.345	350.804	487.383	295.485	460.581	103.186	253.801	77.2513	no	no	down	down	no	no	down	down	0.179117	5.26e-14	2.65e-30	2.06e-24	0.0114322	4.47e-09	1.15e-49	5.22e-16	0.891696	0.689359	0.366633	0.205597	0.927209	0.606277	0.224052	0.304404
triple_13-A	158.753	133.507	109.087	116	151.393	83.5598	107.815	43.402	174.926	140.978	160.42	84.2656	127.583	44.2399	160.434	38.8823	no	no	no	down	no	no	down	down	0.179705	0.866127	0.000212194	9.63e-05	0.00622847	0.000139918	3.29e-07	5.19e-13	0.840983	1.06337	0.551971	0.402614	0.805939	0.525312	0.346805	0.242404
triple_13-B	173.889	153.892	132.964	103.438	147.579	83.4886	155.028	34.5542	227.416	175.612	151.906	113.443	150.714	43.1109	149.939	52.1011	no	no	no	down	no	no	down	down	0.329669	0.00761499	0.000323972	2.18e-14	0.00034562	0.236779	6.01e-11	1.31e-07	0.885008	0.777958	0.565749	0.22294	0.772218	0.746818	0.286092	0.347526
triple_13-D	119.359	126.602	89.9493	85.5621	110.028	70.9516	102.157	51.0439	159.659	154.41	114.675	81.2909	134.703	39.6492	138.627	43.0166	no	no	no	down	no	no	down	down	0.855853	0.399476	0.0295669	0.00983954	0.27997	0.1879	2.33e-09	2.5e-08	1.06068	0.951231	0.644883	0.499711	0.967129	0.708909	0.294398	0.310354
triple_1400-A	44	18	29	22	63.7033	14	43	8	42.6935	43	55.8358	28	42	8	46.6607	0	down	no	down	down	no	no	down	down	0.00237575	0.30912	8.58e-08	5.18e-05	0.818274	0.0276603	5.09e-05	6.62e-12	0.409225	0.758704	0.219891	0.186236	1.00718	0.501559	0.190669	0.000214267
triple_1400-B	17	12	14	7	26.2967	7	15	1	18.3065	16	10.1642	9	10	0	19.3393	2	no	no	down	down	no	no	down	down	0.53471	0.140843	0.00479817	0.00321623	0.766237	1	0.00595428	0.00276395	0.706055	0.500357	0.266472	0.0672885	0.874078	0.885575	0.000999001	0.10388
triple_1400-D	14	9	6	6	12	1	5	0	10	9	14	3	9	1	7	0	no	no	down	no	no	no	no	no	0.469605	1	0.00729679	0.11089	0.810167	0.0470468	0.0487069	0.0369649	0.643112	1	0.0840966	0.00199601	0.9001	0.214847	0.112098	0.00142653
triple_1401-A	15	30.6526	28.8788	34.8898	19.0364	40	7.32	19.8543	19	45.2692	31.1273	20.8148	8.54545	37.475	9	27	no	no	up	up	no	no	up	up	0.0578649	0.930055	0.00460089	0.0053873	0.0128035	0.534837	2.01e-06	0.000325597	2.04281	1.20808	2.10066	2.71	2.38186	0.668808	4.38142	2.99778
triple_1401-B	17	37.7789	17.5455	56.4237	20.0909	33	10	15.4639	20	45.8942	19	48.5818	6.71591	27.35	13	20	no	up	no	no	no	up	up	no	0.0164446	0.000146673	0.0628033	0.226586	0.0145641	9.72e-05	9.87e-05	0.0853638	2.22157	3.2146	1.64221	1.54584	2.29406	2.55612	4.06785	1.53805
triple_1401-D	23	26.5684	18.5758	26.6864	15.8727	23	16.68	9.68182	21	26.8365	23.8727	15.6034	17.7386	13.175	11	17	no	no	no	no	no	no	no	no	0.842876	0.612488	0.278138	0.682523	0.821154	0.5657	0.981399	0.130174	1.15508	1.43639	1.44874	0.580696	1.2778	0.653752	0.742874	1.54496
triple_1402-A	1351.76	971.661	1219.15	890.955	1543.99	558.168	1404.05	390.545	1245.63	1090.12	1305.3	739.449	1470.58	420.627	1184.22	329.466	no	no	down	down	no	no	down	down	4.35e-19	1.77e-26	3.43e-118	1.85e-124	7.5e-11	1.61e-29	1.39e-127	2.65e-106	0.718813	0.730803	0.361514	0.278161	0.875156	0.5665	0.286033	0.27822
triple_1402-B	1339.59	1128.15	1190.71	1039.32	1670.56	824.877	1430.74	605.31	1162.43	1137.02	1182.32	706.316	1279.84	480.701	1097.37	334.053	no	no	down	down	no	no	down	down	6.63e-07	1.37e-08	1.39e-52	3.59e-49	0.000763498	8.39e-23	5.92e-70	5.35e-87	0.842164	0.872857	0.493775	0.423079	0.978139	0.597403	0.375599	0.304419
triple_1402-D	1268.65	1481.19	1140.14	1417.73	1501.44	875.954	1192.21	433.145	1206.94	1615.86	1289.38	1044.23	1336.58	680.672	1198.42	333.481	no	no	no	down	no	no	no	down	0.00898662	0.00149889	2.03e-28	1.85e-70	2.64e-05	0.211166	1.36e-25	9.8e-107	1.16753	1.24346	0.583412	0.363318	1.33881	0.809874	0.509269	0.278274
triple_1403-A	0	0	0	2	2	0	0.2	0.125	0	0.309524	0	0.04	2	1.14304	0	0.100251	no	no	no	no	no	no	no	no	1	0.646667	0.613259	1	1	1	1	1	1	201	0.00497512	0.642857	31.9524	5	0.573652	11.0251
triple_1403-B	0	1	0.5	0.333333	1	0	2.6	0.125	0	0.309524	0	1	0	1.14304	0	1.09524	no	no	no	no	no	no	no	no	1	1	1	0.354118	1	0.602095	0.568554	0.558716	101	0.673203	0.00990099	0.0517241	31.9524	101	115.304	110.524
triple_1403-D	0	1	0.5	1.66667	0	3	0.2	6.75	0	6.38095	1	23.96	0	30.7139	0	18.8045	no	no	no	up	no	up	up	up	1	0.646667	0.166387	0.00654937	0.0682948	9.6e-07	4.47e-11	3.81e-07	101	3.28758	301	32.1905	639.095	23.7327	3072.39	1881.45
triple_1404-A	84.1561	42.5868	86.2019	57.9898	93.4659	56.9722	56.5894	34.6382	130.821	80.7006	157.503	54.9049	123.909	28.2156	70.2263	38.3916	no	no	no	no	no	down	down	no	0.000611984	0.00477857	0.0258994	0.330804	4.51e-05	2.96e-10	1.12e-11	0.116415	0.506105	0.672759	0.609593	0.612165	0.616907	0.348637	0.227774	0.546749
triple_1404-B	169.562	84.3613	158.983	83.9934	210.674	66.7545	160.233	34.2855	254.95	113.939	258.318	54.7224	214.734	29.0489	190.673	12.5871	down	no	down	down	down	down	down	down	3.75e-08	8.9e-09	3.78e-17	8.75e-16	1.14e-18	1.61e-29	3.16e-30	3.31e-34	0.497556	0.528345	0.316893	0.214023	0.446928	0.211871	0.135319	0.0660629
triple_1404-D	96.2824	71.0519	87.8147	68.0168	111.86	41.2733	90.1779	35.0763	119.229	60.3604	138.179	58.3727	116.357	24.7355	75.1008	20.0213	no	no	down	down	no	down	down	down	0.0819883	0.0408624	1.28e-07	0.000295101	5.17e-07	1.21e-06	2.15e-11	1.01e-05	0.73798	0.774575	0.36903	0.389035	0.5063	0.422486	0.212651	0.26669
triple_1405-A	78.3418	297.098	110.296	428.087	116	488.44	101	227.575	81	209.472	106	277.394	85.315	233.425	110.691	96.2857	up	up	up	up	up	up	up	no	4.02e-34	2.17e-45	8.99e-79	2.33e-22	1.34e-11	1.3e-26	1.27e-27	0.544221	3.79197	3.88098	4.21041	2.25309	2.58587	2.61677	2.73583	0.869875
triple_1405-B	77.9493	406.694	136.054	787.422	142.647	963.886	130.907	480.461	77.449	331.344	110.26	465.824	90.9001	485.851	109.32	300.914	up	up	up	up	up	up	up	up	1.24e-63	8.78e-138	1.66e-242	4.89e-90	1.89e-36	2.87e-78	1.84e-110	4.77e-41	5.21688	5.78722	6.75673	3.67005	4.2778	4.22447	5.34441	2.75243
triple_1405-D	81.7088	434.208	129.65	711.491	119.353	831.675	167.093	535.964	106.551	490.185	149.74	633.782	145.785	561.724	124.989	409.801	up	up	up	up	up	up	up	up	1.48e-69	5.6e-116	1.69e-207	2.22e-93	3.78e-61	9.02e-116	5.59e-110	1.41e-70	5.31356	5.48745	6.9677	3.20744	4.60013	4.23234	3.85291	3.27851
triple_1406-A	20	60	27	73	35	54	35	52	54	83	40	54	42	47	32	43	up	up	no	no	no	no	no	no	2.9e-05	0.000107894	0.030537	0.00766474	0.125297	0.0798077	0.193406	0.0310863	2.999	2.70307	1.5427	1.48558	1.53694	1.34991	1.11902	1.34364
triple_1406-B	31.9275	37	30.7358	67.0152	17.75	81.209	24	50.5258	23	60.6216	19	61.449	22	71.885	18	42.6579	no	up	up	up	up	up	up	up	0.802066	0.0045249	7.52e-12	0.000102867	0.000698595	2.74e-07	7.69e-10	4.99e-05	1.15882	2.17997	4.57314	2.10478	2.63501	3.23298	3.26647	2.36912
triple_1406-D	37.0725	57	25.2642	64.9848	30.25	52.791	34	45.4742	31	51.3784	20	38.551	16	42.115	20	34.3421	no	up	no	no	no	no	up	no	0.098083	0.000427705	0.00705851	0.0471697	0.168479	0.0074056	5.64e-05	0.00971395	1.53738	2.57159	1.74491	1.33738	1.65716	1.92709	2.63117	1.71675
triple_1407-A	1	32	1	74.8481	8.41667	51.8077	7	89.3274	3	26.6316	0	40.3091	3	50	1	61	up	up	up	up	up	up	up	up	4.11e-08	2.14e-19	1.71e-09	6.56e-24	8.13e-05	2.54e-13	3.47e-14	6.79e-21	31.6931	74.1169	6.14925	12.7443	8.85102	4031.91	16.6146	60.4059
triple_1407-B	2	0.166667	0	18.2	0.444444	2.23077	0	18.9643	1	3.44444	0.2	5.24	0.4	5.83333	0.5	16	no	up	no	up	no	no	no	up	0.399402	3.52e-05	0.317478	5.31e-07	0.785859	0.0426515	0.0150036	4.37e-06	0.0878939	1821	4.93079	1897.43	3.42024	25	14.252	31.3922
triple_1407-D	3	4.83333	2	11.9519	2.13889	9.96154	2	39.7083	3	14.924	3.8	19.4509	4.6	14.1667	0.5	4	no	no	no	up	no	up	no	no	0.890279	0.0303593	0.032081	5.58e-12	0.0215415	0.0013466	0.0320672	0.0604787	1.60908	5.95119	4.64032	19.7603	4.96145	5.10785	3.0752	7.86275
triple_1408-A	0	0	0	0	0	0	0	0	0	0	0	0	0	0	0	0	no	no	no	no	no	no	no	no	1	1	1	1	1	1	1	1	1	1	1	1	1	1	1	1
triple_1408-B	0	0	0	0	0	0	0	0	0	0	0	2	0	0	0	0	no	no	no	no	no	no	no	no	1	1	1	1	1	0.321951	1	1	1	1	1	1	1	201	1	1
triple_1408-D	0	0	0	0	0	0	0	0	0	0	0	0	0	0	0	0	no	no	no	no	no	no	no	no	1	1	1	1	1	1	1	1	1	1	1	1	1	1	1	1
triple_1409-A	56.4573	31.2297	45.5183	30.8225	70.061	7.77209	36.6643	3.89576	72.7325	49.673	83.5682	22.6433	77.5703	13.2456	51.924	1.125	no	no	down	down	no	down	down	down	0.0166998	0.053669	2.94e-12	4.77e-06	0.0178343	1.79e-07	1.71e-09	8.97e-12	0.553234	0.677215	0.11106	0.106498	0.682999	0.271043	0.170863	0.0218547
triple_1409-B	79.3855	86.8527	95.2053	68.0567	112.695	38.3779	79.9396	24.6769	117.399	96.269	117.729	59.4363	114.215	23.9384	85.9839	28.2292	no	no	down	down	no	no	down	down	0.805063	0.00816379	1.36e-08	2.87e-05	0.0490253	0.000456193	2.31e-11	6.07e-05	1.09405	0.714872	0.340605	0.30878	0.820028	0.504901	0.209659	0.328386
triple_1409-D	81.1572	64.9176	63.2764	53.1208	66.2438	16.85	59.3961	8.42738	65.8681	62.058	77.7033	54.9204	72.2144	19.816	49.0921	4.64583	no	no	down	down	no	no	down	down	0.26417	0.20812	7.53e-07	3.46e-08	0.472383	0.313668	1.32e-05	1.11e-07	0.799925	0.83953	0.254476	0.142029	0.942164	0.706834	0.274505	0.0948195
triple_140-A	9.43478	13.6667	15	4	16	18	9	12	9	16	19	8.6	11.5455	5	15	10	no	no	no	no	no	no	no	no	0.585541	0.0198296	0.725507	0.371789	0.466413	0.20397	0.322627	0.964	1.44807	0.267155	1.12492	1.33296	1.77691	0.45292	0.433561	0.666889
triple_140-B	9	7	13	14	8	9	8	10	14	14	12	8	17	4	7	6	no	no	no	no	no	no	no	no	0.800936	1	0.920648	0.464515	0.985423	0.788776	0.0436773	1	0.778024	1.07686	1.12484	1.24969	1	0.666944	0.235744	0.857347
triple_140-D	12.5652	6.33333	9	8	13	14	12	16	12	14	13	5.4	9.45455	8	4	8	no	no	no	no	no	no	no	no	0.209512	0.780183	0.820091	0.264746	1	0.236104	1	0.212816	0.504431	0.889012	1.07686	1.33306	1.16653	0.415834	0.846316	1.99751
triple_1410-A	256.067	237.968	306.38	303.935	337.734	253.697	219.254	200.728	291.591	285.29	449.404	242.667	324.369	195.218	261.036	335.399	no	no	no	no	no	no	no	no	0.456324	0.161303	0.0107986	0.168675	0.141627	2.39e-12	0.000491639	1.56e-12	0.929322	0.992019	0.75118	0.915508	0.978391	0.539986	0.601851	1.28487
triple_1410-B	544.269	397.675	757.053	573.74	698.706	373.047	496.974	291.542	626.961	412.321	842.703	367.195	612.896	247.022	446.559	385.965	no	no	no	no	no	down	down	no	3.55e-09	7.1e-18	1.94e-26	5.23e-07	2.11e-24	1.78e-47	3.29e-30	0.0742154	0.730664	0.757864	0.533918	0.586643	0.657656	0.435741	0.40305	0.864311
triple_1410-D	660.663	584.357	919.567	790.325	779.56	470.257	618.772	332.73	695.447	617.388	1101.89	532.138	712.734	344.76	572.405	490.636	no	no	no	no	no	down	down	no	0.0081612	1.24e-09	3.33e-19	2.79e-13	7.69e-07	7.16e-48	6.69e-23	0.0387686	0.884501	0.859454	0.603238	0.537734	0.887759	0.482935	0.483721	0.85715
triple_1411-A	50.943	24.6329	38.6172	17	74.2469	15.4324	41.4855	0	65.6616	31.2883	68.7593	21.1135	48	8.25	41.3696	0	down	down	down	down	down	down	down	down	0.00684413	0.00172082	2.75e-09	1.09e-10	0.000110063	1.35e-05	4.95e-06	2.78e-10	0.48364	0.440364	0.20796	0.00024099	0.476588	0.307164	0.172047	0.000241665
triple_1411-B	25.5655	23.4341	26.0962	18	39.2601	8	25.3434	1	40.1396	28.6067	68.1828	25.5532	37.3762	13.3889	28.9978	1	no	no	down	down	no	down	no	down	0.840606	0.20812	2.91e-05	2.08e-05	0.15963	0.000350264	0.0168911	2.44e-06	0.916664	0.689874	0.203972	0.0398368	0.712751	0.374867	0.358391	0.0348183
triple_1411-D	45.4915	31.933	33.2866	23	67.4931	20.5676	44.1711	0	75.1988	51.105	85.058	43.3333	62.6238	12.3611	44.6327	6	no	no	down	down	no	no	down	down	0.240597	0.137874	9.29e-06	1.8e-11	0.0150324	0.00450271	5.26e-07	2.96e-06	0.702019	0.691061	0.304839	0.000226341	0.679642	0.509514	0.197515	0.134625
triple_1412-A	123.96	331.96	144.593	573.682	179.923	674.829	169.892	731.986	135.778	516.323	155.425	465.602	156.081	435.973	154.122	486.339	up	up	up	up	up	up	up	up	1.18e-25	2.94e-67	4.16e-110	1.33e-169	7.75e-55	4.45e-58	6.56e-60	8.11e-85	2.67783	3.96735	3.75051	4.30834	3.80251	2.99554	2.79314	3.15542
triple_1412-B	160.478	317.701	222.419	575.253	219.754	631.671	235.979	590.94	144.565	413.069	229.458	557.324	175.228	597.032	179.269	469.857	no	up	up	up	up	up	up	up	2.83e-14	4.95e-39	1.34e-78	2.78e-83	4.51e-29	5.85e-57	4.45e-108	1.64e-68	1.97965	2.58628	2.87437	2.50414	2.85719	2.42881	3.40704	2.62087
triple_1412-D	142.562	364.339	175.988	586.065	194.324	687.5	212.129	644.075	147.657	412.607	161.117	515.075	164.692	501.995	172.609	411.803	up	up	up	up	up	up	up	up	1.24e-26	2.14e-57	5.3e-108	8.13e-112	3.19e-28	5.71e-70	5.24e-78	4.71e-52	2.55555	3.33	3.53778	3.03614	2.79424	3.19677	3.04797	2.38567
triple_1413-A	0	0	0	0	0	0	0	0	0	0	0	0	0	0	0	0	no	no	no	no	no	no	no	no	1	1	1	1	1	1	1	1	1	1	1	1	1	1	1	1
triple_1413-B	0	0	0	0	0	0	0	0	0	0	0	0	0	0	0	0	no	no	no	no	no	no	no	no	1	1	1	1	1	1	1	1	1	1	1	1	1	1	1	1
triple_1413-D	0	1	0	0	0	0	0	0	0	0	0	1	0	0	0	0	no	no	no	no	no	no	no	no	1	1	1	1	1	0.602095	1	1	101	1	1	1	1	101	1	1
triple_1414-A	5	6	6.09091	8	6.46667	3.42857	13.4375	9.41667	16	18.5	8	10.5116	12	24.2632	11	8.34615	no	no	no	no	no	no	no	no	1	0.924955	0.622727	0.949956	1	0.492957	0.0192361	1	1.1996	1.31292	0.530917	0.700998	1.15615	1.31356	2.02108	0.75896
triple_1414-B	15	6	9	6	8.53333	6	17.5625	4	0	2	5	1	3	2	2	5	no	no	no	no	no	no	no	no	0.105448	0.589089	0.727872	0.0283181	0.663322	0.326649	1	0.349056	0.4004	0.667037	0.703472	0.228197	201	0.201597	0.667774	2.49254
triple_1414-D	10	12	4.90909	16	12	25.5714	9	13.5833	7	18.5	15	32.4884	11	13.7368	7	16.6538	no	no	no	no	no	up	no	no	0.983104	0.0847786	0.024342	0.205498	0.131037	0.00971539	0.42174	0.0207947	1.1998	3.25467	2.13001	1.50869	2.64051	2.16511	1.24858	2.37715
triple_1415-A	0	0	0	0	0	0	0	0	0	0	0	0	0	0	0	0	no	no	no	no	no	no	no	no	1	1	1	1	1	1	1	1	1	1	1	1	1	1	1	1
triple_1415-B	0	0	0	0	0	1	0	0	0	0	0	1	0	0	0	0	no	no	no	no	no	no	no	no	1	1	0.594795	1	1	0.602095	1	1	1	1	101	1	1	101	1	1
triple_1415-D	0	0	0	0	0	0	0	0	0	0	0	0	0	0	0	0	no	no	no	no	no	no	no	no	1	1	1	1	1	1	1	1	1	1	1	1	1	1	1	1
triple_1416-A	928.945	709.924	1304.41	533.542	1122.93	394.252	976.562	304.734	1164.9	867.65	1770.51	686.707	1235.89	358.245	1002.36	473.017	no	down	down	down	no	down	down	down	3.17e-11	1.24e-136	7.84e-107	6.66e-82	1e-26	4.66e-100	2.32e-113	4.13e-28	0.764229	0.409033	0.351098	0.312055	0.744833	0.387862	0.289873	0.471906
triple_1416-B	572	501	509	448	592	332	402	214	682	673	934	601	632	296	482	345	no	no	no	no	no	no	down	no	0.00637637	2e-05	1.52e-18	3.63e-08	0.0111008	2.15e-13	1.29e-21	0.279343	0.875876	0.88016	0.560818	0.53235	0.986804	0.643473	0.468363	0.715774
triple_1416-D	568.055	446.076	561.588	357.458	563.07	231.748	402.438	162.266	623.104	554.35	858.488	371.293	544.107	199.755	400.635	197.983	no	no	down	down	no	down	down	down	1.4e-06	5.71e-24	1.76e-36	5.35e-18	4.37e-06	2.57e-49	2.37e-31	3.17e-09	0.785273	0.636519	0.41159	0.403222	0.88966	0.432503	0.367136	0.494185
triple_1417-A	25.6667	27.3218	14.4688	45.2416	50.8947	48.8245	21.3696	55.0612	23.5163	14.4839	23.8525	32.803	26.2175	25.7627	27.1644	39.0657	no	up	no	up	no	no	no	no	1	0.000797773	0.949716	2.16e-06	0.100976	0.172057	0.60699	0.0209904	1.06446	3.12538	0.959332	2.57588	0.61607	1.37509	0.982657	1.43796
triple_1417-B	21	29.7964	20	34.3815	41.6667	38.0207	31	43.3302	21.1111	21.0172	14.2208	28.2727	33.4918	35.2676	19.2889	30.2	no	no	no	no	no	no	no	no	0.414982	0.263295	1	0.0301849	0.902628	0.0237541	0.366887	0.023903	1.41868	1.71872	0.912518	1.39762	0.995552	1.98742	1.05301	1.56538
triple_1417-D	12.3333	30.8817	16.5312	39.3768	24.4386	66.1548	25.6304	55.6086	12.3725	28.499	22.9267	44.9242	19.2907	43.9697	20.5467	34.7343	no	no	up	up	no	no	up	no	0.0141714	0.0294547	2.4e-06	2.99e-05	0.0766203	0.0030176	0.000130806	0.0112288	2.50271	2.38113	2.70628	2.16918	2.30235	1.95906	2.27866	1.69017
triple_1418-A	1604.23	1283.97	1110.21	918.437	1445.31	634.031	1143.01	332.613	1812.14	1536.92	1510.98	956.726	1525.25	510.615	1235.8	319.906	no	no	down	down	no	no	down	down	2.13e-09	6.72e-13	3.93e-73	4.21e-102	7.25e-14	1.4e-15	2.81e-97	3.55e-121	0.80037	0.827265	0.438686	0.291003	0.848128	0.633183	0.33478	0.258871
triple_1418-B	1561.87	1268.97	1084.86	996.749	1471.19	663.882	1068.46	390.132	1632.88	1594.08	1327.88	947.867	1365.35	591.28	1160.69	426.195	no	no	down	down	no	no	down	down	2.52e-08	2.52e-05	1.53e-69	1.06e-64	0.000663815	2.12e-06	3.94e-48	3.87e-61	0.812468	0.918781	0.451259	0.365139	0.976237	0.713823	0.433067	0.367195
triple_1418-D	1402.9	1403.06	1010.93	1064.81	1437.5	621.087	953.522	269.255	1605.98	1587	1357.14	947.406	1442.41	520.105	1161.51	310.899	no	no	down	down	no	no	down	down	0.657266	0.478309	3.27e-76	1.78e-92	0.00188457	4.29e-08	6.85e-80	8.17e-110	1.00011	1.0533	0.432064	0.282387	0.98818	0.698094	0.360585	0.267675
triple_1419-A	221	286	152	487	164	601	144	469	247	454	232	339	181	379	133	245	no	up	up	up	no	no	up	no	0.00823745	7.77e-43	3.89e-93	6.9e-80	9.74e-13	7.45e-11	3.57e-35	3.62e-19	1.2941	3.2038	3.66447	3.25679	1.83802	1.46119	2.09386	1.84204
triple_1419-B	48.8333	22.0922	39.9403	46.6351	16.3829	98.0583	45.0308	155.207	46.4874	21.6619	37.6444	21.9244	23.8054	36.3947	27.4708	77.9344	down	no	up	up	down	no	no	up	0.00331447	0.953376	3.81e-17	8.95e-23	0.00235158	0.186894	0.0316584	3.9e-10	0.452512	1.16758	5.98237	3.44614	0.466087	0.582517	1.52862	2.83632
triple_1419-D	196.167	123.908	169.06	186.365	208.617	369.942	224.969	446.793	161.513	126.338	148.356	100.076	128.195	164.605	97.5292	189.066	no	no	no	no	no	no	no	no	3.8e-05	0.987565	1e-17	4.95e-43	0.00413191	0.0593869	6.16e-05	2.36e-15	0.631664	1.10236	1.77327	1.98597	0.782232	0.674588	1.284	1.93846
triple_141-A	30.246	26	48.9245	22.575	50.68	29.303	70.3208	45.4182	44	22.3286	36.4568	13	45.0976	16	30	35	no	down	no	no	no	down	down	no	0.771802	0.00116464	0.0667046	0.344575	0.00464075	0.00810924	0.00750208	0.15235	0.859663	0.461535	0.57828	0.645922	0.507579	0.356763	0.354929	1.16661
triple_141-B	86	36	102	36	107	26	97	47	53	36	72	37	66	16	48	14	down	down	down	down	no	no	down	down	1.2e-05	3.13e-10	1.47e-11	0.00613907	0.0505443	0.0124965	4.01e-06	0.00137722	0.418672	0.353005	0.243061	0.484589	0.679306	0.513956	0.242539	0.291814
triple_141-D	94.754	56	111.075	57.425	99.32	68.697	89.6792	63.5818	92	46.6714	125.543	39	78.9024	75	40	54	no	no	no	no	no	down	no	no	0.00248875	1.39e-06	0.105402	0.625354	1.97e-05	1.22e-09	0.424239	0.0141707	0.591047	0.517034	0.691704	0.709024	0.507352	0.310705	0.950547	1.34991
triple_1420-A	147.472	157.444	149.996	199.121	149.2	237.821	162.411	174.362	175.241	195.728	219.036	219.059	189.761	217.947	164.265	184.412	no	no	no	no	no	no	no	no	0.842204	0.161055	2.54e-08	0.00644009	1	0.241871	0.000290776	0.000357047	1.06762	1.32749	1.59393	1.07358	1.1169	1.00011	1.14853	1.12264
triple_1420-B	106.383	118.906	143.387	226.576	131.28	233.335	142.704	175.865	81.4563	94.8355	99.3954	112.989	91.3896	106.452	68.7742	92.9725	no	no	no	no	no	no	no	no	0.631211	0.0010481	1.35e-10	7.37e-05	0.901914	0.0922116	0.0163125	0.000611403	1.11771	1.58013	1.77733	1.23235	1.16423	1.13675	1.1648	1.3518
triple_1420-D	136.146	178.65	127.618	252.303	136.52	242.844	123.885	173.774	199.303	276.437	197.569	260.951	198.849	295.6	157.961	235.616	no	no	no	no	no	no	no	no	0.0388757	4.82e-08	4.68e-11	6.18e-07	0.0274449	8.83e-06	1.65e-13	2.77e-12	1.31217	1.97695	1.77876	1.40267	1.387	1.32079	1.48653	1.49157
triple_1421-A	445.225	574.887	351.485	471.526	530.468	317.707	315.064	220.338	570.378	685.162	492.25	418.693	414.187	210.279	352.854	157.505	no	no	no	no	no	no	no	down	4.8e-06	0.00432119	6.43e-13	0.133915	0.186122	0.674583	3.04e-10	1.03e-10	1.29122	1.34152	0.598926	0.699352	1.20124	0.850572	0.507703	0.44639
triple_1421-B	594.101	653.168	479.205	542.389	541.124	327.734	423.357	176.162	664.416	666.069	539	425.873	552.31	202.099	506.511	101.195	no	no	no	down	no	no	down	down	0.115614	0.9107	9.19e-13	6.43e-18	0.0331004	0.0653764	2.78e-32	4.23e-59	1.09942	1.13185	0.605661	0.416121	1.00249	0.790122	0.365927	0.199805
triple_1421-D	525.674	572.945	386.31	548.084	566.408	350.559	380.579	264.5	546.206	717.769	514.75	393.434	505.502	247.622	402.635	142.3	no	no	no	no	no	no	down	down	0.216406	3.05e-05	2.42e-12	0.0671958	0.001013	0.0180639	1.43e-14	2.25e-21	1.08992	1.41876	0.618923	0.695004	1.31409	0.764325	0.489863	0.353437
triple_1422-A	59.4201	84.7365	55.2643	112.694	66.2879	122.37	77.001	69.9856	87.4423	116.516	72.6695	108.326	56.0197	105.293	69.7443	90.6229	no	up	no	no	no	no	no	no	0.0852431	0.000326829	4.11e-06	0.563851	0.309574	0.000940011	2.12e-07	0.00146314	1.42599	2.03899	1.84591	0.908904	1.33245	1.49059	1.87941	1.29932
triple_1422-B	75.7169	197.388	79.6035	342.099	97.5167	571.24	83.5558	471.536	84.3311	234.914	98.6602	287.496	97.4728	402.859	72.1892	391.509	up	up	up	up	up	up	up	up	1.42e-13	3.36e-38	7.32e-119	6.8e-114	5.02e-15	4.15e-31	4.42e-75	5.21e-92	2.6067	4.29712	5.85738	5.64281	2.7854	2.91381	4.13272	5.42276
triple_1422-D	92.863	171.876	105.132	222.207	112.195	319.39	88.4432	222.478	101.227	192.57	103.67	239.178	87.5075	216.849	83.0665	224.868	no	up	up	up	no	up	up	up	3.36e-06	2.12e-08	1.87e-32	9.2e-25	1.06e-05	5.41e-19	1.34e-22	1.14e-28	1.85076	2.11349	2.84656	2.51532	1.90228	2.30698	2.47789	2.70688
triple_1423-A	115.521	106.076	120.409	164.852	155.168	172.311	110.39	146.773	66.802	69.654	101.797	73.381	96.0375	71.0396	78.0474	84.5757	no	no	no	no	no	no	no	no	0.627326	0.135821	0.117847	3.1e-05	0.874157	0.244096	0.702837	0.0454307	0.918251	1.36907	1.11047	1.32955	1.04269	0.720885	0.739735	1.08363
triple_1423-B	104.674	125.391	115.04	196.003	144	242.314	106.464	139.544	140.472	163.327	173.207	171.61	133.647	156.353	104.526	136.317	no	no	no	no	no	no	no	no	0.35886	0.000373313	1.16e-09	7.18e-05	0.864455	0.356873	0.00217333	6.07e-05	1.19789	1.70373	1.68269	1.31068	1.16269	0.990779	1.16988	1.30411
triple_1423-D	75.8049	77.5331	96.5515	123.145	147.832	154.375	114.146	117.684	147.726	141.019	187.996	148.009	162.316	169.607	116.427	155.108	no	no	no	no	no	no	no	no	1	0.500228	0.365196	0.0598893	0.28397	0.410693	0.0194019	4.4e-06	1.0228	1.2754	1.04426	1.03099	0.954602	0.78731	1.04492	1.33221
triple_1424-A	265.088	172.349	206.657	121.14	266.156	91.4715	264.29	72.8578	382.807	372.312	237.379	157.632	172.202	74.1416	140.669	73.5011	no	no	down	down	no	no	down	no	2e-06	2.67e-09	5.81e-20	2.49e-20	0.0574986	0.00693095	2.66e-06	0.0090271	0.650172	0.586207	0.343702	0.275702	0.972585	0.664066	0.430584	0.522546
triple_1424-B	124.805	95.2086	61.9584	63.4399	83.4748	69.0464	111.048	64.4247	162.656	179.411	82.2965	92.7812	48.3246	32.6037	49.7533	52.4269	no	no	no	no	no	no	no	no	0.0652687	0.730735	0.674177	0.0536325	1	0.16229	0.624267	0.189676	0.762877	1.02391	0.827174	0.580189	1.103	1.12739	0.674748	1.05373
triple_1424-D	244.106	128.442	134.384	117.42	222.37	114.482	217.662	80.7175	291.538	202.277	135.325	123.587	97.4739	41.2547	85.5781	76.0721	no	no	no	down	no	no	down	no	1.73e-10	0.0739117	9.65e-08	1.59e-10	4e-08	0.871153	0.000619272	0.536336	0.526191	0.873774	0.514849	0.370867	0.69384	0.91327	0.423298	0.888932
triple_1425-A	4	12.4483	6.63636	9	19	3	4	0	12	18.5758	11	10	7.3125	7	4	0	no	no	down	no	no	no	no	no	0.151246	0.936349	0.00212446	0.198769	0.529695	1	0.91649	0.20337	3.1068	1.35563	0.158338	0.00249377	1.54752	0.909173	0.957323	0.00249377
triple_1425-B	2	3.13793	3.36364	7	2	0	2	0	2	2	2	3	2	1	3	0	no	no	no	no	no	no	no	no	1	0.489971	0.613259	0.625354	1	0.802838	1	0.361121	1.56613	2.07788	0.00497512	0.00497512	1	1.49751	0.502488	0.00332226
triple_1425-D	10	11.4138	8	16	6	3	2	1	9	13.4242	7	7	9.6875	3	5	1	no	no	no	no	no	no	no	no	1	0.331131	0.622727	1	0.825843	1	0.237496	0.337247	1.14124	1.99875	0.500832	0.502488	1.49104	1	0.310389	0.201597
triple_1426-A	26	38.4684	26.3333	45.0127	22	43.0164	21.3235	17.439	27	25.2889	30.203	13	24.9804	18.8444	31.6429	17	no	no	no	no	no	no	no	no	0.28899	0.155128	0.00708205	1	0.739381	0.0563651	1	0.340686	1.47937	1.70907	1.95486	0.817916	0.936649	0.430609	0.754468	0.537392
triple_1426-B	11.9412	15.5835	11.9394	33.1976	19.1692	20.7528	10.8792	7.19512	30.1215	66.8794	27.403	29.0682	26.6778	28.3683	26.9096	23.4444	no	no	no	no	up	no	no	no	0.75197	0.013847	0.749585	0.931781	0.00353139	0.633679	0.534014	0.899751	1.30477	2.77902	1.08257	0.661679	2.21992	1.06074	1.06334	0.871278
triple_1426-D	43.0588	25.9482	31.7273	33.7897	49.8308	32.2308	37.7973	14.3659	78.8785	38.8317	88.394	17.9318	53.3418	21.7872	56.4476	15.5556	no	no	no	no	down	down	no	down	0.0824964	1	0.173362	0.0195055	4.79e-05	2.66e-10	0.0125007	0.000352778	0.602714	1.06499	0.646875	0.38024	0.492362	0.202953	0.408557	0.275704
triple_1427-A	75.946	211.686	51.3513	389.976	85.0964	279.839	65.902	194.103	84.7251	399.741	87.0226	489.497	95.7571	333.227	86.6764	355.483	up	up	up	up	up	up	up	up	2.45e-16	1.51e-66	1.05e-32	5.2e-25	2.79e-49	4.11e-99	4.8e-52	5.75e-69	2.78709	7.59299	3.28823	2.94504	4.71765	5.62441	3.47967	4.1009
triple_1427-B	78.4897	220.519	77.8294	345.127	91.9776	285.571	73.9474	198.55	112.307	395.661	81.9107	453.729	98.066	297.043	75.679	307.146	up	up	up	up	up	up	up	up	1.79e-17	8.74e-40	1.29e-31	1.46e-23	7.13e-37	1.05e-89	2.22e-40	3.38e-57	2.8093	4.43397	3.10456	2.68478	3.52282	5.53876	3.02881	4.05813
triple_1427-D	76.5643	360.795	71.8193	558.897	96.9261	428.59	66.1506	233.347	97.9683	498.598	114.067	665.774	105.177	428.729	80.6445	337.372	up	up	up	up	up	up	up	up	5.7e-51	6.61e-104	1.86e-69	3.95e-36	3.09e-68	2.65e-149	3.14e-80	1.83e-65	4.71183	7.78104	4.42147	3.52713	5.08896	5.83628	4.07598	4.18304
triple_1428-A	35	27.5532	15	27	40.597	14	20.5385	0	62.7209	32	36.6066	29.0588	44	6	34	0	no	no	down	down	no	no	down	down	0.553558	0.253326	0.00192331	1.34e-05	0.00051381	0.83859	2.44e-06	1.1e-08	0.787295	1.79947	0.345014	0.000486654	0.510275	0.793871	0.13656	0.000294031
triple_1428-B	34.3333	13.4	16.2727	13	37	1	17.8801	0	23.7689	17	24.8934	7	20	1	11	0	down	no	down	down	no	down	down	down	0.005455	0.609535	1.77e-09	8.34e-05	0.265783	0.00881861	0.000197749	0.00673843	0.390469	0.799006	0.0272899	0.000558967	0.715341	0.281487	0.0504748	0.000908265
triple_1428-D	15.6667	21.0468	19.7273	23	26.403	6	24.5814	1	24.5102	28	23.5	23.9412	26	7	20	2	no	no	down	down	no	no	no	down	0.688303	1	0.00216432	2.08e-05	1	0.798949	0.0139642	0.00164639	1.34319	1.16581	0.22754	0.0410713	1.14232	1.01877	0.269512	0.10045
triple_1429-A	2396.09	1727.38	2754.05	2496.09	3893.96	3359.27	3436.26	2461.44	3711.99	2573.42	4074.55	1991.45	4860.53	1368.09	4490.24	961.455	no	no	no	no	no	down	down	down	1.58e-12	0.000931866	0.641115	0.50161	7.83e-18	8.19e-26	6.48e-59	2.72e-93	0.720917	0.906335	0.862688	0.716316	0.693272	0.488754	0.281471	0.214123
triple_1429-B	542.969	2737.24	592.836	4362.59	977.699	4579.75	969.051	3894.14	929.864	4120.89	870.823	3881.95	1459.5	2738.48	1403.65	2158.47	up	up	up	up	up	up	no	no	0	0	3.46e-278	1.86e-196	3.66e-259	0	1.26e-74	2.98e-47	5.04117	7.35874	4.68417	4.01848	4.43167	4.45775	1.87631	1.53775
triple_1429-D	883.946	1543.38	787.118	1949.32	1175.34	1622.98	1179.69	818.418	1031.15	2314.69	924.622	1861.61	1149.97	1086.43	1187.11	644.077	no	up	no	no	up	up	no	no	6.62e-42	1.44e-95	6.19e-25	0.0176536	1.49e-72	2.61e-108	2.13e-06	1.82e-14	1.74601	2.47651	1.38086	0.693758	2.24477	2.01336	0.944742	0.542565
triple_142-A	260.313	144.167	202.212	96.9246	176.18	51.5818	143.789	42.75	2.19354	4.55014	1.76984	13.2169	7.42075	2.40459	3.81419	5.46845	no	down	down	down	no	up	no	no	5.57e-10	2.76e-13	1.73e-15	8.79e-10	0.627256	0.00611184	0.423068	0.64103	0.553841	0.479348	0.292819	0.297359	2.06947	7.43154	0.324946	1.43258
triple_142-B	386.063	211.904	336.964	186.352	294.862	86.561	264.971	56	721.359	393.007	690.314	293.686	526.744	118.675	441.563	126.413	no	no	down	down	no	down	down	down	4.45e-16	6.38e-18	5.58e-27	2.83e-27	3.02e-46	3.56e-39	5.17e-58	1.01e-33	0.548895	0.553046	0.293588	0.211373	0.544821	0.425447	0.225315	0.286302
triple_142-D	391.624	220.929	319.824	236.723	349.958	56.8571	265.239	23.25	458.447	272.443	369.916	172.097	331.835	64.9201	340.623	46.1181	no	no	down	down	no	down	down	down	2.59e-15	1.73e-07	3.44e-54	9.84e-47	1.99e-21	1.03e-14	9.82e-38	5.54e-48	0.564146	0.740175	0.162492	0.0876911	0.594282	0.465247	0.195664	0.135419
triple_1430-A	6.79167	17.5429	9.85	17.4491	5.1	13.8923	7.71474	9.43636	9.5	28.0504	9.09425	18.5533	5.14141	14.5298	4.74026	8.91071	no	no	no	no	no	no	no	no	0.0915723	0.473738	0.0596899	0.599009	0.0215449	0.0628307	0.020227	0.253052	2.58067	1.7707	2.72061	1.22287	2.95063	2.03897	2.82248	1.87794
triple_1430-B	9.3125	23.0571	3.4	29.8667	7.55	27.9154	9.38942	16.6545	2.5	41.7801	16.4931	34.9487	6.22222	14.0714	9.68831	13.375	no	up	up	no	up	up	no	no	0.0466184	1.28e-05	0.000708329	0.0737223	2.57e-09	0.00395509	0.0432071	0.30286	2.47435	8.76149	3.69383	1.77293	16.6494	2.11832	2.25946	1.38014
triple_1430-D	4.89583	16.4	5.75	13.6842	7.35	16.1923	3.89583	13.9091	7	33.1695	4.4127	18.498	11.6364	19.3988	10.5714	11.7143	no	no	no	no	up	up	no	no	0.0606235	0.274447	0.0913617	0.0129504	0.000333961	0.00231683	0.111157	0.533463	3.345	2.37747	2.2014	3.56367	4.73317	4.18477	1.66651	1.10801
triple_1431-A	38	71.3177	33	111	44	102.466	46	62	44	92	48	73	33	70.3333	33	73	no	up	up	no	up	no	up	up	0.00517965	4e-09	1.54e-07	0.0131302	0.00123968	0.00605426	3.86e-06	3.02e-07	1.87655	3.36292	2.32846	1.34775	2.09066	1.52072	2.13097	2.21175
triple_1431-B	37.5393	54.5481	49.2593	77.8889	50.1633	80.1561	36.5926	62.8389	46.5172	58.529	51.6055	68.2903	51.8571	51.7874	46.1538	76.2148	no	no	no	no	no	no	no	no	0.177103	0.100198	0.00327306	0.000401383	0.717157	0.0570678	0.369134	5.15e-05	1.45297	1.58109	1.59778	1.71706	1.25817	1.32325	0.998656	1.65118
triple_1431-D	58.4607	86.1342	66.7407	120.111	56.8367	113.378	48.4074	99.1611	57.4828	94.471	68.3945	108.71	57.1429	94.8792	49.8462	98.7852	no	no	no	up	no	no	no	no	0.0589818	0.00338722	1.86e-06	2.55e-08	0.042057	0.000174899	1.75e-05	3.01e-08	1.47329	1.79955	1.99463	2.04825	1.64336	1.58936	1.66027	1.98161
triple_1432-A	160.946	46.1667	379.305	49.193	155.645	36.0136	202.506	13.3333	207.444	68.2266	362.365	43.5358	200.349	21.648	209.782	23.3333	down	down	down	down	down	down	down	down	6.01e-17	2.67e-84	1.42e-17	1.2e-38	4.09e-22	4.26e-62	5.19e-31	2.06e-31	0.28689	0.129715	0.231433	0.0658878	0.328923	0.120168	0.108096	0.111269
triple_1432-B	115.186	45.8986	169.859	25.2222	95.7388	30.7167	147.104	8.66667	111.822	47.6917	231.492	25.3697	98.2216	12.9423	116.517	16.8	down	down	down	down	down	down	down	down	4.52e-08	8.68e-33	8.99e-08	9.67e-28	1.42e-08	6.72e-40	1.08e-13	1.15e-14	0.398526	0.148539	0.320909	0.0589794	0.426547	0.109631	0.131854	0.144258
triple_1432-D	143.868	64.9348	260.835	35.5848	155.616	29.2697	218.39	6	168.733	59.0817	346.143	42.0945	214.429	18.4098	201.701	10.8667	down	down	down	down	down	down	down	down	3.09e-08	1.63e-53	1.05e-20	7.72e-50	9.56e-17	4.92e-59	2.12e-37	7.25e-39	0.451388	0.136459	0.188141	0.0275183	0.350187	0.121636	0.0858974	0.053922
triple_1433-A	373.291	622.688	311.248	603.733	376.197	609.069	307.275	406.438	395.135	732.39	396.201	571.052	347.524	546.899	295.402	425.465	no	no	no	no	no	no	no	no	2.05e-21	2.82e-22	9.96e-28	8e-16	7.64e-24	4.95e-20	1.94e-34	1.51e-23	1.66808	1.93969	1.619	1.32271	1.8535	1.44131	1.57368	1.44028
triple_1433-B	396.629	528.586	358.558	566.092	432.386	587.514	384.786	399.842	426.709	711.897	439.246	599.374	371.554	495.917	348.172	391.856	no	no	no	no	no	no	no	no	1.7e-06	1.11e-09	8.34e-15	9.43e-06	1.04e-15	9.51e-18	2.46e-19	9.28e-10	1.33269	1.57879	1.35876	1.03913	1.66833	1.36455	1.3347	1.12546
triple_1433-D	399.08	567.726	319.194	710.175	392.417	679.418	374.939	424.719	424.156	665.713	429.554	582.574	373.922	591.184	335.426	441.679	no	up	no	no	no	no	no	no	4.1e-10	5.09e-39	1.21e-37	1.43e-09	3.32e-11	1.04e-16	2.24e-38	1.24e-19	1.42258	2.22486	1.73135	1.13277	1.56949	1.35622	1.58102	1.31676
triple_1434-A	0	0	0	0	0	0	0	0	0	0	0	0	0	0	0	0	no	no	no	no	no	no	no	no	1	1	1	1	1	1	1	1	1	1	1	1	1	1	1	1
triple_1434-B	0	0	0	0	0	0	0	0	0	0	0	0	0	0	0	0	no	no	no	no	no	no	no	no	1	1	1	1	1	1	1	1	1	1	1	1	1	1	1	1
triple_1434-D	0	0	0	0	0	0	0	0	0	0	0	0	0	0	0	0	no	no	no	no	no	no	no	no	1	1	1	1	1	1	1	1	1	1	1	1	1	1	1	1
triple_1435-A	0	0	0	0	0	0	0	0	0	0	0	0	0.25	0	0	0	no	no	no	no	no	no	no	no	1	1	1	1	1	1	1	1	1	1	1	1	1	1	0.0384615	1
triple_1435-B	0	1	1	0	0.5	0	0	2	0.5	1	0.333333	1	0.25	0	0	0.333333	no	no	no	no	no	no	no	no	1	0.61903	1	0.279962	1	0.602095	1	1	101	0.00990099	0.0196078	201	1.98039	2.94175	0.0384615	34.3333
[truncated: 12,892 more rows]
