# Supplementary material for: Expression partitioning of homeologs and tandem duplications contribute to salt tolerance in wheat (Triticum aestivum L.)
Source: Sci Rep. 2016 Feb 19;6:21476. doi: 10.1038/srep21476 (PMC4759826; doi:10.1038/srep21476)
Supplement: Supplementary Dataset 3 [file srep21476-s4.xls]

## Sheet: chr1L
gene ID	Expression profile								Heat Map																Annotation
	CS-6h	CS-12h	CS-24h	CS-48h	QM-6h	QM-12h	QM-24h	QM-48h	CS-CK-6h	CS-CK-12h	CS-CK-24h	CS-CK-48h	CS-NaCl-6h	CS-NaCl-12h	CS-NaCl-24h	CS-NaCl-48h	QM-CK-6h	QM-CK-12h	QM-CK-24h	QM-CK-48h	QM-NaCl-6h	QM-NaCl-12h	QM-NaCl-24h	QM-NaCl-48h	Arabidopsis ID	Arabidopsis Anotation	Rice ID	Rice Anotation
Traes_1AL_CC4CF4E71	up	up	up	up	up	up	up	up	-0.839094	-0.810224	-0.70595	-0.521397	-0.262812	0.626101	1.64108	2.00806	-0.882077	-0.879236	-0.808974	-0.807486	-0.295981	0.506388	1.47263	0.558968	AT1G10360	glutathione S-transferase TAU 18	LOC_Os10g38590.1	glutathione S-transferase, N-terminal domain containing protein, expressed
Traes_1AL_CFF403F3E	no	up	up	no	up	up	no	up	-1.12928	-1.08528	-0.875372	-0.837083	-0.427076	1.03392	1.22403	1.01518	-0.964742	-0.918019	-0.257792	-0.984751	0.839463	1.10997	1.1861	1.07074	AT1G10370	Glutathione S-transferase family protein	LOC_Os10g38600.1	glutathione S-transferase GSTU6, putative, expressed
Traes_1AL_BEB451473	no	down	down	down	down	down	down	down	0.207897	1.43304	0.849653	0.740691	-0.315861	-0.580035	-1.04031	-1.27633	0.510764	0.940996	0.746418	1.63108	-0.477748	-0.87554	-1.16176	-1.33296	AT1G10360	glutathione S-transferase TAU 18	LOC_Os10g38730.1	glutathione S-transferase, putative, expressed
Traes_1AL_CA2AFD745	up	up	up	up	up	up	up	up	-0.782572	-0.337138	-0.597189	-0.327095	-0.330896	0.742022	0.642597	2.51555	-0.940051	-0.811174	-0.874682	-0.845973	-0.0221625	-0.14828	0.309044	1.808	AT1G10360	glutathione S-transferase TAU 18	LOC_Os10g38470.1	glutathione S-transferase, putative, expressed
Traes_1AL_E0F69742D	no	up	up	no	no	no	no	no	-0.684182	-1.04052	-1.03009	-0.542406	0.827084	1.43204	1.71292	1.93142	-0.743632	-0.890759	-0.622542	-0.874281	0.042183	-0.118095	0.304444	0.296417	AT2G42010	phospholipase D beta 1	LOC_Os10g38060.2	phospholipase D, putative, expressed
Traes_1AL_3E87FA48B	no	no	no	no	no	no	no	no	no	no	no	no	no	no	no	no	no	no	no	no	no	no	no	no	AT2G42010	phospholipase D beta 1	LOC_Os10g38060.2	phospholipase D, putative, expressed
Traes_1AL_2103C5913	no	up	up	up	up	up	up	up	0.0994692	-0.141349	0.0522125	0.320955	0.994708	1.31904	1.85893	1.778	-1.03114	-1.02906	-1.02822	-1.00553	-0.772984	-0.623346	-0.514579	-0.277107	AT1G10370	Glutathione S-transferase family protein	LOC_Os10g38140.1	glutathione S-transferase, putative, expressed
Traes_1AL_1A9EB2CBB	no	up	up	no	no	no	no	no	-0.758016	-0.291646	-0.38538	0.401382	0.386489	1.83522	1.99007	1.60254	-1.01201	-0.972171	-0.752259	-0.883424	-0.704225	-0.0773539	0.0287838	-0.408	AT1G10360	glutathione S-transferase TAU 18	LOC_Os10g38590.1	glutathione S-transferase, N-terminal domain containing protein, expressed
Traes_1AL_C40703A29	up	up	up	up	up	up	up	up	-0.54087	-0.605233	-0.767534	-0.813523	0.302214	1.33458	1.70043	1.66606	-0.943531	-0.95612	-1.07738	-1.04512	-0.190835	0.276452	0.860274	0.800137	AT1G10370	Glutathione S-transferase family protein	LOC_Os10g38710.1	glutathione S-transferase, putative, expressed
Traes_1AL_8955C1103	up	up	up	up	up	up	up	up	-0.604858	-0.549489	-0.557353	-0.520469	-0.221364	0.331598	1.17223	3.13421	-0.610516	-0.585726	-0.660502	-0.667347	-0.423536	-0.120451	0.115696	0.767878	AT1G59670	glutathione S-transferase TAU 15	LOC_Os10g38710.1	glutathione S-transferase, putative, expressed
Traes_1AL_657856E06	no	up	up	up	up	up	up	up	-0.731685	-0.42047	-0.65762	-0.494267	-0.413449	0.313597	1.29718	1.97743	-0.846797	-0.69842	-0.742169	-0.779482	-0.453037	-0.100627	0.541387	2.20843	AT1G10370	Glutathione S-transferase family protein	LOC_Os10g38740.1	glutathione S-transferase, putative, expressed
Traes_1AL_074FF2020	no	no	no	down	no	no	no	down	0.798267	-0.00521398	0.779796	-0.698152	1.24714	1.49063	-0.737133	-2.1763	-0.18593	0.217742	-0.141534	-0.48862	0.634584	0.813351	0.121823	-1.67046	AT4G22540	OSBP(oxysterol binding protein)-related protein 2A	LOC_Os10g40590.1	oxysterol-binding protein, putative, expressed
Traes_1AL_E63F823D7	down	down	down	down	down	down	down	down	0.073879	0.323482	0.954029	1.5714	-0.779062	-0.810336	-0.809197	-0.855187	-0.00429196	0.264953	1.49741	1.93066	-0.80029	-0.844207	-0.862612	-0.850626	AT1G12110	nitrate transporter 1.1	LOC_Os10g40600.1	peptide transporter PTR2, putative, expressed
Traes_1AL_BF82E1ECF	down	down	down	down	down	down	down	down	-0.0593573	0.405556	2.17114	2.20707	-0.593159	-0.575418	-0.669552	-0.727504	-0.505676	-0.278688	0.985683	0.493435	-0.710149	-0.712842	-0.749801	-0.680739	AT1G12110	nitrate transporter 1.1	LOC_Os10g40600.1	peptide transporter PTR2, putative, expressed
Traes_1AL_E5AFC5752	down	down	down	down	down	down	down	down	-0.083638	0.327342	0.676584	1.3727	-0.78305	-0.763432	-0.766085	-0.802229	-0.138638	0.218862	1.98854	1.90128	-0.741311	-0.788393	-0.816589	-0.801947	AT1G12110	nitrate transporter 1.1	LOC_Os10g40600.1	peptide transporter PTR2, putative, expressed
Traes_1AL_E12BF1698	no	down	down	down	no	down	down	down	0.106219	0.666967	0.837031	0.966719	-0.248943	-0.613458	-1.10162	-1.34437	0.548767	0.79315	1.30746	1.69969	-0.311745	-0.766331	-1.19296	-1.34658	AT1G65680	expansin B2	LOC_Os10g40700.1	expansin precursor, putative, expressed
Traes_1AL_DDC13A76D	down	down	down	down	down	down	down	down	0.13773	0.447817	0.711662	0.832743	-0.656557	-0.913793	-0.944842	-1.01207	0.329444	0.957865	1.47473	2.05501	-0.683612	-0.845257	-0.900455	-0.990416	AT1G65680	expansin B2	LOC_Os10g40720.1	expansin precursor, putative, expressed
Traes_1AL_FFFEEC27C	no	down	down	down	no	down	down	down	1.30136	0.92223	1.4512	1.21415	0.151186	-0.611099	-1.21786	-1.35152	0.310615	0.0109458	0.629855	0.716613	-0.0277312	-0.939145	-1.25517	-1.30563	AT1G65680	expansin B2	LOC_Os10g40700.1	expansin precursor, putative, expressed
Traes_1AL_579194637	down	down	down	down	no	down	down	down	-0.132906	0.4759	-0.145838	0.32048	-0.631461	-0.773404	-0.8354	-0.820695	-0.170431	0.679901	2.81894	1.51793	-0.236926	-0.531605	-0.714239	-0.82025	AT1G65680	expansin B2	LOC_Os10g40710.1	expansin precursor, putative, expressed
Traes_1AL_246B50313	up	up	up	up	up	up	up	no	-0.739121	-0.775555	-0.840976	-1.06479	1.37662	1.7223	0.779571	1.48522	-0.604868	-0.764426	-0.794716	-0.818999	1.02528	0.596894	0.212067	-0.794496	AT3G56040	UDP-glucose pyrophosphorylase 3	LOC_Os05g39230.1	low photochemical bleaching 1 protein, putative, expressed
Traes_1AL_AA3DBA307	up	up	up	up	up	up	up	up	-0.862044	-0.865524	-0.857203	-0.693724	1.00482	1.27378	0.652334	0.107553	-0.939421	-0.8804	-0.900973	-0.729366	1.88331	1.61725	0.237534	-0.047924			LOC_Os08g34800.1	expressed protein
Traes_1AL_A3A29B974	no	up	up	up	no	no	no	no	-1.18534	-0.998059	-1.06393	-0.22832	-0.879868	-0.0233913	0.198434	1.90689	-0.686138	-0.493514	-0.129601	0.564775	0.355612	0.0373107	0.230716	2.39442	AT2G38290	ammonium transporter 2	LOC_Os05g39240.1	ammonium transporter protein, putative, expressed
Traes_1AL_25D27E7E2	up	up	up	up	up	up	up	up	-0.697097	-0.700965	-0.697999	-0.70092	0.121272	0.043321	-0.175776	-0.284242	-0.695907	-0.701215	-0.702107	-0.702107	1.99189	2.27023	1.31649	0.315124	AT5G01300	PEBP (phosphatidylethanolamine-binding protein) family protein	LOC_Os05g39250.1	phosphatidylethanolamine-binding protein, putative, expressed
Traes_1AL_AF2D564DD	no	no	no	no	no	no	no	no	no	no	no	no	no	no	no	no	no	no	no	no	no	no	no	no	AT5G05520	Outer membrane OMP85 family protein	LOC_Os05g39390.1	outer membrane protein, OMP85 family protein, expressed
Traes_1AL_CCD31FBE9	up	up	up	up	up	up	up	up	-0.742238	-1.07379	-0.714763	-1.00859	1.00571	0.26488	1.27031	0.516808	-0.895773	-1.12516	-0.85827	-0.870968	0.713078	0.57096	1.29686	1.65094	AT2G40280	S-adenosyl-L-methionine-dependent methyltransferases superfamily protein	LOC_Os05g39520.1	methyltransferase, putative, expressed
Traes_1AL_AFECF052B	no	no	no	no	no	no	no	no	no	no	no	no	no	no	no	no	no	no	no	no	no	no	no	no	AT1G63430	Leucine-rich repeat protein kinase family protein	LOC_Os04g58700.1	expressed protein
Traes_1AL_7E3623F89	up	up	up	up	up	up	up	up	-0.950362	-0.67595	-1.02877	-0.839222	0.826999	1.72499	1.02783	0.100934	-0.910055	-0.777948	-1.01349	-0.874449	0.896209	1.22313	1.27537	-0.00522192	AT5G45840	Leucine-rich repeat protein kinase family protein	LOC_Os05g39410.2	expressed protein
Traes_1AL_E6F150F8E	up	up	up	no	up	up	up	no	-0.913205	-0.907332	-1.02011	-0.681467	0.869859	1.84504	1.18284	-0.100324	-1.04979	-0.72889	-0.679037	-0.278897	0.672837	1.71278	0.632159	-0.556451	AT5G07150	Leucine-rich repeat protein kinase family protein	LOC_Os05g39410.1	expressed protein
Traes_1AL_816D5E159	up	up	up	up	up	up	up	up	-0.941462	-0.932114	-0.933055	-0.892866	0.472809	0.75195	1.61414	1.45859	-0.941462	-0.926865	-0.92512	-0.932167	0.872772	0.750851	0.498639	1.00536	AT2G32510	mitogen-activated protein kinase kinase kinase 17	LOC_Os05g46760.1	STE_MEKK_ste11_MAP3K.19 - STE kinases include homologs to sterile 7, sterile 11 and sterile 20 from yeast, expressed
Traes_1AL_2E9C3A36B	up	up	up	up	up	up	up	up	-0.940204	-0.932358	-0.926291	-0.931667	0.220969	1.57494	0.948989	0.84984	-0.934009	-0.942952	-0.942141	-0.906535	1.01454	1.10739	0.615626	1.12386			LOC_Os05g46760.1	STE_MEKK_ste11_MAP3K.19 - STE kinases include homologs to sterile 7, sterile 11 and sterile 20 from yeast, expressed
Traes_1AL_B427A0153	up	up	up	up	up	up	up	up	-0.96531	-0.945541	-0.954089	-0.927434	0.61814	0.943566	1.39962	0.960193	-0.978027	-0.945396	-0.964214	-0.913953	1.27625	0.976666	0.560039	0.85949			LOC_Os05g46760.1	STE_MEKK_ste11_MAP3K.19 - STE kinases include homologs to sterile 7, sterile 11 and sterile 20 from yeast, expressed
Traes_1AL_45CCDA8B1	up	up	up	up	up	up	up	up	-0.743881	-0.743881	-0.734776	-0.733355	-0.196054	0.328164	2.06428	2.11391	-0.743881	-0.743881	-0.743881	-0.743881	-0.134102	-0.0483559	0.702572	1.10101	AT5G55090	mitogen-activated protein kinase kinase kinase 15	LOC_Os05g46760.1	STE_MEKK_ste11_MAP3K.19 - STE kinases include homologs to sterile 7, sterile 11 and sterile 20 from yeast, expressed
Traes_1AL_22D77EE15	up	up	up	up	up	up	up	up	-0.93322	-0.927719	-0.923593	-0.921828	0.389462	1.21987	0.457284	0.550841	-0.926452	-0.9343	-0.935805	-0.904762	1.22567	1.27476	0.799255	1.49054	AT4G26890	mitogen-activated protein kinase kinase kinase 16	LOC_Os05g46760.1	STE_MEKK_ste11_MAP3K.19 - STE kinases include homologs to sterile 7, sterile 11 and sterile 20 from yeast, expressed
Traes_1AL_1F3A0CD1F	no	down	down	down	down	down	down	down	0.899285	1.12295	1.2182	1.3055	0.146241	-0.514132	-0.987618	-1.22725	-0.132743	0.172459	0.909589	1.26322	-0.748885	-1.00428	-1.19528	-1.22725	AT3G21770	Peroxidase superfamily protein	LOC_Os05g41990.1	peroxidase precursor, putative, expressed
Traes_1AL_91E56EC8C	down	down	down	down	down	down	down	down	0.1938	1.00162	1.2976	1.19078	-0.608762	-0.855592	-1.07029	-1.1235	0.279594	0.526533	1.06041	1.61808	-0.591853	-0.784282	-1.01063	-1.1235	AT1G05260	Peroxidase superfamily protein	LOC_Os05g41990.1	peroxidase precursor, putative, expressed
Traes_1AL_D3291AC1A	down	down	down	down	down	down	down	down	0.107853	0.537699	0.539868	0.624329	-0.760988	-0.816026	-0.814121	-0.829624	0.0421933	0.444216	1.45214	2.58485	-0.690976	-0.800773	-0.791016	-0.829624	AT3G21770	Peroxidase superfamily protein	LOC_Os05g41990.1	peroxidase precursor, putative, expressed
Traes_1AL_C53A9A6B2	down	down	down	down	down	down	down	down	0.112166	1.08973	0.930291	1.02352	-0.818188	-0.924417	-0.921319	-0.946527	0.219511	0.599974	1.5445	1.63593	-0.845081	-0.894926	-0.858641	-0.946527	AT5G15180	Peroxidase superfamily protein	LOC_Os05g41990.1	peroxidase precursor, putative, expressed
Traes_1AL_3B82F56A2	no	no	no	no	no	no	no	no	no	no	no	no	no	no	no	no	no	no	no	no	no	no	no	no			LOC_Os05g41990.1	peroxidase precursor, putative, expressed
Traes_1AL_1D02EEFB9	down	down	down	down	down	down	down	down	-0.19114	0.446788	0.451357	1.09442	-0.774669	-0.826152	-0.836425	-0.850045	0.0765012	0.748736	1.23815	2.48913	-0.728235	-0.774004	-0.714366	-0.850045	AT3G21770	Peroxidase superfamily protein	LOC_Os05g41990.1	peroxidase precursor, putative, expressed
Traes_1AL_678C70D74	down	down	down	down	down	down	down	down	-0.112243	0.492813	1.07842	1.16916	-0.784417	-0.839482	-0.821333	-0.865037	-0.0325935	0.423167	1.63645	1.96601	-0.756466	-0.824372	-0.865037	-0.865037	AT3G21770	Peroxidase superfamily protein	LOC_Os05g41990.1	peroxidase precursor, putative, expressed
Traes_1AL_46245C5D5	no	down	down	down	no	down	down	down	-0.101786	0.383169	0.83775	0.525	-0.701011	-0.801661	-0.801661	-0.801661	-0.0593251	0.194611	1.03071	2.91403	-0.666115	-0.801661	-0.348727	-0.801661	AT5G15180	Peroxidase superfamily protein	LOC_Os05g41990.1	peroxidase precursor, putative, expressed
Traes_1AL_5DDBD6138	no	no	no	no	no	no	no	no	no	no	no	no	no	no	no	no	no	no	no	no	no	no	no	no	AT3G21770	Peroxidase superfamily protein	LOC_Os05g41990.1	peroxidase precursor, putative, expressed
Traes_1AL_3CBB9BB6E	up	up	up	up	up	up	up	up	-0.90234	-0.905053	-0.901288	-0.903821	0.27592	0.560429	0.909874	1.62283	-0.898107	-0.892871	-0.901635	-0.90169	0.554414	0.559356	0.958448	1.76553	AT3G50930	cytochrome BC1 synthesis	LOC_Os05g51130.1	mitochondrial chaperone BCS1, putative, expressed
Traes_1AL_8819E4FBC	up	up	up	up	up	up	up	up	-0.900361	-0.904728	-0.903452	-0.896977	0.481174	0.540111	0.960225	1.70147	-0.898455	-0.899818	-0.908386	-0.901112	0.299268	0.529771	1.08888	1.61239	AT3G50940	P-loop containing nucleoside triphosphate hydrolases superfamily protein	LOC_Os05g51130.1	mitochondrial chaperone BCS1, putative, expressed
Traes_1AL_881A0ECDC	up	up	up	up	up	up	up	up	-0.812558	-0.820425	-0.808356	-0.810263	-0.109538	0.652422	0.818679	1.81421	-0.816701	-0.815388	-0.819915	-0.826699	-0.0872022	0.570529	0.797293	2.07392	AT3G50930	cytochrome BC1 synthesis	LOC_Os05g51130.1	mitochondrial chaperone BCS1, putative, expressed
Traes_1BL_BBC0C1E7F	no	up	up	up	no	up	up	up	-0.624668	-0.898371	-0.738001	-0.852953	-0.268814	-0.0528287	0.655852	1.4399	-0.540717	-0.729223	-0.747551	-0.912475	0.0847791	0.356112	1.54571	2.28325	AT1G67120	ATPases;nucleotide binding;ATP binding;nucleoside-triphosphatases;transcription factor binding	LOC_Os10g31856.1	midasin-related, putative, expressed
Traes_1BL_B9BA70D12	no	up	up	up	up	up	up	up	-0.488347	-0.97813	-0.879025	-1.03337	0.136462	0.0489959	0.767056	0.671759	-0.494082	-0.878893	-0.761592	-0.936692	0.580175	0.382621	1.43911	2.42396	AT1G67120	ATPases;nucleotide binding;ATP binding;nucleoside-triphosphatases;transcription factor binding	LOC_Os10g31864.1	conserved hypothetical protein
Traes_1BL_19461CF60	no	up	up	up	no	up	up	up	-0.307006	-1.24577	-0.828306	-1.12962	0.478643	-0.186128	0.459672	0.689226	0.157257	-0.866794	-1.01841	-0.964811	1.10085	0.240142	1.17382	2.24724	AT1G67120	ATPases;nucleotide binding;ATP binding;nucleoside-triphosphatases;transcription factor binding	LOC_Os10g31864.1	conserved hypothetical protein
Traes_1BL_88F8DE99B	no	up	up	up	no	up	up	up	-0.124688	-1.09926	-0.785644	-1.10387	0.438722	0.406306	0.841728	0.616378	-0.326857	-0.972808	-1.12765	-0.964446	0.894541	0.0704119	0.845686	2.39145	AT1G67120	ATPases;nucleotide binding;ATP binding;nucleoside-triphosphatases;transcription factor binding	LOC_Os10g31864.1	conserved hypothetical protein
Traes_1BL_82AAF9AC3	up	no	up	up	up	up	up	up	-0.814831	-0.608096	-0.544169	-0.401156	0.00499018	-0.424825	0.20673	1.56539	-0.919229	-0.742179	-0.798376	-0.803867	0.454681	0.720505	0.409521	2.69491	AT5G62150	peptidoglycan-binding LysM domain-containing protein	LOC_Os10g38040.1	lysM domain containing protein, putative, expressed
Traes_1BL_58901F57C	up	up	up	up	up	up	up	up	-0.662445	-0.811416	-0.717748	-0.566142	0.223862	0.439105	2.41688	2.10326	-0.830968	-0.801602	-0.658848	-0.707207	-0.125228	-0.0165748	0.458129	0.256945	AT2G42010	phospholipase D beta 1	LOC_Os10g38060.2	phospholipase D, putative, expressed
Traes_1BL_ACE9E7BF8	up	up	up	up	up	up	up	up	-0.698234	-0.628005	-0.55687	-0.501355	0.108618	0.865726	1.96774	2.47032	-0.815366	-0.805499	-0.771311	-0.779501	-0.363193	-0.0582243	0.352091	0.213061	AT1G10370	Glutathione S-transferase family protein	LOC_Os10g38140.1	glutathione S-transferase, putative, expressed
Traes_1BL_A5CC574CF	no	up	up	no	no	no	no	no	-1.46449	-0.743095	-0.775857	-0.620693	-1.02647	0.670333	1.98703	0.145407	-0.690854	0.0253383	0.0847938	-0.356247	-0.569941	0.617974	2.00425	0.712522	AT1G10370	Glutathione S-transferase family protein	LOC_Os10g38470.1	glutathione S-transferase, putative, expressed
Traes_1BL_34A2B91B8	up	up	up	up	up	up	up	up	-0.804448	-0.80869	-0.770481	-0.772851	-0.0354481	0.844273	1.4129	2.0838	-0.835931	-0.826812	-0.842864	-0.827055	-0.318572	0.470464	1.39781	0.6339	AT1G10370	Glutathione S-transferase family protein	LOC_Os10g38610.1	glutathione S-transferase, putative, expressed
Traes_1BL_C77593483	no	down	down	down	no	down	down	down	0.652117	1.99112	0.892302	0.681559	-0.0417688	-0.677018	-0.99012	-1.38553	0.388323	0.786099	0.505438	0.808163	-0.219081	-0.67047	-1.12371	-1.59742	AT1G10360	glutathione S-transferase TAU 18	LOC_Os10g38730.1	glutathione S-transferase, putative, expressed
Traes_1BL_7452486C9	down	down	down	down	down	down	down	down	-0.292058	0.237736	2.20379	2.06451	-0.633804	-0.68642	-0.613042	-0.691385	-0.416303	-0.0119219	1.18705	0.5599	-0.725929	-0.7131	-0.76677	-0.702249	AT1G12110	nitrate transporter 1.1	LOC_Os10g40600.1	peptide transporter PTR2, putative, expressed
Traes_1BL_8DB775116	down	down	down	down	down	down	down	down	0.0366386	0.470575	0.998752	1.32538	-0.823269	-0.839273	-0.844786	-0.85481	0.125585	0.316093	1.5957	1.90408	-0.828704	-0.86102	-0.870202	-0.850738	AT1G12110	nitrate transporter 1.1	LOC_Os10g40600.1	peptide transporter PTR2, putative, expressed
Traes_1BL_AD3B0CEF5	down	down	down	down	down	down	down	down	-0.287206	0.276358	2.2746	1.66811	-0.709186	-0.718639	-0.72044	-0.744982	-0.257063	-0.0784734	1.50453	0.646476	-0.724064	-0.684533	-0.720572	-0.724908	AT1G12110	nitrate transporter 1.1	LOC_Os10g40600.1	peptide transporter PTR2, putative, expressed
Traes_1BL_2E1092B6A	down	down	down	down	down	down	down	down	-0.0967585	0.472715	0.956165	1.52667	-0.787228	-0.837789	-0.780829	-0.813562	0.00632916	0.236107	1.49376	1.9633	-0.825639	-0.831399	-0.833254	-0.848596	AT2G26690	Major facilitator superfamily protein	LOC_Os10g40600.1	peptide transporter PTR2, putative, expressed
Traes_1BL_C08B037F5	no	down	down	down	down	down	down	down	-0.392026	0.0224141	0.871729	1.91355	-0.742405	-0.807401	-0.750929	-0.792915	0.230894	0.355817	1.75611	1.50219	-0.771258	-0.805981	-0.79761	-0.792174	AT2G26690	Major facilitator superfamily protein	LOC_Os10g40600.1	peptide transporter PTR2, putative, expressed
Traes_1BL_3E132CE65	no	no	up	up	no	no	up	up	-0.429329	-0.417327	-0.626648	-0.466127	-0.306017	-0.331381	0.547497	2.16627	-0.470017	-0.591622	-0.700398	-0.699028	-0.138315	-0.489866	0.321098	2.63121	AT4G19120	S-adenosyl-L-methionine-dependent methyltransferases superfamily protein	LOC_Os04g14150.1	dehydration response related protein, putative, expressed
Traes_1BL_28A373A1F	up	up	up	up	up	up	up	up	-0.740007	-0.801985	-0.885555	-0.887951	0.735432	1.55684	0.739484	0.627641	-0.773514	-0.987362	-1.07323	-0.971007	0.481866	1.07815	1.80541	0.0957841	AT4G25030	unknown protein; BEST Arabidopsis thaliana protein match is: unknown protein (TAIR:AT5G45410.3); Has 125 Blast hits to 125 proteins in 36 species: Archae - 2; Bacteria - 31; Metazoa - 0; Fungi - 4; Plants - 88; Viruses - 0; Other Eukaryotes - 0 (source: NCBI BLink).	LOC_Os10g43060.1	expressed protein
Traes_1BL_AB3B8444B	no	no	no	no	no	no	no	no	no	no	no	no	no	no	no	no	no	no	no	no	no	no	no	no	AT5G45390	CLP protease P4	LOC_Os10g43050.1	OsClp11 - Putative Clp protease homologue, expressed
Traes_1BL_16964487D	no	up	up	no	up	up	up	up	-0.602324	-0.602324	-0.602324	-0.602324	-0.452649	-0.246486	-0.365667	-0.410068	-0.602324	-0.602324	-0.602324	-0.602324	1.94247	2.19739	1.62881	0.524796			LOC_Os10g36180.1	expressed protein
Traes_1BL_3CBD26C8A	no	no	no	no	no	no	no	no	no	no	no	no	no	no	no	no	no	no	no	no	no	no	no	no	AT3G60050	Pentatricopeptide repeat (PPR) superfamily protein	LOC_Os10g36190.1	PPR repeat domain containing protein, putative, expressed
Traes_1BL_E392D77F8	no	no	up	no	no	no	up	up	-0.464669	0.794535	-0.0233046	-0.00374186	-0.637104	-0.000356054	2.0532	1.63385	-1.10129	-0.982783	-0.759768	-0.95923	-0.843153	-0.588663	0.519393	1.36309	AT5G23760	Copper transport protein family	LOC_Os10g36200.2	heavy metal-associated domain containing protein, expressed
Traes_1BL_BAB666774	up	up	up	up	up	up	up	up	-0.746515	-0.744712	-0.732765	-0.725706	-0.332945	-0.046582	0.917095	1.96211	-0.722638	-0.721371	-0.704834	-0.719707	-0.0416571	0.10814	1.05083	2.20126	AT1G14610	valyl-tRNA synthetase / valine--tRNA ligase (VALRS)	LOC_Os10g36210.1	valyl-tRNA synthetase, putative
Traes_1BL_B1FAAEDB8	no	no	no	no	no	no	no	no	no	no	no	no	no	no	no	no	no	no	no	no	no	no	no	no	AT1G33400	Tetratricopeptide repeat (TPR)-like superfamily protein	LOC_Os10g36250.1	tetratricopeptide repeat, putative, expressed
Traes_1BL_856856EA0	up	up	up	up	up	up	up	up	-0.770838	-0.77956	-0.758146	-0.746556	-0.342226	0.0108754	1.04945	1.8396	-0.743307	-0.75681	-0.744137	-0.741466	0.0540599	0.182153	1.11006	2.13686	AT1G14610	valyl-tRNA synthetase / valine--tRNA ligase (VALRS)	LOC_Os10g36210.1	valyl-tRNA synthetase, putative
Traes_1BL_55C8D5D9D	no	no	no	no	no	no	no	no	no	no	no	no	no	no	no	no	no	no	no	no	no	no	no	no	AT1G33400	Tetratricopeptide repeat (TPR)-like superfamily protein	LOC_Os10g36250.1	tetratricopeptide repeat, putative, expressed
Traes_1BL_06A8FE844	no	up	up	no	up	up	up	up	-0.762318	-0.885743	-0.685272	-0.387353	-0.146086	0.346277	1.52042	0.0506264	-1.0436	-0.883013	-0.842504	-0.839724	0.130067	1.02415	2.15798	1.24609	AT3G24180	Beta-glucosidase, GBA2 type family protein	LOC_Os10g33420.1	non-lysosomal glucosylceramidase, putative, expressed
Traes_1BL_EC3D3628A	up	up	up	up	up	up	up	up	-0.938557	-0.774751	-0.832869	-0.555699	-0.402044	-0.145345	0.729502	0.637511	-0.818961	-0.606835	-0.651678	-0.813174	0.190409	1.02252	2.39693	1.56304	AT3G24180	Beta-glucosidase, GBA2 type family protein	LOC_Os07g26210.1	non-lysosomal glucosylceramidase, putative, expressed
Traes_1BL_5A31CB72E	no	up	no	no	no	no	up	up	-0.568997	-1.49742	-0.287249	-1.0681	1.1543	0.674486	1.16948	0.06551	-0.591062	-0.842271	-0.955857	-1.08088	0.482416	0.377432	1.73931	1.2289	AT4G34890	xanthine dehydrogenase 1	LOC_Os03g31550.1	aldehyde oxidase, putative, expressed
Traes_1BL_68FE6F389	no	no	up	no	no	no	no	no	-0.444351	-0.318506	-1.15231	-0.794826	-0.118367	1.24765	1.35096	1.19112	-0.25451	-0.409641	-0.714317	-1.44659	-1.15622	1.115	1.54285	0.362065
Traes_1BL_CFD471B75	up	up	up	no	up	up	up	up	-0.807873	-0.855935	-0.875055	-0.806647	0.359233	1.17044	0.307809	-0.430472	-0.702009	-0.648839	-0.903367	-0.847405	1.06241	1.38734	2.17918	0.4112	AT4G18640	Leucine-rich repeat protein kinase family protein	LOC_Os05g39410.2	expressed protein
Traes_1BL_D31C26D69	up	up	up	up	up	up	up	up	-0.818125	-0.723619	-0.720369	-0.670238	0.0626373	0.974749	2.26688	1.99045	-0.698978	-0.734236	-0.793884	-0.780386	-0.0989328	0.0147767	0.712014	0.0172584	AT5G01950	Leucine-rich repeat protein kinase family protein	LOC_Os05g40270.4	expressed protein
Traes_1BL_8028DEB2B	up	up	up	up	up	up	up	up	-0.690901	-0.73605	-0.718421	-0.73969	0.0648272	0.686999	2.01948	2.34822	-0.735877	-0.720602	-0.755792	-0.722366	-0.237091	0.0882147	0.792475	0.0565775	AT1G06840	Leucine-rich repeat protein kinase family protein	LOC_Os05g40270.4	expressed protein
Traes_1BL_A8FC9D468	no	up	up	up	no	no	up	no	-0.523201	-0.621221	-1.17288	-1.18329	0.692132	1.36576	1.88168	1.33329	-0.56312	-0.283781	-0.8875	-0.751172	-0.425596	0.0723533	1.36907	-0.302518	AT1G06840	Leucine-rich repeat protein kinase family protein	LOC_Os05g40280.1	B3 DNA binding domain containing protein, expressed
Traes_1BL_63874F598	down	down	down	down	down	down	down	down	0.566695	0.74154	1.27731	1.14196	-0.354656	-0.778097	-1.07606	-1.09748	0.301311	0.360768	1.06049	1.7202	-0.762251	-0.977895	-1.02635	-1.09748	AT3G21770	Peroxidase superfamily protein	LOC_Os05g41990.1	peroxidase precursor, putative, expressed
Traes_1BL_9D96A6922	down	down	down	down	down	down	down	down	-0.139684	0.462346	0.723525	1.2056	-0.808714	-0.817062	-0.839853	-0.848939	-0.0248391	0.658388	1.30819	2.31118	-0.733825	-0.848939	-0.758431	-0.848939	AT3G21770	Peroxidase superfamily protein	LOC_Os05g41990.1	peroxidase precursor, putative, expressed
Traes_1BL_9C0934A77	no	down	down	down	no	down	down	down	-0.305188	1.08115	0.896938	0.839713	-0.470123	-0.881167	-1.01109	-1.26337	0.582785	0.993463	1.34861	1.47933	-0.280566	-0.676522	-1.07061	-1.26337	AT1G05260	Peroxidase superfamily protein	LOC_Os05g41990.1	peroxidase precursor, putative, expressed
Traes_1BL_B312AA1F1	no	no	no	no	no	no	no	no	no	no	no	no	no	no	no	no	no	no	no	no	no	no	no	no	AT5G51890	Peroxidase superfamily protein	LOC_Os05g41990.1	peroxidase precursor, putative, expressed
Traes_1BL_BD721F2E3	no	down	down	down	down	down	down	down	-0.433408	0.436897	0.705358	1.41787	-0.74871	-0.74871	-0.74871	-0.74871	-0.065913	0.0928506	1.10419	2.5737	-0.668562	-0.715355	-0.704074	-0.74871	AT5G15180	Peroxidase superfamily protein	LOC_Os05g41990.1	peroxidase precursor, putative, expressed
Traes_1BL_A63F6394F	down	down	down	down	down	down	down	down	0.173252	0.940133	1.25846	1.17137	-0.899696	-0.90832	-0.94125	-0.94125	0.488967	0.468966	1.36113	1.45334	-0.801349	-0.94125	-0.94125	-0.94125	AT3G21770	Peroxidase superfamily protein	LOC_Os05g41990.1	peroxidase precursor, putative, expressed
Traes_1BL_6E8A958A81	down	down	down	down	down	down	down	down	-0.155769	0.635316	0.712689	0.790866	-0.737123	-0.783759	-0.818488	-0.864534	-0.0918864	0.360591	1.55587	2.43947	-0.607157	-0.821689	-0.749863	-0.864534	AT1G05260	Peroxidase superfamily protein	LOC_Os05g41990.1	peroxidase precursor, putative, expressed
Traes_1BL_55F0D425F	down	down	down	down	down	down	down	down	0.200127	0.655325	0.973158	1.11418	-0.774816	-0.864802	-0.946413	-0.958251	0.0940065	0.505425	1.57229	1.86138	-0.711219	-0.8481	-0.91403	-0.958251	AT1G05260	Peroxidase superfamily protein	LOC_Os05g41990.1	peroxidase precursor, putative, expressed
Traes_1BL_1CCE08A29	down	down	down	down	down	down	down	down	-0.122233	0.444159	0.549695	0.86623	-0.803322	-0.865151	-0.862041	-0.887347	0.15699	0.766165	1.98361	1.93718	-0.736471	-0.781389	-0.777062	-0.869006	AT1G05260	Peroxidase superfamily protein	LOC_Os05g41990.1	peroxidase precursor, putative, expressed
Traes_1BL_2F2FCE5CD	down	down	down	down	down	down	down	down	0.0820748	1.06195	0.808773	0.756175	-0.832432	-0.909407	-0.931452	-0.979184	0.444709	0.880142	1.53914	1.65298	-0.757838	-0.910096	-0.926353	-0.979184	AT1G05260	Peroxidase superfamily protein	LOC_Os05g41990.1	peroxidase precursor, putative, expressed
Traes_1BL_A00341CE6	no	no	no	no	no	down	down	no	1.05665	1.2588	1.14303	1.99426	-0.109003	0.104736	-0.332418	0.469286	-0.629501	0.141757	0.0522309	-0.283241	-1.1181	-1.37216	-1.50911	-0.867215
Traes_1BL_88065F59A	no	no	no	no	no	no	no	no	no	no	no	no	no	no	no	no	no	no	no	no	no	no	no	no	AT3G21770	Peroxidase superfamily protein	LOC_Os05g41990.1	peroxidase precursor, putative, expressed
Traes_1BL_488EB8124	no	down	down	down	no	down	down	down	0.0818344	1.91428	-0.17766	0.257289	-0.629483	-0.801733	-1.2282	-1.32105	0.710541	1.88424	0.377641	0.750221	0.415438	-0.284183	-0.863426	-1.08575	AT3G21770	Peroxidase superfamily protein	LOC_Os05g42000.1	peroxidase precursor, putative, expressed
Traes_1BL_5E29B7C4A	no	no	no	up	no	no	no	up	-0.781386	-0.97687	-0.442025	-0.838224	0.321692	0.0405352	0.90226	2.07121	-1.15151	-0.165445	-0.308657	-0.685907	-0.467981	-0.488073	0.965517	2.00487	AT1G08720	Protein kinase superfamily protein	LOC_Os03g06410.1	protein kinase domain containing protein, expressed
Traes_1BL_6F07564F1	no	up	up	up	no	no	up	up	-0.657535	-1.03764	-0.648644	-0.638539	-0.137655	0.157	0.857519	2.26302	-0.756609	-0.811588	-1.13026	-0.581694	0.170931	0.177387	1.33126	1.44305	AT1G08720	Protein kinase superfamily protein	LOC_Os10g29540.1	protein kinase domain containing protein, expressed
Traes_1BL_5A307D575	no	no	up	up	no	no	up	up	-0.929748	-0.611999	-0.674178	-0.489114	-0.603342	-0.194505	0.876683	2.24319	-0.667471	-0.712239	-0.610029	-0.593647	-0.181271	-0.0613416	1.57213	1.63689	AT1G08720	Protein kinase superfamily protein	LOC_Os03g06410.1	protein kinase domain containing protein, expressed
Traes_1BL_DCCBC427D	no	no	up	up	no	no	up	up	-0.136693	-0.691503	-0.636071	-0.995932	0.141202	0.132858	0.910145	2.08044	-0.890318	-0.911125	-0.684648	-1.03386	-0.263121	0.0454591	1.03126	1.90191	AT1G08720	Protein kinase superfamily protein	LOC_Os10g29540.1	protein kinase domain containing protein, expressed
Traes_1DL_96374948E	up	up	up	up	up	up	up	up	-0.815918	-0.75664	-0.53328	-0.417726	0.389177	1.69123	1.91915	1.52818	-0.934007	-0.949401	-0.87213	-0.908131	-0.499899	0.0567058	0.389198	0.713491	AT1G10360	glutathione S-transferase TAU 18	LOC_Os10g38189.1	glutathione S-transferase, putative, expressed
Traes_1DL_71BB2A0FC	up	up	up	up	up	up	up	up	-0.707	-0.764536	-0.613176	-0.575649	0.17987	1.99348	2.03668	1.42216	-0.853668	-0.818871	-0.775756	-0.809353	-0.422853	0.139339	0.198342	0.370985	AT2G29420	glutathione S-transferase tau 7	LOC_Os10g38150.1	glutathione S-transferase, N-terminal domain containing protein, expressed
Traes_1DL_89C850D10	no	no	no	no	no	no	no	no	no	no	no	no	no	no	no	no	no	no	no	no	no	no	no	no	ATCG00420	NADH dehydrogenase subunit J	LOC_Os10g38212.1	NADPH-dependent oxidoreductase, putative
Traes_1DL_E632F023C	no	no	no	no	no	no	no	no	no	no	no	no	no	no	no	no	no	no	no	no	no	no	no	no	ATCG00170	DNA-directed RNA polymerase family protein
Traes_1DL_DD6CFF0F3	up	up	up	up	up	up	up	up	-0.997818	-0.882443	-0.957756	-0.858552	0.0878397	1.14834	1.01661	1.70555	-0.970875	-0.746384	-0.827046	-0.868303	0.379268	0.443097	0.768171	1.5603	AT1G59670	glutathione S-transferase TAU 15	LOC_Os10g38360.1	glutathione S-transferase, putative, expressed
Traes_1DL_7BCE5B151	up	up	up	up	up	up	up	up	-0.656174	-0.680834	-0.623019	-0.522675	0.177959	1.13553	2.12514	0.821398	-1.00864	-1.02756	-0.954648	-1.00515	-0.351027	0.654316	1.48302	0.432368	AT1G10370	Glutathione S-transferase family protein	LOC_Os10g38670.1	glutathione S-transferase, putative, expressed
Traes_1DL_C72091F90	no	up	up	up	up	up	up	no	-0.787223	-0.763739	-0.855541	-0.854601	-0.21782	0.668034	2.33784	1.34956	-1.08423	-0.577829	-0.677521	-0.80342	0.854535	0.756809	0.787243	-0.132096	AT2G29420	glutathione S-transferase tau 7	LOC_Os10g38360.1	glutathione S-transferase, putative, expressed
Traes_1DL_645A2ECC0	no	no	no	no	no	no	no	no	no	no	no	no	no	no	no	no	no	no	no	no	no	no	no	no	AT1G10370	Glutathione S-transferase family protein	LOC_Os10g38470.1	glutathione S-transferase, putative, expressed
Traes_1DL_2446C72D7	up	up	up	up	up	up	up	up	-0.798761	-0.613792	-0.857377	-0.76467	-0.233973	0.859525	0.953224	2.19225	-0.856936	-0.866693	-0.722019	-0.849916	0.0650742	-0.0528038	0.975237	1.57163	AT1G59700	glutathione S-transferase TAU 16	LOC_Os10g38470.1	glutathione S-transferase, putative, expressed
Traes_1DL_1B7CF6A10	no	no	no	no	no	no	no	up	-1.20305	0.621362	-0.625801	-0.976251	-0.946418	0.159943	1.07742	0.181029	-1.03846	-0.014317	-0.447335	-0.767649	0.26033	0.0439664	1.12499	2.55023	AT1G10370	Glutathione S-transferase family protein	LOC_Os10g38640.1	glutathione S-transferase, putative
Traes_1DL_159BCA1CC	up	up	no	no	up	up	up	up	-1.02495	-1.04837	-0.614476	-0.650885	0.319099	0.436562	0.364335	-0.213792	-1.01566	-0.62436	-0.789711	-0.7725	0.723478	1.15547	1.98986	1.7659	AT2G47490	NAD+ transporter 1	LOC_Os05g28870.1	mitochondrial carrier protein, putative, expressed
Traes_1DL_66FDD8BE6	no	up	up	up	up	up	up	up	-0.572929	-0.572929	-0.572929	-0.572929	-0.542933	-0.323335	-0.0444484	1.14164	-0.572929	-0.562325	-0.572929	-0.559425	-0.179071	0.0448943	1.63744	2.82514	AT3G52590	ubiquitin extension protein 1	LOC_Os09g31019.1	ubiquitin fusion protein, putative
Traes_1DL_541F138FA	no	no	up	up	no	no	no	up	-0.492482	-0.281005	-0.722164	-0.405242	-0.392309	-0.0174829	1.00633	2.49775	-0.77749	-0.299533	-0.705333	-0.604526	-0.720668	-0.4179	0.266952	2.06511	AT3G06760	Drought-responsive family protein	LOC_Os05g28980.1	drought induced 19 protein, putative, expressed
Traes_1DL_AD0D15C32	up	up	up	no	up	up	up	up	-1.1746	-1.01226	-1.02762	-0.582253	0.309774	0.988474	1.66218	0.119989	-1.13131	-0.976362	-0.603619	-0.57166	0.961424	0.626275	1.52332	0.888252	AT2G42010	phospholipase D beta 1	LOC_Os10g38060.2	phospholipase D, putative, expressed
Traes_1DL_8809CD0A8	no	up	up	up	no	up	up	up	-0.427557	-0.667499	-0.222681	-0.45099	0.528573	0.579791	1.88881	2.31569	-0.804843	-0.997992	-0.812097	-0.959666	-0.5944	-0.469139	0.249473	0.844524	AT5G04590	sulfite reductase	LOC_Os05g42350.1	ferredoxin--nitrite reductase, putative, expressed
Traes_1DL_36CEA53FD	up	up	up	up	no	no	up	up	-0.872021	-0.668716	-0.821849	-0.815347	0.245851	0.390268	1.33203	1.6885	-0.682704	-0.472815	-0.884334	-0.882036	-0.513913	0.0135197	0.852169	2.09139	AT1G04770	Tetratricopeptide repeat (TPR)-like superfamily protein	LOC_Os05g43040.1	tetratricopeptide repeat domain containing protein, expressed
Traes_1DL_92299F606	no	no	up	up	no	no	no	up	-0.747231	-0.159182	-1.26901	-1.26901	0.832074	-0.0202348	1.26211	1.65471	0.309315	-0.526255	-0.991834	-0.953708	0.145752	-0.680229	0.700785	1.71196			LOC_Os05g43240.3	jacalin-like lectin domain containing protein, expressed
Traes_1DL_2C8ED0E55	up	up	up	up	no	no	no	up	-0.585576	-0.573462	-1.35616	-1.4286	1.95019	1.22838	0.567107	0.0967058	-0.145918	0.111532	-0.610172	-1.05334	-0.0375138	-0.198772	0.250731	1.78486	AT1G19715	Mannose-binding lectin superfamily protein	LOC_Os05g43240.1	jacalin-like lectin domain containing protein, expressed
Traes_1DL_9942FD49C	up	up	up	up	up	up	up	up	-0.798349	-0.701427	-0.742829	-0.751708	-0.395171	0.437198	0.449819	-0.0284831	-0.802767	-0.778471	-0.786291	-0.7778	0.362333	1.64469	2.11892	1.55034	AT3G15670	Late embryogenesis abundant protein (LEA) family protein	LOC_Os05g46480.1	late embryogenesis abundant protein, group 3, putative, expressed
Traes_1DL_BF298DBEC	no	no	no	no	down	down	down	down	-0.600731	-0.263824	-0.42968	-0.311556	-0.682985	-0.570173	-0.880071	-0.776438	1.18269	1.82838	1.50302	2.01076	-0.440917	-0.717786	-0.467032	-0.383656	AT3G51730	saposin B domain-containing protein	LOC_Os05g26954.1	saposin-like type B, region 1 family protein, putative, expressed
Traes_1DL_122F16FB2	up	up	up	up	up	up	up	up	-0.667722	-0.671659	-0.65483	-0.668017	-0.377299	-0.13944	-0.0371884	-0.258939	-0.673378	-0.669352	-0.667369	-0.66996	0.907479	2.1811	2.2113	0.855277			LOC_Os01g50910.1	late embryogenesis abundant protein, group 3, putative, expressed
Traes_1DL_700DBBC23	up	up	up	up	up	up	up	up	-0.663858	-0.665048	-0.663584	-0.665048	-0.549476	0.0486622	0.346143	0.313339	-0.665048	-0.665048	-0.665048	-0.665048	-0.231997	0.982635	2.52549	1.88293	AT1G52690	Late embryogenesis abundant protein (LEA) family protein	LOC_Os05g46480.1	late embryogenesis abundant protein, group 3, putative, expressed
Traes_1DL_269FE4712	no	no	no	no	no	no	no	no	no	no	no	no	no	no	no	no	no	no	no	no	no	no	no	no	AT3G09360	Cyclin/Brf1-like TBP-binding protein	LOC_Os05g23940.1	transcription initiation factor IIB, putative, expressed
Traes_1DL_B63CADDCD	up	up	up	up	up	up	up	up	-0.603811	-0.588554	-0.605396	-0.604271	-0.51521	-0.296857	-0.284614	-0.396517	-0.598095	-0.600087	-0.605598	-0.572745	0.597677	2.37973	1.87768	1.41667			LOC_Os01g50910.1	late embryogenesis abundant protein, group 3, putative, expressed
Traes_1DL_27447A67F	up	up	up	up	up	up	up	up	-0.968264	-0.929315	-0.617565	-0.650904	0.253138	0.582046	0.918704	0.338626	-1.04559	-1.01726	-0.941608	-0.926261	0.794985	1.284	2.01049	0.914783	AT5G53050	alpha/beta-Hydrolases superfamily protein	LOC_Os05g46460.1	hydrolase, alpha/beta fold family domain containing protein, expressed
Traes_1DL_80768AB26	up	up	up	up	up	up	up	up	-0.894812	-0.902642	-0.901756	-0.898953	0.381656	0.825629	1.11192	1.71658	-0.894306	-0.896987	-0.900682	-0.901302	0.187705	0.447464	1.02243	1.49806	AT3G50940	P-loop containing nucleoside triphosphate hydrolases superfamily protein	LOC_Os05g51130.1	mitochondrial chaperone BCS1, putative, expressed
Traes_1DL_2200EA8BC	up	up	up	up	up	up	up	up	-0.896538	-0.886161	-0.890988	-0.880019	0.511277	0.832196	1.07686	1.82168	-0.894599	-0.895454	-0.900385	-0.89239	0.388715	0.278721	0.617249	1.60983	AT3G50930	cytochrome BC1 synthesis	LOC_Os05g51130.1	mitochondrial chaperone BCS1, putative, expressed
Traes_1DL_EBC2C25C9	no	up	no	no	no	no	up	no	-0.12744	-1.29445	-0.776557	-1.1966	1.31203	1.49514	0.204566	-0.254894	-0.190149	-0.600141	-1.06671	-0.97462	0.735114	1.14184	1.6944	-0.10153	AT1G08620	Transcription factor jumonji (jmj) family protein / zinc finger (C5HC2 type) family protein	LOC_Os05g10770.1	transcription factor jumonji, putative, expressed
Traes_1DL_DC879CDBC	up	up	up	up	up	up	up	up	-0.917881	-0.906034	-0.904049	-0.891626	0.282517	0.512218	1.09008	1.80736	-0.842183	-0.8394	-0.863614	-0.873886	0.346553	0.480349	0.770459	1.74913	AT3G50930	cytochrome BC1 synthesis	LOC_Os05g51130.1	mitochondrial chaperone BCS1, putative, expressed
Traes_1DL_B3670D7E5	up	up	up	up	up	up	up	up	-0.899009	-0.906214	-0.890058	-0.890019	0.410634	0.849355	1.00379	1.78929	-0.899685	-0.891595	-0.898719	-0.906241	0.563021	0.506079	0.413205	1.64616	AT3G50930	cytochrome BC1 synthesis	LOC_Os05g51130.1	mitochondrial chaperone BCS1, putative, expressed
Traes_1DL_281C17822	no	no	no	down	no	no	no	no	-1.06608	-0.175634	-0.188561	0.593762	-0.813689	-0.392766	-0.289755	-1.89708	1.09225	1.54016	1.38335	1.11133	-0.847354	0.388164	0.576824	-1.01493			LOC_Os10g08450.1	transposon protein, putative, CACTA, En/Spm sub-class
Traes_1DL_5F0B91587	no	no	no	no	no	no	no	no	no	no	no	no	no	no	no	no	no	no	no	no	no	no	no	no	AT2G27170	Structural maintenance of chromosomes (SMC) family protein	LOC_Os02g04040.1	RecF/RecN/SMC N terminal domain containing protein, expressed
Traes_1DL_1189E4CF3	no	no	no	no	no	no	no	no	no	no	no	no	no	no	no	no	no	no	no	no	no	no	no	no	AT3G50940	P-loop containing nucleoside triphosphate hydrolases superfamily protein	LOC_Os01g42030.1	mitochondrial chaperone BCS1, putative, expressed
Traes_1DL_1DEDB0903	up	up	up	up	up	up	up	up	-0.923028	-0.924379	-0.930311	-0.925807	0.544339	0.858686	0.944082	1.46211	-0.917585	-0.921618	-0.925181	-0.927625	0.465863	0.4997	0.994509	1.62625	AT3G50940	P-loop containing nucleoside triphosphate hydrolases superfamily protein	LOC_Os05g51130.1	mitochondrial chaperone BCS1, putative, expressed

## Sheet: chr1S
gene ID	Expression profile								Heat Map																Annotation
	CS-6h	CS-12h	CS-24h	CS-48h	QM-6h	QM-12h	QM-24h	QM-48h	CS-CK-6h	CS-CK-12h	CS-CK-24h	CS-CK-48h	CS-NaCl-6h	CS-NaCl-12h	CS-NaCl-24h	CS-NaCl-48h	QM-CK-6h	QM-CK-12h	QM-CK-24h	QM-CK-48h	QM-NaCl-6h	QM-NaCl-12h	QM-NaCl-24h	QM-NaCl-48h	Arabidopsis ID	Arabidopsis Anotation	Rice ID	Rice Anotation
Traes_1AS_0280AF820	up	up	up	up	no	up	up	up	-1.31786	-1.12085	-1.25205	-1.0846	-0.406453	0.628531	1.21924	0.798456	-0.485504	-0.308451	-0.796566	-0.324233	0.484459	1.4044	1.38213	1.17934			LOC_Os05g03610.1	phospholipase C, putative, expressed
Traes_1AS_4B547D7DB	up	up	up	up	no	no	up	up	-1.41467	-1.20997	-1.31681	-1.27001	0.0883301	0.605208	0.607342	0.0549578	-0.279967	0.0289457	-0.423581	-0.429599	0.473971	1.44929	1.69595	1.34062	AT2G40116	Phosphoinositide-specific phospholipase C family protein	LOC_Os05g03610.1	phospholipase C, putative, expressed
Traes_1AS_D91A7B6EC	no	no	no	no	no	no	no	up	-0.97364	-0.638237	-1.03597	-0.976894	-0.910475	-0.787344	-0.809199	-0.471781	0.455235	0.738591	0.255367	-0.0754952	1.07658	1.23233	0.58765	2.33328	AT3G55940	Phosphoinositide-specific phospholipase C family protein	LOC_Os05g03610.1	phospholipase C, putative, expressed
Traes_1AS_2B48731F7	no	up	up	up	no	no	up	up	-1.04187	-1.05339	-1.17214	-1.17214	-0.844283	-0.0289663	-0.224246	-0.161444	-0.258657	0.404096	0.177293	-0.286533	0.638087	1.47382	1.63104	1.91931	AT3G55940	Phosphoinositide-specific phospholipase C family protein	LOC_Os05g03610.1	phospholipase C, putative, expressed
Traes_1AS_A12E87FB6	no	up	up	up	no	up	up	up	-0.752834	-0.681581	-0.725062	-0.773642	-0.599523	0.72127	0.784525	2.84849	-0.482125	-0.552317	-0.670141	-0.645392	-0.357126	0.177823	0.525837	1.1818	AT2G19130	S-locus lectin protein kinase family protein	LOC_Os04g28780.1	serine/threonine-protein kinase receptor precursor, putative, expressed
Traes_1AS_EAF9A03B2	no	no	no	down	no	no	no	up	0.29644	1.76273	1.12574	0.055141	0.92105	-0.0170327	0.656735	-1.55507	0.33333	-0.266927	-0.937029	-1.68883	-0.551202	-1.22137	0.0243541	1.06194	AT1G76690	12-oxophytodienoate reductase 2	LOC_Os06g11210.1	12-oxophytodienoate reductase, putative, expressed
Traes_1AS_48F12954A	no	up	up	up	up	up	up	up	-0.672268	-0.71071	-0.982898	-1.03629	-0.214857	1.47839	0.72828	1.46061	-0.820574	-0.842435	-1.02873	-1.01174	1.16998	0.787799	0.51931	1.17613	AT2G19130	S-locus lectin protein kinase family protein	LOC_Os04g01310.1	serine/threonine-protein kinase receptor precursor, putative, expressed
Traes_1AS_C1574E3E3	no	no	no	no	no	no	no	no	no	no	no	no	no	no	no	no	no	no	no	no	no	no	no	no	AT2G19130	S-locus lectin protein kinase family protein	LOC_Os04g01310.1	serine/threonine-protein kinase receptor precursor, putative, expressed
Traes_1AS_91A304B6B	no	up	up	no	no	up	up	no	-0.770536	-0.306426	-0.57768	-0.428776	0.641479	1.87179	1.72774	0.495343	-0.94147	-0.698522	-1.20892	-1.19219	0.232164	1.03227	0.857188	-0.733455	AT1G76680	12-oxophytodienoate reductase 1	LOC_Os06g11210.1	12-oxophytodienoate reductase, putative, expressed
Traes_1AS_F6D02F41E	up	up	up	up	up	up	no	no	-0.654868	-0.498274	-0.405557	-0.0593483	0.517913	1.35041	1.72109	2.34977	-0.845867	-0.887389	-0.893421	-0.775421	0.101259	0.093321	-0.694569	-0.419058	AT1G76690	12-oxophytodienoate reductase 2	LOC_Os06g11240.1	12-oxophytodienoate reductase, putative, expressed
Traes_1AS_5AE5516B91	no	up	up	up	up	up	up	up	-0.543827	-0.481547	-0.729307	-0.604371	-0.234329	0.50263	0.738279	2.55504	-0.833708	-0.778345	-0.856997	-0.98283	-0.229752	0.128386	0.750495	1.60019	AT5G27650	Tudor/PWWP/MBT superfamily protein	LOC_Os05g38810.1	PWWP domain containing protein, expressed
Traes_1AS_A12B2DC63	up	up	up	up	up	up	up	up	-0.78559	-0.702044	-0.871162	-0.679199	0.164006	1.41874	2.00498	1.86512	-0.784474	-0.749869	-0.860621	-0.865982	0.468927	0.358403	0.248728	-0.229968	AT1G77330	2-oxoglutarate (2OG) and Fe(II)-dependent oxygenase superfamily protein	LOC_Os05g05680.1	1-aminocyclopropane-1-carboxylate oxidase, putative, expressed
Traes_1AS_C2D84E4F8	no	no	no	no	no	no	no	no	no	no	no	no	no	no	no	no	no	no	no	no	no	no	no	no	AT1G77330	2-oxoglutarate (2OG) and Fe(II)-dependent oxygenase superfamily protein	LOC_Os05g05680.1	1-aminocyclopropane-1-carboxylate oxidase, putative, expressed
Traes_1AS_A2C4350B8	no	no	no	no	no	no	no	no	no	no	no	no	no	no	no	no	no	no	no	no	no	no	no	no	AT1G77330	2-oxoglutarate (2OG) and Fe(II)-dependent oxygenase superfamily protein	LOC_Os05g05680.1	1-aminocyclopropane-1-carboxylate oxidase, putative, expressed
Traes_1AS_14200F658	no	no	no	no	no	no	no	no	no	no	no	no	no	no	no	no	no	no	no	no	no	no	no	no	AT2G19130	S-locus lectin protein kinase family protein	LOC_Os04g01310.1	serine/threonine-protein kinase receptor precursor, putative, expressed
Traes_1AS_A12E87FB6	no	up	up	up	no	up	up	up	-0.752834	-0.681581	-0.725062	-0.773642	-0.599523	0.72127	0.784525	2.84849	-0.482125	-0.552317	-0.670141	-0.645392	-0.357126	0.177823	0.525837	1.1818	AT2G19130	S-locus lectin protein kinase family protein	LOC_Os04g28780.1	serine/threonine-protein kinase receptor precursor, putative, expressed
Traes_1AS_EAF9A03B2	no	no	no	down	no	no	no	up	0.29644	1.76273	1.12574	0.055141	0.92105	-0.0170327	0.656735	-1.55507	0.33333	-0.266927	-0.937029	-1.68883	-0.551202	-1.22137	0.0243541	1.06194	AT1G76690	12-oxophytodienoate reductase 2	LOC_Os06g11210.1	12-oxophytodienoate reductase, putative, expressed
Traes_1AS_48F12954A	no	up	up	up	up	up	up	up	-0.672268	-0.71071	-0.982898	-1.03629	-0.214857	1.47839	0.72828	1.46061	-0.820574	-0.842435	-1.02873	-1.01174	1.16998	0.787799	0.51931	1.17613	AT2G19130	S-locus lectin protein kinase family protein	LOC_Os04g01310.1	serine/threonine-protein kinase receptor precursor, putative, expressed
Traes_1AS_C1574E3E3	no	no	no	no	no	no	no	no	no	no	no	no	no	no	no	no	no	no	no	no	no	no	no	no	AT2G19130	S-locus lectin protein kinase family protein	LOC_Os04g01310.1	serine/threonine-protein kinase receptor precursor, putative, expressed
Traes_1AS_231DA1EB5	no	up	up	up	up	up	up	up	-0.617994	-0.608775	-0.609703	-0.608409	-0.444931	0.592116	0.32018	2.95182	-0.609651	-0.596401	-0.617994	-0.608827	-0.213561	-0.249987	0.366948	1.55517	AT2G19130	S-locus lectin protein kinase family protein	LOC_Os04g01310.1	serine/threonine-protein kinase receptor precursor, putative, expressed
Traes_1AS_EA14D73CC	no	up	up	up	no	up	up	up	-0.638409	-0.629185	-0.663882	-0.673208	-0.621321	0.311197	0.87464	3.1228	-0.322594	-0.42209	-0.638672	-0.584645	-0.323456	-0.0468227	0.194357	1.06129	AT2G19130	S-locus lectin protein kinase family protein	LOC_Os04g01310.1	serine/threonine-protein kinase receptor precursor, putative, expressed
Traes_1AS_A79E210D7	no	no	no	no	no	no	no	no	no	no	no	no	no	no	no	no	no	no	no	no	no	no	no	no	AT2G19130	S-locus lectin protein kinase family protein	LOC_Os04g01310.1	serine/threonine-protein kinase receptor precursor, putative, expressed
Traes_1BS_EDF594647	up	up	up	up	up	up	up	up	-0.908248	-0.988089	-0.901699	-0.883881	0.0312251	0.429445	0.929948	1.52645	-0.740372	-0.738351	-0.703996	-0.762508	0.342676	0.42184	0.630068	2.31549	AT5G27650	Tudor/PWWP/MBT superfamily protein	LOC_Os05g05660.1	PWWP domain containing protein, expressed
Traes_1BS_420105401	up	up	up	up	up	up	up	up	-0.748858	-0.670351	-0.913467	-0.698395	0.967174	1.20299	1.45705	1.63369	-0.814812	-1.00308	-1.11666	-1.04896	1.01078	0.621096	0.235464	-0.113656	AT1G77330	2-oxoglutarate (2OG) and Fe(II)-dependent oxygenase superfamily protein	LOC_Os10g37170.1	retrotransposon protein, putative, unclassified
Traes_1BS_C428DA20B	up	up	up	up	up	up	up	up	-0.215894	-0.33125	-1.09757	-0.312762	1.839	1.16601	0.576674	1.69631	-1.01985	-0.872615	-1.30283	-1.05291	0.885602	0.302499	0.0600751	-0.3205	AT1G77330	2-oxoglutarate (2OG) and Fe(II)-dependent oxygenase superfamily protein	LOC_Os05g05680.1	1-aminocyclopropane-1-carboxylate oxidase, putative, expressed
Traes_1BS_FA0EFB1B8	up	no	up	up	up	up	up	no	-0.70197	-0.029243	-0.697077	-0.296475	0.327728	0.798327	2.21951	1.85043	-0.951079	-0.843061	-1.17651	-0.959982	0.745328	0.218355	0.0529036	-0.557195	AT1G77330	2-oxoglutarate (2OG) and Fe(II)-dependent oxygenase superfamily protein	LOC_Os05g05680.1	1-aminocyclopropane-1-carboxylate oxidase, putative, expressed
Traes_1BS_4F863C0A0	no	no	up	up	up	up	up	up	-0.405704	-0.154518	-0.886334	-0.239773	0.308507	0.664849	1.56596	2.69875	-0.79426	-0.650481	-1.09818	-1.01883	0.311233	0.151196	0.0701774	-0.522598	AT1G77330	2-oxoglutarate (2OG) and Fe(II)-dependent oxygenase superfamily protein	LOC_Os05g05680.1	1-aminocyclopropane-1-carboxylate oxidase, putative, expressed
Traes_1BS_62F9E18B0	no	no	no	no	no	no	no	no	no	no	no	no	no	no	no	no	no	no	no	no	no	no	no	no	AT3G24550	proline extensin-like receptor kinase 1	LOC_Os05g12680.1	retrotransposon protein, putative, unclassified, expressed
Traes_1BS_D27D5141B	up	up	up	up	up	up	up	up	-0.695373	-0.695373	-0.680462	-0.678135	-0.493976	2.1339	0.92575	2.03264	-0.695373	-0.682428	-0.695373	-0.695373	-0.485793	0.0588325	1.03483	0.3117	AT2G19130	S-locus lectin protein kinase family protein	LOC_Os04g01310.1	serine/threonine-protein kinase receptor precursor, putative, expressed
Traes_1BS_9B931EE60	no	up	up	up	no	up	up	up	-0.727755	-0.617749	-0.727755	-0.727755	-0.606271	1.67904	0.589382	2.39314	-0.727755	-0.727755	-0.727755	-0.727755	-0.40055	0.599935	0.912306	0.545049	AT1G65790	receptor kinase 1	LOC_Os04g28780.1	serine/threonine-protein kinase receptor precursor, putative, expressed
Traes_1BS_6FBF9AB0B	no	up	up	up	no	no	up	up	-1.04329	-0.998117	-1.01197	-1.03424	-0.819386	-0.0616694	1.62164	0.554068	0.0888746	1.88155	-0.674889	-0.83353	-0.0737183	0.725718	1.37322	0.305727	AT3G07040	NB-ARC domain-containing disease resistance protein	LOC_Os11g12340.2	disease resistance protein RPM1, putative, expressed
Traes_1BS_37426DBD4	no	no	up	up	no	no	up	no	-0.102302	0.0414069	-1.10497	-1.3752	0.100458	-0.52015	-0.542696	-0.879959	0.753953	1.55483	-0.521423	-0.850018	1.76136	1.63854	0.638538	-0.592374	AT2G19130	S-locus lectin protein kinase family protein	LOC_Os04g28780.1	serine/threonine-protein kinase receptor precursor, putative, expressed
Traes_1BS_0EEDCDBE1	no	no	no	no	no	no	no	no	no	no	no	no	no	no	no	no	no	no	no	no	no	no	no	no	AT3G19020	Leucine-rich repeat (LRR) family protein	LOC_Os11g43640.1	retrotransposon protein, putative, unclassified
Traes_1DS_665A5B1DD	up	up	up	up	no	up	up	up	-0.835808	-0.803874	-0.924251	-0.83965	0.00196449	0.378238	0.688634	1.79893	-0.564875	-0.808669	-0.684419	-0.794534	0.11223	0.427952	0.444749	2.40338	AT5G27650	Tudor/PWWP/MBT superfamily protein	LOC_Os05g05660.1	PWWP domain containing protein, expressed
Traes_1DS_933A067FA	up	up	up	up	up	up	up	up	-0.789743	-0.889681	-0.78895	-0.782753	-0.222219	0.291075	0.850317	2.0034	-0.881485	-0.676418	-0.754021	-0.826096	0.0897279	0.465725	0.940257	1.97086	AT5G27650	Tudor/PWWP/MBT superfamily protein	LOC_Os05g38810.1	PWWP domain containing protein, expressed
Traes_1DS_99E3E8761	up	up	up	up	up	up	up	no	-0.540337	-0.585553	-0.658651	-0.142993	0.846438	1.88021	1.76782	0.973187	-0.946201	-0.892436	-1.05166	-0.964755	1.13625	-0.213237	0.106521	-0.714596	AT1G77330	2-oxoglutarate (2OG) and Fe(II)-dependent oxygenase superfamily protein	LOC_Os05g05680.1	1-aminocyclopropane-1-carboxylate oxidase, putative, expressed
Traes_1DS_3463BE1BB	up	up	up	up	up	up	up	up	-0.849735	-0.731363	-0.932608	-0.775092	0.828308	1.72735	1.06622	1.69217	-0.879926	-0.935137	-1.06227	-0.922219	0.798461	0.376947	0.388319	0.210565	AT1G77330	2-oxoglutarate (2OG) and Fe(II)-dependent oxygenase superfamily protein	LOC_Os05g05680.1	1-aminocyclopropane-1-carboxylate oxidase, putative, expressed
Traes_1DS_26E6C748F	up	up	up	up	up	up	up	up	-0.731662	-0.61056	-0.77686	-0.554655	0.571011	2.10179	1.42941	1.45263	-0.752753	-0.918616	-0.990267	-0.871872	0.974376	0.164025	-0.104935	-0.38106	AT1G77330	2-oxoglutarate (2OG) and Fe(II)-dependent oxygenase superfamily protein	LOC_Os05g05680.1	1-aminocyclopropane-1-carboxylate oxidase, putative, expressed
Traes_1DS_AEB0CD565	up	up	up	up	up	up	up	up	-0.54962	-0.461147	-0.767432	-0.304011	1.37939	1.87231	1.62937	1.16657	-0.900188	-0.872861	-0.952848	-0.962373	0.651557	-0.156513	-0.0496392	-0.722564	AT1G77330	2-oxoglutarate (2OG) and Fe(II)-dependent oxygenase superfamily protein	LOC_Os05g05680.1	1-aminocyclopropane-1-carboxylate oxidase, putative, expressed
Traes_1DS_5833EEE5F	no	no	no	no	no	no	no	no	no	no	no	no	no	no	no	no	no	no	no	no	no	no	no	no	AT1G56670	GDSL-like Lipase/Acylhydrolase superfamily protein	LOC_Os05g06710.1	GDSL-like lipase/acylhydrolase, putative, expressed
Traes_1DS_35365657E	no	up	up	up	no	no	up	up	-0.39799	-0.645927	-0.720976	-0.652246	-0.506744	0.0115447	0.613104	0.593565	-0.554945	-0.255799	-0.710817	-0.674464	-0.643931	0.202568	2.96956	1.3735	AT1G09390	GDSL-like Lipase/Acylhydrolase superfamily protein	LOC_Os05g06710.1	GDSL-like lipase/acylhydrolase, putative, expressed
Traes_1DS_0DF78825D	no	no	up	up	no	no	up	up	-0.49326	-0.245781	-0.80555	-1.0628	-0.427258	-0.355437	0.355493	1.71655	-0.183073	-0.0829369	-0.992825	-0.952741	-0.424378	0.170951	1.54716	2.23589	AT1G09390	GDSL-like Lipase/Acylhydrolase superfamily protein	LOC_Os01g22640.1	GDSL-like lipase/acylhydrolase, putative, expressed
Traes_1DS_67E26A4F0	no	no	no	no	no	down	no	no	-0.189266	1.02348	-1.18476	-0.321257	-0.893259	-0.62164	-1.10394	0.824046	0.784004	2.12181	-0.0504164	0.512633	0.333523	-0.86708	-1.41172	1.04385	AT1G09390	GDSL-like Lipase/Acylhydrolase superfamily protein	LOC_Os05g06710.1	GDSL-like lipase/acylhydrolase, putative, expressed
Traes_1DS_29F18D0C8	no	no	no	no	no	no	no	no	no	no	no	no	no	no	no	no	no	no	no	no	no	no	no	no	AT1G56670	GDSL-like Lipase/Acylhydrolase superfamily protein	LOC_Os01g22660.1	GDSL-like lipase/acylhydrolase, putative, expressed
Traes_1DS_31913486E	up	up	up	no	up	up	up	up	-0.901369	-0.992453	-0.825336	-0.76131	1.72856	1.3435	0.666642	0.0777974	-1.01161	-0.981402	-0.858696	-0.803948	1.07067	0.964599	1.10405	0.180295	AT3G05840	Protein kinase superfamily protein	LOC_Os05g04340.1	CGMC_GSK.6 - CGMC includes CDA, MAPK, GSK3, and CLKC kinases, expressed
Traes_1DS_22E47378B	up	up	up	up	up	no	no	up	-1.47004	-0.978075	-0.865076	-0.738894	0.508614	1.21382	0.560572	0.886264	-1.17655	-0.596193	-0.566346	-0.903209	1.39041	0.556211	0.725593	1.45291	AT1G09390	GDSL-like Lipase/Acylhydrolase superfamily protein	LOC_Os05g04240.1	GDSL-like lipase/acylhydrolase, putative, expressed
Traes_1DS_685E35174	no	no	no	down	no	no	down	down	0.147794	0.533359	0.298676	-0.830082	0.466216	0.19118	-0.885652	-1.88343	1.18244	1.25223	0.747373	0.972118	0.645872	-0.00214023	-0.958862	-1.87709	AT1G56670	GDSL-like Lipase/Acylhydrolase superfamily protein	LOC_Os01g22660.2	GDSL-like lipase/acylhydrolase, putative, expressed

## Sheet: chr2L
gene ID	Expression profile								Heat Map																Annotation
	CS-6h	CS-12h	CS-24h	CS-48h	QM-6h	QM-12h	QM-24h	QM-48h	CS-CK-6h	CS-CK-12h	CS-CK-24h	CS-CK-48h	CS-NaCl-6h	CS-NaCl-12h	CS-NaCl-24h	CS-NaCl-48h	QM-CK-6h	QM-CK-12h	QM-CK-24h	QM-CK-48h	QM-NaCl-6h	QM-NaCl-12h	QM-NaCl-24h	QM-NaCl-48h	Arabidopsis ID	Arabidopsis Anotation	Rice ID	Rice Anotation
Traes_2AL_81C13DF27	up	up	up	up	no	no	no	up	-0.63682	-0.488824	-0.362728	-0.187487	-0.143974	0.353191	1.20676	3.30618	-0.665367	-0.563798	-0.410245	-0.440922	-0.607837	-0.353454	-0.141128	0.136457	AT1G60710	NAD(P)-linked oxidoreductase superfamily protein	LOC_Os04g27060.1	oxidoreductase, aldo/keto reductase family protein, putative, expressed
Traes_2AL_268718845	up	up	up	up	up	up	up	up	-0.60616	-0.60616	-0.60616	-0.60616	-0.444581	-0.12845	0.735804	2.58687	-0.601068	-0.60616	-0.586484	-0.600565	-0.392746	-0.235219	0.715238	1.98201	AT1G60690	NAD(P)-linked oxidoreductase superfamily protein	LOC_Os04g27060.1	oxidoreductase, aldo/keto reductase family protein, putative, expressed
Traes_2AL_D6D12A561	down	down	down	down	down	down	down	down	0.711776	0.925397	0.372972	0.331975	-0.499201	-0.898657	-0.991026	-1.2113	0.840436	1.4679	1.07199	1.52695	-0.537275	-0.913881	-1.10879	-1.08926	AT1G60730	NAD(P)-linked oxidoreductase superfamily protein	LOC_Os04g26910.1	oxidoreductase, aldo/keto reductase family protein, putative, expressed
Traes_2AL_5C6928F55	no	down	down	down	down	down	down	down	0.464877	0.799125	0.217011	0.431417	-0.584051	-0.906447	-0.858359	-1.22184	1.04354	1.51333	1.3193	1.35668	-0.399363	-0.896927	-1.14624	-1.13205	AT1G60710	NAD(P)-linked oxidoreductase superfamily protein	LOC_Os04g26910.1	oxidoreductase, aldo/keto reductase family protein, putative, expressed
Traes_2AL_25944DD47	up	up	up	up	up	up	up	up	-0.553965	-0.556756	-0.451163	-0.449119	-0.157571	0.260737	1.35638	3.18067	-0.626831	-0.61902	-0.584962	-0.596806	-0.457456	-0.260994	0.111379	0.405478	AT1G60730	NAD(P)-linked oxidoreductase superfamily protein	LOC_Os04g26910.1	oxidoreductase, aldo/keto reductase family protein, putative, expressed
Traes_2AL_1A870CE7B	up	up	up	up	up	up	up	up	-0.546617	-0.501827	-0.403239	-0.249569	-0.192351	0.349104	1.3579	3.12163	-0.732979	-0.728378	-0.709608	-0.682759	-0.523925	-0.109011	0.252241	0.299385	AT1G60680	NAD(P)-linked oxidoreductase superfamily protein	LOC_Os04g27060.1	oxidoreductase, aldo/keto reductase family protein, putative, expressed
Traes_2AL_549D005B7	no	up	up	up	no	no	up	up	0.0125401	-1.20006	-0.715068	-0.355212	-0.293001	0.0486333	0.848425	1.96895	-0.661943	-0.478691	-0.862896	-0.628739	-0.597377	-0.285016	0.938728	2.26072	AT3G59410	protein kinase family protein	LOC_Os04g41530.1	serine/threonine-protein kinase GCN2, putative
Traes_2AL_247F64940	no	no	no	up	no	no	up	up	-0.589452	-0.636815	-0.102368	-0.760021	-0.549271	0.134368	2.00734	1.97914	-0.583103	-0.514275	-1.02835	-0.672078	-0.541376	-0.466175	1.35068	0.971756	AT3G59410	protein kinase family protein	LOC_Os04g41510.1	serine/threonine-protein kinase GCN2, putative, expressed
Traes_2AL_A8DEE8564	no	up	up	up	no	no	up	up	0.18295	-0.988178	-0.708466	-0.724073	0.14525	1.1081	1.40607	0.79911	-0.52802	-0.901887	-1.03674	-1.06502	-0.531417	-0.422811	1.68824	1.57689	AT3G59410	protein kinase family protein	LOC_Os04g41510.1	serine/threonine-protein kinase GCN2, putative, expressed
Traes_2AL_8DD050D521	no	no	no	no	no	no	no	no	no	no	no	no	no	no	no	no	no	no	no	no	no	no	no	no	AT4G05030	Copper transport protein family	LOC_Os04g39010.1	heavy metal associated domain containing protein, expressed
Traes_2AL_748546422	up	no	no	up	up	up	up	no	-1.3929	-0.9776	-0.90651	-1.00445	-0.707241	-0.256111	-0.0748353	1.62944	-0.729873	-0.321131	-0.466054	0.346872	0.89692	1.37216	1.17549	1.41583	AT4G05030	Copper transport protein family	LOC_Os04g39010.1	heavy metal associated domain containing protein, expressed
Traes_2AL_9B175F3DA	up	up	up	up	up	up	up	up	-0.816219	-0.814859	-0.837319	-0.804704	-0.254617	0.411737	1.57319	1.63901	-0.787409	-0.752828	-0.789501	-0.772927	0.0238189	0.217067	0.814376	1.95118	AT4G05030	Copper transport protein family	LOC_Os02g37300.1	heavy metal associated domain containing protein, expressed
Traes_2AL_6DD37E6BE	up	up	up	up	up	up	up	up	-0.965617	-0.843441	-0.973935	-0.92427	0.103675	1.16129	0.457957	0.361309	-0.897523	-0.814622	-0.901421	-0.802542	1.55446	1.13723	1.6549	0.692543	AT4G05030	Copper transport protein family	LOC_Os02g37300.1	heavy metal associated domain containing protein, expressed
Traes_2AL_F1D899FDB	no	no	no	no	no	no	no	no	no	no	no	no	no	no	no	no	no	no	no	no	no	no	no	no	AT4G05030	Copper transport protein family	LOC_Os04g39350.1	heavy metal associated domain containing protein, expressed
Traes_2AL_5EFEADFB6	up	up	up	no	up	up	up	up	-0.824417	-0.531293	-0.77113	-0.739547	0.34698	0.763006	0.131007	-0.711422	-0.730924	-0.681402	-0.795486	-0.58693	1.08354	1.95055	2.17043	-0.0729625	AT4G26090	NB-ARC domain-containing disease resistance protein	LOC_Os04g43440.1	NB-ARC/LRR disease resistance protein, putative, expressed
Traes_2AL_369364713	no	no	no	no	no	no	no	no	no	no	no	no	no	no	no	no	no	no	no	no	no	no	no	no	AT4G13670	plastid transcriptionally active 5	LOC_Os04g43420.1	PTAC5, putative, expressed
Traes_2AL_3CC660E21	up	up	up	no	up	up	up	up	-0.907029	-0.699217	-0.669393	-0.506685	-0.133015	0.428474	0.573366	-0.198873	-0.871352	-0.815409	-0.502647	-0.750455	0.200878	1.27962	2.81484	0.756898	AT4G27190	NB-ARC domain-containing disease resistance protein	LOC_Os04g43440.1	NB-ARC/LRR disease resistance protein, putative, expressed
Traes_2AL_EBAB28009	no	up	up	up	up	up	up	up	-0.649879	-0.72681	-0.747659	-0.583922	-0.161697	0.222058	0.125601	0.058021	-0.79338	-0.792457	-0.684969	-0.702223	0.260158	1.18217	2.83114	1.16385	AT4G26090	NB-ARC domain-containing disease resistance protein	LOC_Os04g43440.1	NB-ARC/LRR disease resistance protein, putative, expressed
Traes_2AL_C07505E42	up	up	up	up	up	up	up	up	-0.866177	-0.745899	-1.30807	-1.10141	0.324827	0.819693	1.50643	1.12636	-0.247047	-0.337219	-1.10964	-1.05167	1.2141	1.3464	0.7451	-0.315792	AT2G37040	PHE ammonia lyase 1	LOC_Os04g43800.1	phenylalanine ammonia-lyase, putative, expressed
Traes_2AL_9D78F85E2	no	no	no	no	no	no	no	no	no	no	no	no	no	no	no	no	no	no	no	no	no	no	no	no	AT2G37040	PHE ammonia lyase 1	LOC_Os04g43800.1	phenylalanine ammonia-lyase, putative, expressed
Traes_2AL_A2BB17CE1	no	no	no	up	no	no	no	no	-0.490259	0.0526214	-1.40794	-1.20354	0.376941	0.00454287	-0.682817	0.849716	0.389623	0.91627	-1.16508	-0.516516	2.27579	1.17491	-0.859693	0.285428	AT2G37040	PHE ammonia lyase 1	LOC_Os04g43800.1	phenylalanine ammonia-lyase, putative, expressed
Traes_2AL_9EC3226F7	up	up	up	up	up	up	up	no	-0.873234	-0.765334	-1.26643	-1.24009	0.866298	0.580123	0.865137	0.730005	-0.320665	-0.347166	-0.890048	-0.843141	2.0156	1.48981	0.257487	-0.258355	AT2G37040	PHE ammonia lyase 1	LOC_Os04g43800.1	phenylalanine ammonia-lyase, putative, expressed
Traes_2AL_1B97CF2E5	up	up	up	up	up	up	up	no	-0.766519	-0.78553	-1.1909	-1.32359	0.944901	0.593298	1.25526	1.98285	-0.470995	-0.27973	-1.01571	-0.872372	0.689391	1.10568	0.258738	-0.124766	AT3G53260	phenylalanine ammonia-lyase 2	LOC_Os04g43800.1	phenylalanine ammonia-lyase, putative, expressed
Traes_2AL_2763280FC	up	up	up	up	up	up	up	no	-0.866666	-0.62618	-1.34676	-1.30062	0.689945	0.824713	1.4499	0.711622	-0.227058	-0.27666	-1.0657	-0.952371	1.32111	1.44679	0.635052	-0.417111	AT2G37040	PHE ammonia lyase 1	LOC_Os04g43800.1	phenylalanine ammonia-lyase, putative, expressed
Traes_2AL_0DDC60D6E	no	no	no	no	no	no	no	no	no	no	no	no	no	no	no	no	no	no	no	no	no	no	no	no	AT2G37040	PHE ammonia lyase 1	LOC_Os04g43800.1	phenylalanine ammonia-lyase, putative, expressed
Traes_2AL_A4C327C58	no	no	no	down	no	no	no	down	-0.245033	1.42141	-0.109085	1.4331	-0.0800866	0.939963	1.54864	-1.14777	0.233883	0.186441	-1.04687	0.407191	-0.00587763	-0.665836	-1.02574	-1.84433	AT2G15490	UDP-glycosyltransferase 73B4	LOC_Os04g46980.1	cis-zeatin O-glucosyltransferase, putative, expressed
Traes_2AL_4C6E19DEA	up	up	up	up	up	up	up	up	-0.684313	-0.818822	-0.788471	-0.828333	-0.111671	0.454747	0.941795	2.39948	-0.677647	-0.655613	-0.780907	-0.789014	0.1926	0.000348516	0.289037	1.85678	AT2G15490	UDP-glycosyltransferase 73B4	LOC_Os04g47770.1	cis-zeatin O-glucosyltransferase, putative, expressed
Traes_2AL_9F4901A76	up	up	up	up	up	up	up	up	-0.624714	-0.533121	-0.752241	-0.623326	0.586828	1.50672	1.86038	1.96892	-0.864899	-0.836504	-0.980509	-0.93358	-0.187634	0.13582	0.29043	-0.0125594	AT2G15490	UDP-glycosyltransferase 73B4	LOC_Os04g47770.1	cis-zeatin O-glucosyltransferase, putative, expressed
Traes_2AL_21065D298	no	up	up	up	up	up	up	up	-0.305274	-0.385388	0.124798	-0.122765	-0.232889	1.20316	2.10728	1.74132	-1.16015	-1.36412	-0.91332	-0.95259	-0.467511	-0.229085	0.283168	0.673381	AT2G31750	UDP-glucosyl transferase 74D1	LOC_Os04g46980.1	cis-zeatin O-glucosyltransferase, putative, expressed
Traes_2AL_176C953B9	no	no	no	no	no	no	no	no	no	no	no	no	no	no	no	no	no	no	no	no	no	no	no	no			LOC_Os04g46990.1	cis-zeatin O-glucosyltransferase, putative, expressed
Traes_2AL_46F66BDCE	no	up	up	no	up	up	up	up	-0.44642	-1.0339	-0.668531	-0.442299	1.02128	0.472298	1.30319	0.625625	-1.08388	-1.20296	-1.01669	-1.24402	0.802114	0.874831	1.7415	0.297856	AT3G13530	mitogen-activated protein kinase kinase kinase 7	LOC_Os04g56530.1	STE_MEKK_ste11_MAP3K.1 - STE kinases include homologs to sterile 7, sterile 11 and sterile 20 from yeast, expressed
Traes_2AL_D51432FE5	no	up	no	up	no	no	up	up	-0.487304	-0.819169	-0.59261	-0.741224	0.78202	0.974878	0.756487	1.3646	-0.887735	-1.018	-1.08691	-1.06725	-0.138007	0.0350289	2.07541	0.849784	AT3G13530	mitogen-activated protein kinase kinase kinase 7	LOC_Os04g56530.1	STE_MEKK_ste11_MAP3K.1 - STE kinases include homologs to sterile 7, sterile 11 and sterile 20 from yeast, expressed
Traes_2AL_66079157A	up	up	up	up	no	no	up	up	-0.607697	-1.07409	-0.774111	-0.911832	1.42411	0.74846	1.11028	1.07824	-0.756786	-0.921351	-1.06688	-0.93374	-0.0405526	0.206735	1.71425	0.804973	AT3G13530	mitogen-activated protein kinase kinase kinase 7	LOC_Os04g56530.1	STE_MEKK_ste11_MAP3K.1 - STE kinases include homologs to sterile 7, sterile 11 and sterile 20 from yeast, expressed
Traes_2BL_824265E0E	no	no	no	no	no	no	no	no	no	no	no	no	no	no	no	no	no	no	no	no	no	no	no	no	AT1G60680	NAD(P)-linked oxidoreductase superfamily protein	LOC_Os04g27060.1	oxidoreductase, aldo/keto reductase family protein, putative, expressed
Traes_2BL_D43795B54	no	down	down	down	no	down	down	down	-0.648156	-0.664659	-0.624694	-0.55432	-0.882744	-0.880787	-0.865994	-0.834251	1.14868	1.81856	1.72029	1.61276	0.189817	-0.102789	-0.453447	0.0217436	AT1G60710	NAD(P)-linked oxidoreductase superfamily protein	LOC_Os04g26910.1	oxidoreductase, aldo/keto reductase family protein, putative, expressed
Traes_2BL_0AF92756E	no	no	no	no	no	no	no	no	no	no	no	no	no	no	no	no	no	no	no	no	no	no	no	no	AT2G31660	ARM repeat superfamily protein	LOC_Os04g26841.1	importin-8, putative
Traes_2BL_8F1E5D5D9	up	up	up	up	up	up	up	up	-0.539934	-0.538907	-0.456139	-0.340479	-0.178062	0.317884	1.59959	3.08426	-0.60519	-0.601152	-0.596682	-0.583988	-0.50224	-0.322148	-0.0615227	0.324707	AT1G60690	NAD(P)-linked oxidoreductase superfamily protein	LOC_Os04g27060.1	oxidoreductase, aldo/keto reductase family protein, putative, expressed
Traes_2BL_BF0C69F2D	up	up	up	up	up	up	up	up	-0.586531	-0.568696	-0.430565	-0.464452	-0.150162	0.0140484	1.26392	3.202	-0.608197	-0.608197	-0.590933	-0.588558	-0.417272	-0.296479	0.324245	0.50583	AT1G60730	NAD(P)-linked oxidoreductase superfamily protein	LOC_Os04g26910.1	oxidoreductase, aldo/keto reductase family protein, putative, expressed
Traes_2BL_2FD539228	down	down	down	down	down	down	down	down	-0.153632	-0.135464	-0.368938	-0.212618	-0.805234	-0.973333	-1.03461	-1.01348	1.23353	1.84581	1.60635	1.67772	-0.249298	-0.540386	-0.541742	-0.33467	AT1G60730	NAD(P)-linked oxidoreductase superfamily protein	LOC_Os04g26910.1	oxidoreductase, aldo/keto reductase family protein, putative, expressed
Traes_2BL_63F32C070	up	up	up	up	up	up	up	up	-0.573947	-0.566283	-0.533332	-0.541465	-0.238927	0.331312	1.2918	3.15351	-0.582751	-0.583412	-0.575164	-0.575221	-0.463594	-0.273064	0.148407	0.58213	AT1G60710	NAD(P)-linked oxidoreductase superfamily protein	LOC_Os04g26920.3	oxidoreductase, aldo/keto reductase family protein, putative, expressed
Traes_2BL_13D5272D7	up	up	up	up	up	up	up	up	-0.890287	-0.836331	-1.06489	-1.04982	1.32035	1.40059	1.00884	1.14181	-0.659568	-0.705067	-0.96388	-0.961319	1.2859	0.895665	0.0635746	0.0144269	AT2G37040	PHE ammonia lyase 1	LOC_Os04g43800.1	phenylalanine ammonia-lyase, putative, expressed
Traes_2BL_C051606EA	up	up	up	up	up	up	up	no	-0.723998	-0.543477	-1.20598	-1.20764	1.33509	1.67546	0.187125	0.559777	-0.251513	-0.175508	-0.931034	-0.811593	1.55965	1.36464	-0.228304	-0.602695	AT2G37040	PHE ammonia lyase 1	LOC_Os04g43800.1	phenylalanine ammonia-lyase, putative, expressed
Traes_2BL_EE22FBE18	up	up	up	up	up	up	up	up	-0.866404	-0.825403	-0.934189	-0.921527	1.27378	1.83569	0.708129	0.621918	-0.733777	-0.736413	-0.896036	-0.82635	1.33285	1.2251	0.0819189	-0.33928	AT2G37040	PHE ammonia lyase 1	LOC_Os04g43800.1	phenylalanine ammonia-lyase, putative, expressed
Traes_2BL_5A50FDA1A	no	no	no	no	no	no	no	no	no	no	no	no	no	no	no	no	no	no	no	no	no	no	no	no	AT2G37040	PHE ammonia lyase 1	LOC_Os04g43800.1	phenylalanine ammonia-lyase, putative, expressed
Traes_2BL_46C50CABD	up	up	up	up	up	up	up	up	-0.816303	-0.828921	-0.827192	-0.768249	-0.0362272	0.52477	1.71595	2.12045	-0.774749	-0.822446	-0.80366	-0.815177	0.248338	0.233425	0.281779	1.36821	AT2G37710	receptor lectin kinase	LOC_Os04g44910.1	receptor like protein kinase, putative, expressed
Traes_2BL_21E338A87	up	up	up	up	up	up	up	up	-0.726736	-0.773943	-0.762539	-0.687167	-0.204908	0.394473	1.20655	2.29479	-0.710197	-0.730827	-0.732346	-0.703948	-0.00681005	-0.0372142	0.238941	1.94188	AT5G60300	Concanavalin A-like lectin protein kinase family protein	LOC_Os04g44910.1	receptor like protein kinase, putative, expressed
Traes_2BL_71E5A51B0	up	up	up	up	up	up	up	up	-0.768943	-0.793547	-0.815514	-0.743691	-0.161761	0.520238	1.30453	2.23721	-0.747701	-0.800577	-0.793101	-0.779212	0.00607558	0.15086	0.496421	1.68871	AT3G53810	Concanavalin A-like lectin protein kinase family protein	LOC_Os04g44910.1	receptor like protein kinase, putative, expressed
Traes_2BL_EA7743DC6	up	up	up	up	up	up	up	up	-0.776148	-0.788206	-0.788206	-0.776777	0.352841	1.54454	2.03043	1.72213	-0.783232	-0.788206	-0.783402	-0.788206	0.0741146	0.665995	0.058488	-0.176154	AT4G29905	unknown protein; BEST Arabidopsis thaliana protein match is: unknown protein (TAIR:AT5G57123.1); Has 73 Blast hits to 73 proteins in 13 species: Archae - 0; Bacteria - 0; Metazoa - 0; Fungi - 0; Plants - 73; Viruses - 0; Other Eukaryotes - 0 (source: NCBI BLink).	LOC_Os04g51680.1	hypothetical protein
Traes_2BL_E97474D26	up	up	up	up	up	up	up	up	-0.851788	-0.80208	-0.856309	-0.709837	0.0771988	1.07951	2.2923	1.09074	-0.915071	-0.908937	-0.91536	-0.914236	0.451936	0.472851	0.805845	0.603243	AT4G29905	unknown protein; BEST Arabidopsis thaliana protein match is: unknown protein (TAIR:AT5G57123.1); Has 73 Blast hits to 73 proteins in 13 species: Archae - 0; Bacteria - 0; Metazoa - 0; Fungi - 0; Plants - 73; Viruses - 0; Other Eukaryotes - 0 (source: NCBI BLink).	LOC_Os04g51680.1	hypothetical protein
Traes_2BL_45604F6DA	up	up	up	up	up	up	up	up	-0.721472	-0.737541	-0.730954	-0.737541	-0.244139	0.877756	1.90797	2.32741	-0.737541	-0.737541	-0.737541	-0.737541	-0.247362	0.0512525	0.554627	0.650157	AT4G29905	unknown protein; BEST Arabidopsis thaliana protein match is: unknown protein (TAIR:AT5G57123.1); Has 73 Blast hits to 73 proteins in 13 species: Archae - 0; Bacteria - 0; Metazoa - 0; Fungi - 0; Plants - 73; Viruses - 0; Other Eukaryotes - 0 (source: NCBI BLink).	LOC_Os04g51680.1	hypothetical protein
Traes_2BL_D94DC9302	up	up	up	no	up	up	up	up	-0.818512	-0.875599	-0.73525	-0.64698	1.0606	0.601948	0.412607	-0.284491	-0.844168	-0.92946	-0.864192	-0.87055	1.98439	1.61724	1.1063	0.0861137	AT5G57110	autoinhibited Ca2+ -ATPase, isoform 8	LOC_Os04g51610.1	calcium-transporting ATPase, plasma membrane-type, putative, expressed
Traes_2BL_90036AF45	up	up	up	no	up	up	up	up	-0.696936	-0.909161	-0.801644	-0.643965	0.979897	0.470333	0.660081	-0.113699	-0.922033	-1.04009	-0.991958	-0.872338	1.91207	1.53863	1.08719	0.343622	AT5G57110	autoinhibited Ca2+ -ATPase, isoform 8	LOC_Os04g51610.1	calcium-transporting ATPase, plasma membrane-type, putative, expressed
Traes_2BL_E2DCFA60B	up	up	up	no	up	up	up	up	-0.720708	-0.888917	-0.740541	-0.725566	1.17268	0.556897	0.473325	-0.335659	-0.863636	-0.991548	-0.86085	-0.923832	1.94795	1.57048	0.91469	0.415237	AT5G57110	autoinhibited Ca2+ -ATPase, isoform 8	LOC_Os04g51610.1	calcium-transporting ATPase, plasma membrane-type, putative, expressed
Traes_2DL_55FF553FD	no	no	no	no	no	no	no	no	no	no	no	no	no	no	no	no	no	no	no	no	no	no	no	no	AT1G60680	NAD(P)-linked oxidoreductase superfamily protein	LOC_Os04g27060.1	oxidoreductase, aldo/keto reductase family protein, putative, expressed
Traes_2DL_912C2537C	up	up	up	up	up	up	up	up	-0.63096	-0.551857	-0.551243	-0.515001	-0.216392	0.270332	1.61581	2.91893	-0.656154	-0.630104	-0.62493	-0.622912	-0.51781	-0.253202	0.291806	0.673691	AT1G60710	NAD(P)-linked oxidoreductase superfamily protein	LOC_Os04g26910.1	oxidoreductase, aldo/keto reductase family protein, putative, expressed
Traes_2DL_330E8603B	up	up	up	up	up	up	up	up	-0.472937	-0.464033	-0.433916	-0.402949	-0.138388	0.200724	0.927787	3.46471	-0.501582	-0.499605	-0.496989	-0.496165	-0.42256	-0.298251	-0.0912569	0.125415	AT1G60690	NAD(P)-linked oxidoreductase superfamily protein	LOC_Os04g27060.1	oxidoreductase, aldo/keto reductase family protein, putative, expressed
Traes_2DL_849039EC1	down	down	down	down	down	down	down	no	1.11957	1.38763	0.40091	0.647075	-0.61735	-1.04387	-1.1562	-0.878799	1.67908	0.633411	1.01153	0.232953	-0.323866	-1.24609	-0.889381	-0.956614	AT1G60730	NAD(P)-linked oxidoreductase superfamily protein	LOC_Os04g26910.1	oxidoreductase, aldo/keto reductase family protein, putative, expressed
Traes_2DL_661DC4EF0	down	down	down	down	down	down	down	down	0.347261	0.437808	0.969726	0.461462	-1.08593	-0.990475	-1.12348	-1.18945	1.57721	1.51206	0.901059	1.02768	-0.651558	-0.774048	-0.599494	-0.819829	AT1G60730	NAD(P)-linked oxidoreductase superfamily protein	LOC_Os04g26910.1	oxidoreductase, aldo/keto reductase family protein, putative, expressed
Traes_2DL_902E4666C	down	down	down	down	down	down	down	down	0.162752	0.590558	0.132048	0.505993	-0.746957	-0.930709	-1.03443	-1.12577	0.654972	2.01302	1.1781	1.57086	-0.561469	-0.767361	-0.847713	-0.793893	AT1G60710	NAD(P)-linked oxidoreductase superfamily protein	LOC_Os04g26910.1	oxidoreductase, aldo/keto reductase family protein, putative, expressed
Traes_2DL_C2E57765F	no	no	no	no	no	no	no	no	no	no	no	no	no	no	no	no	no	no	no	no	no	no	no	no	AT2G31660	ARM repeat superfamily protein	LOC_Os04g26850.2	SAD2, putative, expressed
Traes_2DL_EBA70490E	no	no	no	no	no	no	no	no	no	no	no	no	no	no	no	no	no	no	no	no	no	no	no	no	AT1G60710	NAD(P)-linked oxidoreductase superfamily protein	LOC_Os04g27060.1	oxidoreductase, aldo/keto reductase family protein, putative, expressed
Traes_2DL_452B7BC44	up	up	up	up	no	up	up	up	-0.432292	-0.410645	-0.401942	-0.413964	-0.310353	-0.0773034	0.868966	3.51723	-0.4391	-0.440242	-0.411256	-0.433708	-0.399564	-0.315119	-0.144725	0.244023	AT1G60680	NAD(P)-linked oxidoreductase superfamily protein	LOC_Os04g27060.1	oxidoreductase, aldo/keto reductase family protein, putative, expressed
Traes_2DL_6EE2CD3A7	no	no	no	no	no	no	no	no	no	no	no	no	no	no	no	no	no	no	no	no	no	no	no	no	AT1G08250	arogenate dehydratase 6	LOC_Os09g39260.1	prephenate dehydratase domain containing protein, expressed
Traes_2DL_F91112558	no	up	up	no	up	up	up	no	-0.654897	-0.790624	-0.790624	-0.726304	0.0975	1.37494	0.752498	-0.176356	-0.734639	-0.69402	-0.790624	-0.790624	1.32544	2.42564	0.515962	-0.343269	AT1G08250	arogenate dehydratase 6	LOC_Os04g33390.1	prephenate dehydratase domain containing protein, expressed
Traes_2DL_B9AD9A9C9	up	up	up	up	up	up	up	up	-0.800768	-0.806277	-0.821276	-0.809388	1.01823	1.30094	0.455536	-0.247954	-0.797656	-0.818724	-0.835987	-0.801464	1.03325	2.07963	1.12515	-0.273239	AT3G44720	arogenate dehydratase 4	LOC_Os04g33390.1	prephenate dehydratase domain containing protein, expressed
Traes_2DL_364AC1350	up	up	up	up	up	up	up	up	-0.761656	-0.771128	-0.846822	-0.830705	0.654448	1.63089	0.617075	-0.210819	-0.758313	-0.811595	-0.826099	-0.795954	1.03732	2.02097	1.02686	-0.374472			LOC_Os04g33390.1	prephenate dehydratase domain containing protein, expressed
Traes_2DL_E0847E88D	no	no	no	no	no	no	no	no	no	no	no	no	no	no	no	no	no	no	no	no	no	no	no	no	AT2G01170	bidirectional amino acid transporter 1	LOC_Os04g35540.1	amino acid permease family protein, putative, expressed
Traes_2DL_9E6DF03A0	up	no	up	no	up	up	up	up	-1.16957	-0.808319	-1.13695	-0.50604	0.342615	0.359231	0.225883	-0.222724	-0.616961	-0.825266	-1.00625	-0.508492	1.77326	1.40992	1.32672	1.36295	AT2G01170	bidirectional amino acid transporter 1	LOC_Os04g35540.1	amino acid permease family protein, putative, expressed
Traes_2DL_2613357A6	up	up	up	no	up	up	up	up	-0.950733	-0.881714	-1.21361	-0.56982	0.387603	0.951881	0.542811	0.199822	-0.74536	-0.698671	-0.994015	-0.885906	1.97818	1.57314	0.843431	0.462956	AT2G01170	bidirectional amino acid transporter 1	LOC_Os04g35540.1	amino acid permease family protein, putative, expressed
Traes_2DL_798325B41	no	no	up	no	up	no	up	no	-1.1043	-0.979285	-1.20884	-0.0345829	-0.71096	0.398666	0.426662	1.44199	-0.727139	-0.376663	-1.2222	-0.281917	1.65898	0.525432	1.71105	0.483113	AT2G01170	bidirectional amino acid transporter 1	LOC_Os04g35540.1	amino acid permease family protein, putative, expressed
Traes_2DL_4FC1937B0	no	no	no	no	no	no	no	no	no	no	no	no	no	no	no	no	no	no	no	no	no	no	no	no	AT1G59950	NAD(P)-linked oxidoreductase superfamily protein	LOC_Os04g37470.1	oxidoreductase, aldo/keto reductase family protein, putative, expressed
Traes_2DL_47E335BA6	up	up	up	up	up	up	up	up	-0.697983	-0.5884	-0.308702	-0.268017	0.0515945	0.192879	1.50734	1.41159	-1.14111	-1.11151	-0.680209	-1.00917	-0.407385	0.0523921	0.785102	2.2116	AT1G59950	NAD(P)-linked oxidoreductase superfamily protein	LOC_Os04g37490.1	oxidoreductase, aldo/keto reductase family protein, putative, expressed
Traes_2DL_787806003	up	up	up	up	up	up	up	up	-0.894068	-0.467188	-0.345478	-0.233111	-0.260341	0.460162	1.30247	0.985418	-1.01849	-0.827379	-0.593538	-0.981254	-0.492964	0.0665616	0.616445	2.68276	AT1G59950	NAD(P)-linked oxidoreductase superfamily protein	LOC_Os04g37490.1	oxidoreductase, aldo/keto reductase family protein, putative, expressed
Traes_2DL_13533D388	no	no	no	up	up	up	up	up	-0.68634	-0.407229	-0.0319196	-0.543526	-0.364476	-0.254128	0.767914	1.56707	-0.750422	-0.861359	-0.527344	-0.963956	-0.291401	-0.0403016	0.578442	2.80897	AT1G59950	NAD(P)-linked oxidoreductase superfamily protein	LOC_Os04g37490.1	oxidoreductase, aldo/keto reductase family protein, putative, expressed
Traes_2DL_4D00BC16D	up	up	up	up	up	up	up	no	-0.663958	-0.664749	-1.05896	-0.955401	1.24508	1.28774	0.312009	-0.0970177	-0.344969	-0.289754	-0.968531	-0.900545	2.12464	1.35724	0.24811	-0.63094	AT3G53260	phenylalanine ammonia-lyase 2	LOC_Os04g43800.1	phenylalanine ammonia-lyase, putative, expressed
Traes_2DL_1AF45DD78	up	up	up	up	up	up	up	no	-0.721049	-0.394743	-1.17067	-1.0374	0.12112	0.744054	0.318395	-0.185957	-0.139447	0.241422	-0.787935	-0.819241	1.82869	2.43562	0.249194	-0.682049	AT3G53260	phenylalanine ammonia-lyase 2	LOC_Os04g43800.1	phenylalanine ammonia-lyase, putative, expressed
Traes_2DL_3CD42C7D5	no	no	no	no	no	no	down	no	0.257333	0.0883419	-0.758405	-0.359951	0.544939	0.0886458	-1.40539	-0.947668	1.27415	2.03821	0.956743	0.325975	0.752036	-0.267425	-1.6537	-0.933842	AT2G37040	PHE ammonia lyase 1	LOC_Os04g43800.1	phenylalanine ammonia-lyase, putative, expressed
Traes_2DL_9A0F096AD	up	no	up	no	up	up	up	no	-0.822968	-0.302632	-1.04075	-0.84629	0.641329	0.645601	-0.355562	-0.186711	-0.0260325	0.160942	-0.824741	-0.459907	1.87153	2.46315	0.0582301	-0.975186	AT3G53260	phenylalanine ammonia-lyase 2	LOC_Os04g43800.1	phenylalanine ammonia-lyase, putative, expressed
Traes_2DL_BF4C00019	no	no	no	down	no	down	no	down	0.585662	0.658617	-0.18703	0.361985	-0.760639	-0.728987	-1.1458	-1.27015	1.19711	1.67371	-0.0666801	1.68262	0.661111	-0.575197	-1.10121	-0.985122	AT2G37040	PHE ammonia lyase 1	LOC_Os04g43800.1	phenylalanine ammonia-lyase, putative, expressed
Traes_2DL_E72DCBDC9	no	no	no	no	no	no	down	no	-0.324205	0.101266	-1.05572	0.0300655	-0.164959	0.118586	-0.71725	-1.28157	1.90344	2.15704	0.473301	0.361886	0.254824	0.100949	-1.6676	-0.290056	AT3G53260	phenylalanine ammonia-lyase 2	LOC_Os04g43800.1	phenylalanine ammonia-lyase, putative, expressed
Traes_2DL_44DA40D1B	no	no	no	no	no	no	no	no	no	no	no	no	no	no	no	no	no	no	no	no	no	no	no	no	AT3G10340	phenylalanine ammonia-lyase 4	LOC_Os02g41680.1	phenylalanine ammonia-lyase, putative, expressed
Traes_2DL_130D6031E	up	up	up	up	up	up	up	no	-0.617344	-0.38561	-1.15693	-0.987788	1.10334	1.37434	0.297861	0.279832	-0.632834	-0.074963	-0.875846	-0.938155	1.92588	1.51864	0.069226	-0.899653	AT3G53260	phenylalanine ammonia-lyase 2	LOC_Os04g43800.1	phenylalanine ammonia-lyase, putative, expressed
Traes_2DL_342D2421E	no	no	no	no	no	no	no	no	no	no	no	no	no	no	no	no	no	no	no	no	no	no	no	no	AT3G10340	phenylalanine ammonia-lyase 4	LOC_Os05g35290.1	phenylalanine ammonia-lyase, putative, expressed
Traes_2DL_36E87BA3F	no	up	up	up	up	up	up	no	-0.646945	-0.558387	-1.02767	-1.23831	0.078791	0.334516	-0.102947	-0.264469	0.31524	0.212028	-0.792654	-0.686084	2.1131	2.2431	0.619147	-0.598453	AT2G37040	PHE ammonia lyase 1	LOC_Os04g43800.1	phenylalanine ammonia-lyase, putative, expressed
Traes_2DL_83168C1E0	no	down	down	no	no	down	down	down	0.521548	0.794906	-0.293117	-0.119099	-0.263675	-0.857186	-1.30159	-0.67427	1.81993	2.0998	0.208832	0.259467	0.50629	-0.314543	-1.24766	-1.13963	AT2G37040	PHE ammonia lyase 1	LOC_Os04g43800.1	phenylalanine ammonia-lyase, putative, expressed
Traes_2DL_30F8555D4	no	no	up	no	no	no	no	no	-0.0304731	0.623081	-1.517	-1.4436	1.06781	0.580751	-0.321081	-0.745448	0.943862	1.46404	-0.679848	-0.685614	1.48281	0.780371	-0.476706	-1.04295	AT2G37040	PHE ammonia lyase 1	LOC_Os04g43800.1	phenylalanine ammonia-lyase, putative, expressed
Traes_2DL_8BA1CE63D	up	no	up	up	up	no	no	no	-0.557649	0.0825839	-1.2461	-1.20781	0.957688	0.733686	-0.233536	-0.268771	-0.00774137	0.25124	-0.885346	-0.973894	1.93598	2.069	-0.161379	-0.487954	AT3G53260	phenylalanine ammonia-lyase 2	LOC_Os04g43800.1	phenylalanine ammonia-lyase, putative, expressed
Traes_2DL_2050A1ADC	no	no	no	no	no	no	no	no	no	no	no	no	no	no	no	no	no	no	no	no	no	no	no	no	AT3G10340	phenylalanine ammonia-lyase 4	LOC_Os05g35290.1	phenylalanine ammonia-lyase, putative, expressed
Traes_2DL_10A4DDD75	no	no	no	no	no	no	no	down	0.64541	0.705959	-0.952169	-0.82287	0.418073	-0.367143	-1.0571	-0.823057	1.89028	1.72539	-0.360915	0.389221	0.918999	0.0212928	-1.19964	-1.13173	AT2G37040	PHE ammonia lyase 1	LOC_Os04g43800.1	phenylalanine ammonia-lyase, putative, expressed
Traes_2DL_03E388B44	up	up	up	up	up	up	up	no	-0.616604	-0.626724	-1.11953	-1.02191	0.728337	0.813675	0.179325	0.013639	-0.300045	-0.172889	-0.790845	-0.725021	2.18203	2.08953	-0.0865052	-0.54646	AT3G10340	phenylalanine ammonia-lyase 4	LOC_Os04g43800.1	phenylalanine ammonia-lyase, putative, expressed
Traes_2DL_8C21AAAEF	up	up	up	up	up	up	up	no	-0.804575	-0.695714	-1.17558	-1.07059	1.19235	1.0509	0.467706	0.361338	-0.181644	-0.274788	-0.934331	-0.982995	1.94385	1.52443	0.193901	-0.61425	AT2G37040	PHE ammonia lyase 1	LOC_Os04g43800.1	phenylalanine ammonia-lyase, putative, expressed
Traes_2DL_B978B4E22	up	no	up	up	no	no	up	no	-0.696192	-0.22689	-1.23793	-1.21562	0.672843	0.358245	-0.0781198	-0.379662	0.52079	0.703225	-0.934199	-0.776996	1.76617	2.18576	0.0961981	-0.757617	AT2G37040	PHE ammonia lyase 1	LOC_Os04g43800.1	phenylalanine ammonia-lyase, putative, expressed
Traes_2DL_C365BD635	up	up	up	no	up	up	up	up	-0.807997	-0.813833	-0.554192	-0.470363	0.194503	0.492022	0.452794	-0.175071	-0.905168	-0.875608	-0.696262	-0.751	0.276919	1.06735	2.88574	0.680161	AT4G26090	NB-ARC domain-containing disease resistance protein	LOC_Os04g43440.1	NB-ARC/LRR disease resistance protein, putative, expressed
Traes_2DL_37D967CFC	up	up	up	no	up	up	up	up	-0.809062	-0.781912	-0.68428	-0.622559	0.640366	0.969183	-0.0767929	-0.640755	-0.815197	-0.829042	-0.739999	-0.680901	1.1563	1.78371	2.05547	0.0754763	AT4G26090	NB-ARC domain-containing disease resistance protein	LOC_Os04g43440.1	NB-ARC/LRR disease resistance protein, putative, expressed
Traes_2DL_0FC1C6597	no	down	down	down	no	no	down	down	-0.17735	1.68156	0.519708	1.00839	-0.6563	-0.405277	-1.11983	-1.29863	-0.0937953	0.874711	1.57686	1.18915	-0.719012	-0.402661	-1.05806	-0.919463	AT1G16000	unknown protein; BEST Arabidopsis thaliana protein match is: unknown protein (TAIR:AT1G80890.1); Has 41 Blast hits to 40 proteins in 10 species: Archae - 0; Bacteria - 0; Metazoa - 0; Fungi - 0; Plants - 41; Viruses - 0; Other Eukaryotes - 0 (source: NCBI BLink).	LOC_Os12g36930.1	expressed protein
Traes_2DL_27AAEFE5E	no	no	no	no	no	no	no	no	no	no	no	no	no	no	no	no	no	no	no	no	no	no	no	no	AT4G10780	LRR and NB-ARC domains-containing disease resistance protein	LOC_Os04g43440.1	NB-ARC/LRR disease resistance protein, putative, expressed
Traes_2DL_B250957E6	no	no	no	no	no	no	no	no	no	no	no	no	no	no	no	no	no	no	no	no	no	no	no	no	AT4G26090	NB-ARC domain-containing disease resistance protein	LOC_Os04g43440.1	NB-ARC/LRR disease resistance protein, putative, expressed
Traes_2DL_D1D2DDDA1	no	no	no	no	up	no	up	no	-0.377456	-0.341638	-0.812232	-1.00756	0.0862164	0.130923	-0.957093	-0.398737	-0.433527	-0.0494448	-0.318086	0.0534556	2.42523	0.372477	2.28464	-0.65716	AT4G26090	NB-ARC domain-containing disease resistance protein	LOC_Os04g43440.1	NB-ARC/LRR disease resistance protein, putative, expressed
Traes_2DL_64D191C24	no	no	no	no	no	no	no	no	no	no	no	no	no	no	no	no	no	no	no	no	no	no	no	no	AT4G26090	NB-ARC domain-containing disease resistance protein	LOC_Os04g43440.1	NB-ARC/LRR disease resistance protein, putative, expressed
Traes_2DL_D4AAE1E4C	no	no	down	no	no	no	no	no	0.790239	0.859125	1.26599	1.94953	0.827562	0.757328	0.144981	0.634622	-0.937707	-0.937707	-0.937707	-0.926105	-0.92903	-0.81855	-0.821738	-0.920832	AT4G26090	NB-ARC domain-containing disease resistance protein	LOC_Os04g43440.1	NB-ARC/LRR disease resistance protein, putative, expressed
Traes_2DL_3816B2E1D	up	up	up	up	up	up	up	up	-0.895103	-0.872376	-0.804806	-0.722425	0.413194	1.46142	1.88468	0.922984	-0.905932	-0.868903	-0.907673	-0.928931	-0.202116	1.13735	0.899786	0.388846	AT4G01070	UDP-Glycosyltransferase superfamily protein	LOC_Os04g46970.1	glucosyltransferase, putative, expressed
Traes_2DL_A48D63814	up	up	up	up	up	up	up	up	-0.895652	-0.87628	-0.905152	-0.798445	0.166427	1.89127	1.42582	0.99499	-0.817875	-0.892086	-0.906366	-0.924486	0.052492	0.792142	1.11206	0.581141			LOC_Os04g46970.1	glucosyltransferase, putative, expressed
Traes_2DL_48CCFF042	up	up	up	up	up	up	up	up	-0.713413	-0.653702	-0.608752	-0.62147	0.47609	1.40042	1.79381	2.28851	-0.814993	-0.800386	-0.802134	-0.804294	-0.143322	0.155625	-0.155361	0.00337587	AT2G15490	UDP-glycosyltransferase 73B4	LOC_Os04g46970.1	glucosyltransferase, putative, expressed
Traes_2DL_4F2C54441	no	no	no	no	no	no	no	no	no	no	no	no	no	no	no	no	no	no	no	no	no	no	no	no			LOC_Os04g46990.1	cis-zeatin O-glucosyltransferase, putative, expressed
Traes_2DL_0D8943F9D	up	up	up	up	up	up	up	up	-0.851601	-0.782164	-0.811793	-0.890585	0.267804	1.63094	1.81226	1.37386	-0.856929	-0.886145	-0.881417	-0.858534	-0.0278775	0.853699	0.71073	0.19775	AT2G15490	UDP-glycosyltransferase 73B4	LOC_Os04g47720.1	cis-zeatin O-glucosyltransferase, putative, expressed
Traes_2DL_D39DE1CF0	no	no	no	no	no	no	no	no	no	no	no	no	no	no	no	no	no	no	no	no	no	no	no	no	AT2G30140	UDP-Glycosyltransferase superfamily protein	LOC_Os04g46980.1	cis-zeatin O-glucosyltransferase, putative, expressed
Traes_2DL_ECC8B1C6A	no	no	no	no	no	no	no	no	no	no	no	no	no	no	no	no	no	no	no	no	no	no	no	no			LOC_Os04g46980.1	cis-zeatin O-glucosyltransferase, putative, expressed
Traes_2DL_3816B2E1D	up	up	up	up	up	up	up	up	-0.895103	-0.872376	-0.804806	-0.722425	0.413194	1.46142	1.88468	0.922984	-0.905932	-0.868903	-0.907673	-0.928931	-0.202116	1.13735	0.899786	0.388846	AT4G01070	UDP-Glycosyltransferase superfamily protein	LOC_Os04g46970.1	glucosyltransferase, putative, expressed
Traes_2DL_E372BFAAB	no	no	no	no	no	no	no	no	no	no	no	no	no	no	no	no	no	no	no	no	no	no	no	no	AT1G06000	UDP-Glycosyltransferase superfamily protein	LOC_Os04g47720.1	cis-zeatin O-glucosyltransferase, putative, expressed
Traes_2DL_A48D63814	up	up	up	up	up	up	up	up	-0.895652	-0.87628	-0.905152	-0.798445	0.166427	1.89127	1.42582	0.99499	-0.817875	-0.892086	-0.906366	-0.924486	0.052492	0.792142	1.11206	0.581141			LOC_Os04g46970.1	glucosyltransferase, putative, expressed
Traes_2DL_6DC77BD74	no	no	no	down	down	no	no	down	1.17189	1.7364	0.608374	1.40283	0.758929	1.14813	0.417194	-0.307211	-0.850233	-0.841931	-0.933151	-0.637314	-0.976296	-0.776699	-0.981079	-0.939839	AT3G21790	UDP-Glycosyltransferase superfamily protein	LOC_Os04g47770.1	cis-zeatin O-glucosyltransferase, putative, expressed
Traes_2DL_48CCFF042	up	up	up	up	up	up	up	up	-0.713413	-0.653702	-0.608752	-0.62147	0.47609	1.40042	1.79381	2.28851	-0.814993	-0.800386	-0.802134	-0.804294	-0.143322	0.155625	-0.155361	0.00337587	AT2G15490	UDP-glycosyltransferase 73B4	LOC_Os04g46970.1	glucosyltransferase, putative, expressed
Traes_2DL_1827C450E	no	no	no	down	no	no	no	down	0.555635	0.183872	-0.3044	0.432088	0.76067	-0.337507	-0.609717	-2.46645	0.61357	0.265616	0.418803	1.22992	0.975918	0.165329	0.140471	-2.02381	AT4G11600	glutathione peroxidase 6	LOC_Os04g46960.2	glutathione peroxidase domain containing protein, expressed
Traes_2DL_51FF05F66	no	down	down	down	up	no	no	no	-0.46541	-0.489398	1.1272	0.458798	-1.06983	-1.24078	-1.4528	-1.31667	-0.213946	-0.0321649	-0.0996146	0.333496	1.92544	1.42855	0.606518	0.500603	AT1G63440	heavy metal atpase 5	LOC_Os04g46940.1	copper-transporting ATPase 3, putative, expressed
Traes_2DL_E9405C407	no	no	no	down	no	down	no	down	0.485972	0.276556	0.853448	1.64778	-0.157233	-1.28442	-0.706079	-0.705196	0.126807	1.02677	0.686945	1.45663	-0.774827	-1.26613	-0.0221695	-1.64486			LOC_Os04g47780.1	transmembrane amino acid transporter protein, putative, expressed
Traes_2DL_09E7EE3FE	up	up	up	up	up	up	up	up	-1.06992	-0.84055	-0.857259	-0.331986	-0.462042	0.642038	0.420534	1.09141	-0.987999	-0.898555	-0.369409	-0.496144	0.0425107	0.173791	1.56203	2.38156	AT1G56140	Leucine-rich repeat transmembrane protein kinase	LOC_Os04g52600.1	SHR5-receptor-like kinase, putative, expressed
Traes_2DL_F0F35E066	no	up	up	up	up	up	up	up	-0.774049	-0.773333	-0.842864	-0.762876	-0.375887	0.638843	1.11237	1.44144	-0.798342	-0.831035	-0.848304	-0.608251	0.0667069	0.029848	1.07434	2.25139	AT1G56140	Leucine-rich repeat transmembrane protein kinase	LOC_Os04g52600.1	SHR5-receptor-like kinase, putative, expressed
Traes_2DL_904D438E4	no	no	no	no	up	no	up	no	-1.22022	-0.936699	-0.793407	-0.59106	0.138999	0.433453	-0.00417392	0.466377	-0.981043	-0.401512	-0.577766	-0.369738	0.643805	0.319297	2.83593	1.03776	AT1G56130	Leucine-rich repeat transmembrane protein kinase	LOC_Os04g52590.1	protein kinase domain containing protein, expressed
Traes_2DL_69CA30267	up	up	up	up	up	up	up	up	-0.723685	-0.692583	-0.704023	-0.481542	-0.362045	0.152898	0.786171	2.05224	-0.793625	-0.735216	-0.653622	-0.694357	-0.221932	-0.089378	0.82111	2.33959	AT1G56140	Leucine-rich repeat transmembrane protein kinase	LOC_Os04g52600.1	SHR5-receptor-like kinase, putative, expressed
Traes_2DL_4CFD341D6	up	up	up	up	up	up	up	up	-1.0253	-0.986004	-0.679275	-0.423912	-0.248689	0.661563	0.787058	1.15642	-1.08065	-0.979785	-0.606901	-0.634494	0.125029	0.236663	1.66178	2.03649	AT1G56140	Leucine-rich repeat transmembrane protein kinase	LOC_Os04g52600.1	SHR5-receptor-like kinase, putative, expressed
Traes_2DL_14E458B97	up	up	up	up	up	up	up	up	-0.566965	-0.557125	-0.564533	-0.567706	0.403211	1.36095	2.2789	2.12081	-0.581166	-0.581166	-0.581166	-0.581166	-0.447775	-0.404324	-0.505345	-0.225438	AT1G32910	HXXXD-type acyl-transferase family protein	LOC_Os04g56910.1	transferase family protein, putative, expressed
Traes_2DL_21A9D8581	up	up	up	up	no	up	no	up	-0.515654	-0.481568	-0.517974	-0.516326	0.210562	1.21832	1.72082	2.75259	-0.528534	-0.528534	-0.528534	-0.528534	-0.49361	-0.419526	-0.484771	-0.358718	AT5G48930	hydroxycinnamoyl-CoA shikimate/quinate hydroxycinnamoyl transferase	LOC_Os04g56900.1	transferase family protein, putative, expressed
Traes_2DL_2C9A53175	up	up	up	up	no	no	no	up	-0.569144	-0.572074	-0.602275	-0.539473	0.698479	1.22145	2.23035	2.13955	-0.602275	-0.602275	-0.602275	-0.602275	-0.489985	-0.490119	-0.452186	-0.165475	AT5G48930	hydroxycinnamoyl-CoA shikimate/quinate hydroxycinnamoyl transferase	LOC_Os04g56900.1	transferase family protein, putative, expressed
Traes_2DL_6E28434C21	up	up	up	up	up	up	up	up	-0.776173	-0.796089	-0.815829	-0.811253	-0.225827	0.225657	0.447784	0.233246	-0.727897	-0.777811	-0.818805	-0.821166	1.15562	1.94138	2.0595	0.507658	AT2G32300	uclacyanin 1	LOC_Os08g04340.1	plastocyanin-like domain containing protein, putative, expressed
Traes_2DL_DFE834534	up	up	up	up	up	up	up	up	-0.585409	-0.574204	-0.575331	-0.579584	-0.282255	-0.141702	-0.347841	-0.430444	-0.575269	-0.567912	-0.585409	-0.579838	1.72666	2.66012	1.36347	0.0749457	AT2G32300	uclacyanin 1	LOC_Os09g39940.1	plastocyanin-like domain containing protein, putative, expressed
Traes_2DL_BF348914A	up	up	up	up	up	up	up	up	-0.611625	-0.600447	-0.620488	-0.596004	-0.320012	-0.225512	-0.26416	-0.43509	-0.539849	-0.566992	-0.620729	-0.610095	1.94858	2.25552	1.68626	0.120645	AT2G32300	uclacyanin 1	LOC_Os08g04340.1	plastocyanin-like domain containing protein, putative, expressed
Traes_2DL_EEEBD04E9	up	up	up	up	up	up	up	up	-0.582712	-0.587651	-0.611089	-0.596215	-0.30685	-0.482622	-0.404895	-0.50135	-0.339085	-0.408009	-0.59851	-0.537315	2.33701	2.19735	1.26529	0.156652	AT2G31050	Cupredoxin superfamily protein	LOC_Os09g39940.1	plastocyanin-like domain containing protein, putative, expressed

## Sheet: chr2S
gene ID	Expression profile								Heat Map																Annotation
	CS-6h	CS-12h	CS-24h	CS-48h	QM-6h	QM-12h	QM-24h	QM-48h	CS-CK-6h	CS-CK-12h	CS-CK-24h	CS-CK-48h	CS-NaCl-6h	CS-NaCl-12h	CS-NaCl-24h	CS-NaCl-48h	QM-CK-6h	QM-CK-12h	QM-CK-24h	QM-CK-48h	QM-NaCl-6h	QM-NaCl-12h	QM-NaCl-24h	QM-NaCl-48h	Arabidopsis ID	Arabidopsis Anotation	Rice ID	Rice Anotation
Traes_2AS_2E2D68020	up	up	up	up	up	up	up	up	-0.846163	-0.872214	-0.860649	-0.795925	0.353986	1.4787	1.92177	0.729306	-0.845956	-0.868391	-0.904274	-0.888166	0.217231	1.32493	0.856242	-0.000430733	AT3G26310	cytochrome P450, family 71, subfamily B, polypeptide 35	LOC_Os04g10160.1	cytochrome P450, putative, expressed
Traes_2AS_8615CCEF0	no	no	no	down	up	up	up	no	0.52179	0.773421	0.0776518	2.18324	0.792401	1.51463	0.36254	0.555003	-0.989644	-0.961021	-1.03885	-0.975775	-0.762585	-0.567741	-0.577275	-0.907793	AT3G26210	cytochrome P450, family 71, subfamily B, polypeptide 23	LOC_Os04g09920.1	cytochrome P450, putative, expressed
Traes_2AS_5F7EC1988	no	no	no	no	no	no	no	no	no	no	no	no	no	no	no	no	no	no	no	no	no	no	no	no	AT1G79460	Terpenoid cyclases/Protein prenyltransferases superfamily protein	LOC_Os04g10060.1	ent-kaurene synthase, chloroplast precursor, putative, expressed
Traes_2AS_10D194CC7	no	no	up	up	no	no	up	up	-0.352757	-0.10605	-0.371425	0.410072	-0.541928	0.482679	1.12097	3.04631	-0.626796	-0.600493	-0.856006	-0.86525	-0.74038	-0.537745	-0.103174	0.641978	AT3G26210	cytochrome P450, family 71, subfamily B, polypeptide 23	LOC_Os04g10160.1	cytochrome P450, putative, expressed
Traes_2AS_D3212BACF	no	no	no	no	no	no	no	no	no	no	no	no	no	no	no	no	no	no	no	no	no	no	no	no	AT1G79460	Terpenoid cyclases/Protein prenyltransferases superfamily protein	LOC_Os04g10060.1	ent-kaurene synthase, chloroplast precursor, putative, expressed
Traes_2AS_51739A52D	no	up	up	up	no	up	up	up	-0.618422	-0.440991	-0.642219	-0.0775916	-0.616635	0.41713	1.32883	2.66848	-0.661696	-0.710544	-0.878886	-0.862578	-0.560747	-0.171288	0.699619	1.12754	AT3G26210	cytochrome P450, family 71, subfamily B, polypeptide 23	LOC_Os04g10160.1	cytochrome P450, putative, expressed
Traes_2AS_2B63DDD75	up	up	up	up	up	up	up	up	-0.602784	-0.371476	-0.568594	0.0112229	-0.313443	0.407451	0.8584	3.215	-0.663945	-0.629177	-0.804134	-0.805919	-0.364129	-0.246611	0.187952	0.690191	AT3G26310	cytochrome P450, family 71, subfamily B, polypeptide 35	LOC_Os04g10160.1	cytochrome P450, putative, expressed
Traes_2AS_607E72B1A	up	up	up	up	up	up	up	up	-0.798654	-0.739839	-0.788075	-0.700811	-0.279037	-0.108925	0.105087	-0.331446	-0.36219	-0.0363382	-0.747242	-0.634901	1.23942	2.51037	1.87579	-0.203207	AT1G06620	2-oxoglutarate (2OG) and Fe(II)-dependent oxygenase superfamily protein	LOC_Os04g10350.1	1-aminocyclopropane-1-carboxylate oxidase homolog 2, putative, expressed
Traes_2AS_F05C69BE0	up	up	up	up	up	up	up	up	-0.679098	-0.680095	-0.679494	-0.67963	-0.326631	0.252414	1.15295	2.8398	-0.680934	-0.680358	-0.681297	-0.681297	-0.40283	0.18304	0.776742	0.966727	AT1G06620	2-oxoglutarate (2OG) and Fe(II)-dependent oxygenase superfamily protein	LOC_Os04g10350.1	1-aminocyclopropane-1-carboxylate oxidase homolog 2, putative, expressed
Traes_2AS_B6A9A23D7	down	down	down	down	down	down	down	down	-0.144777	0.10085	-0.264218	-0.0739588	-0.927663	-0.885245	-1.0211	-1.08103	1.16494	1.81338	1.50067	1.76746	-0.292911	-0.447564	-0.600605	-0.608226	AT5G59530	2-oxoglutarate (2OG) and Fe(II)-dependent oxygenase superfamily protein	LOC_Os04g10350.1	1-aminocyclopropane-1-carboxylate oxidase homolog 2, putative, expressed
Traes_2AS_48A3F9466	up	up	up	up	up	up	up	up	-0.779415	-0.768644	-0.734716	-0.709117	-0.448072	0.294278	0.801403	0.330448	-0.734399	-0.754688	-0.770781	-0.779996	0.110912	0.738358	2.18207	2.02236	AT1G06640	2-oxoglutarate (2OG) and Fe(II)-dependent oxygenase superfamily protein	LOC_Os04g10350.1	1-aminocyclopropane-1-carboxylate oxidase homolog 2, putative, expressed
Traes_2AS_A9F768C2B	no	no	up	up	no	no	up	up	-0.895977	-0.210252	-0.808249	-0.560563	-0.488189	1.14514	2.08579	1.26185	-0.922286	-0.493672	-0.984913	-0.872976	-0.642561	0.401334	1.39369	0.591828	AT2G06050	oxophytodienoate-reductase 3	LOC_Os02g35310.1	12-oxophytodienoate reductase, putative, expressed
Traes_2AS_52D58DF7F	down	no	no	no	no	no	up	up	0.0333092	-0.0265469	0.381995	0.447938	-1.32855	-1.085	-0.730682	-0.910813	-0.312016	-0.217837	-0.635503	-0.613555	-0.17377	1.18328	1.85367	2.13408	AT1G06620	2-oxoglutarate (2OG) and Fe(II)-dependent oxygenase superfamily protein	LOC_Os04g10350.1	1-aminocyclopropane-1-carboxylate oxidase homolog 2, putative, expressed
Traes_2AS_AA9C737C7	up	up	up	up	up	up	up	up	-0.676857	-0.684452	-0.685636	-0.696219	-0.501304	-0.124704	-0.0857157	-0.17045	-0.382082	-0.314946	-0.649934	-0.643568	0.65999	2.04028	2.65881	0.256785	AT1G06620	2-oxoglutarate (2OG) and Fe(II)-dependent oxygenase superfamily protein	LOC_Os04g10350.1	1-aminocyclopropane-1-carboxylate oxidase homolog 2, putative, expressed
Traes_2AS_DF1AB5AC4	down	down	down	down	no	down	down	down	-0.0670295	0.102805	-0.536007	0.0497256	-0.825084	-0.930612	-1.04251	-1.08797	0.787227	1.96551	1.71722	1.61274	-0.192776	-0.468903	-0.552116	-0.532221	AT2G30830	2-oxoglutarate (2OG) and Fe(II)-dependent oxygenase superfamily protein	LOC_Os04g10350.1	1-aminocyclopropane-1-carboxylate oxidase homolog 2, putative, expressed
Traes_2AS_5B1902B61	up	up	up	up	up	up	up	up	-0.697787	-0.74207	-0.74207	-0.74207	0.417004	1.34228	1.91628	2.23556	-0.74207	-0.710552	-0.74207	-0.74207	-0.20175	0.00748181	0.0102249	0.133682	AT3G51680	NAD(P)-binding Rossmann-fold superfamily protein	LOC_Os07g49120.1	sex determination protein tasselseed-2, putative, expressed
Traes_2AS_20AD90CA61	up	up	up	up	up	up	up	up	-0.848461	-0.846	-0.905361	-0.933465	0.256396	0.487884	0.951761	0.551387	-0.925002	-0.867677	-0.906471	-0.923038	0.533981	0.932104	1.71709	1.72487	AT3G51680	NAD(P)-binding Rossmann-fold superfamily protein	LOC_Os07g49120.1	sex determination protein tasselseed-2, putative, expressed
Traes_2AS_AECAEF089	no	no	no	no	up	up	up	up	-0.545827	-0.545827	-0.545827	-0.545827	-0.545827	-0.481629	-0.545827	-0.476456	-0.545827	-0.545827	-0.545827	-0.545827	0.763338	1.83783	2.30984	1.50534	AT3G51680	NAD(P)-binding Rossmann-fold superfamily protein	LOC_Os07g49120.1	sex determination protein tasselseed-2, putative, expressed
Traes_2AS_A707C5A57	no	no	up	no	up	up	up	up	-0.588369	-0.569166	-0.588369	-0.588369	-0.567162	-0.487534	-0.281798	-0.479408	-0.518853	-0.573375	-0.588369	-0.531084	0.982406	1.60454	1.22486	2.55005	AT3G51680	NAD(P)-binding Rossmann-fold superfamily protein	LOC_Os07g49120.1	sex determination protein tasselseed-2, putative, expressed
Traes_2AS_4195EE5F5	up	up	up	up	up	up	up	up	-0.785807	-0.776769	-0.779216	-0.740775	-0.243054	0.136089	0.922493	0.437113	-0.768196	-0.774466	-0.769232	-0.744538	0.0500521	0.657038	2.10041	2.07885	AT2G46950	cytochrome P450, family 709, subfamily B, polypeptide 2	LOC_Os07g23570.1	cytochrome P450 72A1, putative, expressed
Traes_2AS_F56764D58	up	up	up	up	up	up	up	up	-0.706258	-0.713256	-0.707836	-0.702455	-0.222617	0.404066	1.95395	2.12883	-0.729145	-0.732524	-0.732417	-0.729271	-0.478141	-0.0431697	0.850542	1.1597	AT2G46950	cytochrome P450, family 709, subfamily B, polypeptide 2	LOC_Os07g23570.1	cytochrome P450 72A1, putative, expressed
Traes_2AS_82EDB384F	up	up	up	up	up	up	up	up	-0.687532	-0.687532	-0.684673	-0.685549	-0.256358	-0.113782	0.00150745	-0.204954	-0.686957	-0.687036	-0.687532	-0.686268	0.509728	1.38346	2.42202	1.75146	AT2G46950	cytochrome P450, family 709, subfamily B, polypeptide 2	LOC_Os07g23570.1	cytochrome P450 72A1, putative, expressed
Traes_2AS_280CEC75B	no	no	no	no	no	no	no	no	no	no	no	no	no	no	no	no	no	no	no	no	no	no	no	no	AT4G27710	cytochrome P450, family 709, subfamily B, polypeptide 3	LOC_Os07g23570.1	cytochrome P450 72A1, putative, expressed
Traes_2AS_CA08B5437	up	up	up	up	up	up	up	up	-0.681594	-0.68292	-0.686344	-0.687114	-0.46767	0.272256	1.97172	1.95624	-0.696588	-0.696588	-0.692605	-0.692058	-0.503488	-0.119245	1.08635	1.31964	AT2G46960	cytochrome P450, family 709, subfamily B, polypeptide 1	LOC_Os07g44140.1	cytochrome P450 72A1, putative, expressed
Traes_2AS_AFC450E36	up	up	up	up	no	up	up	up	-0.642004	-0.642004	-0.623468	-0.642004	0.541491	1.54037	2.09292	2.04755	-0.642004	-0.642004	-0.623989	-0.642004	-0.519403	-0.393267	-0.283536	0.0733589	AT2G46950	cytochrome P450, family 709, subfamily B, polypeptide 2	LOC_Os07g44140.1	cytochrome P450 72A1, putative, expressed
Traes_2AS_BD2A53CC4	no	up	no	up	no	up	up	up	-0.354649	-1.29555	-0.0964949	-1.0281	-0.0365905	0.765775	1.02078	1.13847	-0.784095	-1.11295	-0.785263	-1.19083	0.232292	0.332082	1.75053	1.44459	AT5G60390	GTP binding Elongation factor Tu family protein	LOC_Os03g08050.1	elongation factor Tu, putative, expressed
Traes_2AS_4E45A587A	no	no	no	no	no	up	no	up	-0.234666	-0.820606	-0.621748	-0.504831	-0.223199	-0.277467	-0.64979	1.00721	-0.456258	-1.0003	-0.279434	-0.481512	-0.270479	0.791937	1.07174	2.9494	AT5G60390	GTP binding Elongation factor Tu family protein	LOC_Os03g08050.1	elongation factor Tu, putative, expressed
Traes_2AS_BD2A53CC41	no	no	no	up	no	up	up	up	-0.260317	-0.851377	-0.340526	-0.808355	0.62066	-0.0819087	-0.166161	1.48718	-0.776071	-0.858157	-0.772552	-1.05328	0.335135	0.259315	0.573131	2.69328	AT5G60390	GTP binding Elongation factor Tu family protein	LOC_Os03g08050.1	elongation factor Tu, putative, expressed
Traes_2AS_3FDAA17CD	no	no	no	up	no	up	up	up	-0.690236	-0.946609	-0.718614	-0.614621	-0.278184	-0.285616	0.167859	1.62049	-0.537407	-0.699404	-0.561468	-0.674706	0.247133	0.401973	0.841637	2.72778	AT5G60390	GTP binding Elongation factor Tu family protein	LOC_Os03g08050.1	elongation factor Tu, putative, expressed
Traes_2AS_91BD9E9FB	no	up	up	up	no	up	up	up	-0.609483	-0.576847	-0.635358	-0.583181	-0.475845	-0.132243	1.01641	2.14494	-0.626799	-0.624162	-0.627946	-0.614248	-0.460186	-0.289746	0.827672	2.26702	AT4G23180	cysteine-rich RLK (RECEPTOR-like protein kinase) 10	LOC_Os07g35540.1	TKL_IRAK_DUF26-lc.19 - DUF26 kinases have homology to DUF26 containing loci, expressed
Traes_2AS_38B038B2F	no	up	up	up	up	up	up	up	-0.620229	-0.623187	-0.605935	-0.558138	-0.482531	0.0337209	1.04985	2.05367	-0.717201	-0.689053	-0.703778	-0.706033	-0.421519	-0.125851	0.864317	2.2519	AT4G23180	cysteine-rich RLK (RECEPTOR-like protein kinase) 10	LOC_Os07g35310.1	TKL_IRAK_DUF26-lc.12 - DUF26 kinases have homology to DUF26 containing loci, expressed
Traes_2AS_9219695D6	no	no	no	no	no	no	no	no	no	no	no	no	no	no	no	no	no	no	no	no	no	no	no	no	AT4G23160	cysteine-rich RLK (RECEPTOR-like protein kinase) 8	LOC_Os07g35580.1	TKL_IRAK_DUF26-lc.20 - DUF26 kinases have homology to DUF26 containing loci, expressed
Traes_2AS_E5AB3458C	up	up	up	up	up	up	up	up	-0.920652	-0.78801	-0.788187	-0.837533	0.731784	1.14292	1.47844	1.68655	-0.864658	-0.912118	-1.02171	-0.989658	-0.0203012	0.341617	1.06134	0.700178	AT4G23190	cysteine-rich RLK (RECEPTOR-like protein kinase) 11	LOC_Os07g35280.1	TKL_IRAK_DUF26-lc.1 - DUF26 kinases have homology to DUF26 containing loci, expressed
Traes_2AS_3DB148467	up	up	up	up	up	up	up	up	-0.906971	-0.885467	-0.788559	-0.912183	-0.169408	0.904366	1.74715	0.886276	-0.924442	-0.888379	-0.953764	-0.916311	0.571992	0.908022	1.14113	1.18655	AT3G22060	Receptor-like protein kinase-related family protein	LOC_Os07g35300.1	TKL_IRAK_DUF26-lc.11 - DUF26 kinases have homology to DUF26 containing loci, expressed
Traes_2AS_A2BD9A4D7	up	up	up	up	up	up	up	up	-0.694126	-0.679809	-0.695486	-0.654116	-0.23963	0.528604	1.19939	2.62538	-0.737383	-0.756165	-0.760935	-0.784017	-0.225236	-0.104063	0.714694	1.2629	AT4G38830	cysteine-rich RLK (RECEPTOR-like protein kinase) 26	LOC_Os07g35290.1	TKL_IRAK_DUF26-lc.10 - DUF26 kinases have homology to DUF26 containing loci, expressed
Traes_2AS_6B52B5150	no	up	up	up	no	no	up	up	-0.618357	-0.69556	-0.792907	-0.834594	-0.580927	0.0538296	0.67173	1.80807	-0.330283	-0.490093	-0.671929	-0.823805	-0.215685	-0.19584	1.48538	2.23097	AT4G23180	cysteine-rich RLK (RECEPTOR-like protein kinase) 10	LOC_Os07g35260.1	TKL_IRAK_DUF26-lc.9 - DUF26 kinases have homology to DUF26 containing loci, expressed
Traes_2AS_C0D44124A	no	up	up	up	up	no	up	up	-0.878256	-0.625598	-0.71718	-0.450944	-0.40804	0.951061	1.72039	1.42439	-0.97326	-0.703784	-0.876014	-0.763183	-0.132602	-0.381601	1.13962	1.675	AT4G23180	cysteine-rich RLK (RECEPTOR-like protein kinase) 10	LOC_Os07g35690.2	TKL_IRAK_DUF26-lc.3 - DUF26 kinases have homology to DUF26 containing loci, expressed
Traes_2AS_5AC5CDB7D	no	no	no	no	no	no	no	no	no	no	no	no	no	no	no	no	no	no	no	no	no	no	no	no	AT4G23180	cysteine-rich RLK (RECEPTOR-like protein kinase) 10	LOC_Os07g35680.1	TKL_IRAK_DUF26-lc22 - DUF26 kinases have homology to DUF26 containing loci, expressed
Traes_2AS_B17A4F9EF	no	no	no	no	no	no	no	no	no	no	no	no	no	no	no	no	no	no	no	no	no	no	no	no			LOC_Os07g35860.1	plastocyanin-like domain containing protein, putative, expressed
Traes_2AS_72C4C0EAC	no	up	up	up	up	up	up	up	-0.715438	-0.705064	-0.699107	-0.679317	-0.692452	0.143731	0.862519	2.06029	-0.588928	-0.589995	-0.68506	-0.785873	-0.151823	-0.133921	1.47671	1.88373	AT3G22060	Receptor-like protein kinase-related family protein	LOC_Os07g35290.1	TKL_IRAK_DUF26-lc.10 - DUF26 kinases have homology to DUF26 containing loci, expressed
Traes_2AS_95E586D43	no	no	no	no	no	no	no	no	no	no	no	no	no	no	no	no	no	no	no	no	no	no	no	no			LOC_Os07g35300.1	TKL_IRAK_DUF26-lc.11 - DUF26 kinases have homology to DUF26 containing loci, expressed
Traes_2BS_11EB60656	no	no	no	no	no	no	no	no	no	no	no	no	no	no	no	no	no	no	no	no	no	no	no	no	AT1G18070	Translation elongation factor EF1A/initiation factor IF2gamma family protein	LOC_Os04g20220.1	elongation factor Tu, putative, expressed
Traes_2BS_5A91BD84B	no	no	no	up	no	no	no	up	0.865621	-0.936253	-0.08551	-1.66297	-0.298108	-0.225174	1.21893	1.00751	-0.0436783	-0.858507	-0.445652	-1.36954	-0.430265	0.147797	1.34977	1.76603	AT1G18070	Translation elongation factor EF1A/initiation factor IF2gamma family protein	LOC_Os04g20220.1	elongation factor Tu, putative, expressed
Traes_2BS_7BB329E52	no	up	up	up	no	up	up	up	-0.738606	-0.774349	-0.725667	-0.676741	-0.355508	-0.234007	0.416359	1.77655	-0.560554	-0.623002	-0.596576	-0.675276	-0.0509412	0.207186	1.00565	2.60548	AT5G60390	GTP binding Elongation factor Tu family protein	LOC_Os03g08050.1	elongation factor Tu, putative, expressed
Traes_2BS_F118753CB	up	up	up	up	up	up	up	up	-0.68325	-0.68325	-0.675055	-0.68325	-0.525592	-0.0824806	0.404788	0.46718	-0.68325	-0.68325	-0.680595	-0.68325	-0.0575884	0.828284	1.93199	2.48857	AT3G27020	YELLOW STRIPE like 6	LOC_Os04g32050.1	transposon protein, putative, unclassified, expressed
Traes_2BS_56E01E82B	no	up	up	up	no	up	up	up	-0.642467	-0.900288	-0.678753	-0.656418	-0.254582	-0.256781	0.539848	1.45793	-0.651595	-0.748753	-0.622864	-0.567221	-0.0409888	0.192485	1.11912	2.71133	AT5G60390	GTP binding Elongation factor Tu family protein	LOC_Os03g08050.1	elongation factor Tu, putative, expressed
Traes_2BS_C54A8ACDC	no	no	no	up	no	no	no	up	-0.332386	-0.863496	-0.548158	-0.805364	-0.0122408	0.0397963	0.361261	2.12582	-0.549564	-0.816546	-0.628765	-0.948335	-0.159452	0.124588	0.584346	2.4285	AT5G60390	GTP binding Elongation factor Tu family protein	LOC_Os03g08050.1	elongation factor Tu, putative, expressed
Traes_2BS_64F2A8C5B	no	up	no	up	no	up	up	up	-0.361601	-1.01659	-0.682853	-0.923933	-0.0409076	0.114103	0.194487	1.08343	-0.352402	-0.972584	-0.613683	-0.787513	0.196722	0.336015	0.979077	2.84823	AT5G60390	GTP binding Elongation factor Tu family protein	LOC_Os03g08050.1	elongation factor Tu, putative, expressed
Traes_2BS_FDE08A6CB	up	up	up	up	up	up	up	up	-0.64177	-0.642982	-0.639009	-0.641833	-0.463712	-0.0128693	-0.162577	-0.414278	-0.641982	-0.640395	-0.642982	-0.642982	0.44999	2.07595	2.0269	1.63454	AT5G49690	UDP-Glycosyltransferase superfamily protein	LOC_Os07g47550.1	glucosyltransferase, putative, expressed
Traes_2BS_1B96DD5CC	up	up	up	up	up	up	up	up	-0.615504	-0.615645	-0.613182	-0.614079	-0.474584	-0.0435382	-0.165715	-0.407303	-0.617095	-0.617095	-0.617095	-0.617095	0.30692	2.02135	2.37327	1.31639	AT5G65550	UDP-Glycosyltransferase superfamily protein	LOC_Os07g47550.1	glucosyltransferase, putative, expressed
Traes_2BS_DD0D9084C	up	up	up	up	up	up	up	up	-0.730326	-0.712275	-0.730326	-0.730326	-0.271842	1.00735	0.314285	-0.525485	-0.71399	-0.730326	-0.730326	-0.730326	1.25622	2.5543	0.480688	0.992702			LOC_Os07g47550.1	glucosyltransferase, putative, expressed
Traes_2BS_CEB8A1C5A	no	no	no	no	no	no	no	no	no	no	no	no	no	no	no	no	no	no	no	no	no	no	no	no	AT4G34135	UDP-glucosyltransferase 73B2	LOC_Os07g47550.1	glucosyltransferase, putative, expressed
Traes_2BS_EB203E5F7	up	up	up	up	up	up	up	up	-0.641617	-0.642718	-0.638286	-0.640876	-0.472941	0.0402743	-0.14216	-0.333387	-0.644425	-0.643758	-0.644425	-0.642728	0.395423	2.15171	2.21442	1.28549	AT5G65550	UDP-Glycosyltransferase superfamily protein	LOC_Os07g47550.1	glucosyltransferase, putative, expressed
Traes_2BS_A6CF5D121	up	up	up	up	up	up	up	up	-0.590902	-0.591773	-0.600756	-0.600756	-0.427152	-0.0897612	-0.210866	-0.415991	-0.596691	-0.600756	-0.600756	-0.600756	0.53147	2.24729	2.42373	0.724425			LOC_Os07g47550.1	glucosyltransferase, putative, expressed
Traes_2BS_7BB329E52	no	up	up	up	no	up	up	up	-0.738606	-0.774349	-0.725667	-0.676741	-0.355508	-0.234007	0.416359	1.77655	-0.560554	-0.623002	-0.596576	-0.675276	-0.0509412	0.207186	1.00565	2.60548	AT5G60390	GTP binding Elongation factor Tu family protein	LOC_Os03g08050.1	elongation factor Tu, putative, expressed
Traes_2BS_F118753CB	up	up	up	up	up	up	up	up	-0.68325	-0.68325	-0.675055	-0.68325	-0.525592	-0.0824806	0.404788	0.46718	-0.68325	-0.68325	-0.680595	-0.68325	-0.0575884	0.828284	1.93199	2.48857	AT3G27020	YELLOW STRIPE like 6	LOC_Os04g32050.1	transposon protein, putative, unclassified, expressed
Traes_2BS_56E01E82B	no	up	up	up	no	up	up	up	-0.642467	-0.900288	-0.678753	-0.656418	-0.254582	-0.256781	0.539848	1.45793	-0.651595	-0.748753	-0.622864	-0.567221	-0.0409888	0.192485	1.11912	2.71133	AT5G60390	GTP binding Elongation factor Tu family protein	LOC_Os03g08050.1	elongation factor Tu, putative, expressed
Traes_2BS_C54A8ACDC	no	no	no	up	no	no	no	up	-0.332386	-0.863496	-0.548158	-0.805364	-0.0122408	0.0397963	0.361261	2.12582	-0.549564	-0.816546	-0.628765	-0.948335	-0.159452	0.124588	0.584346	2.4285	AT5G60390	GTP binding Elongation factor Tu family protein	LOC_Os03g08050.1	elongation factor Tu, putative, expressed
Traes_2BS_64F2A8C5B	no	up	no	up	no	up	up	up	-0.361601	-1.01659	-0.682853	-0.923933	-0.0409076	0.114103	0.194487	1.08343	-0.352402	-0.972584	-0.613683	-0.787513	0.196722	0.336015	0.979077	2.84823	AT5G60390	GTP binding Elongation factor Tu family protein	LOC_Os03g08050.1	elongation factor Tu, putative, expressed
Traes_2DS_24E902C9E	no	no	no	no	no	no	no	no	no	no	no	no	no	no	no	no	no	no	no	no	no	no	no	no			LOC_Os10g04540.1	conserved hypothetical protein
Traes_2DS_0BED12E21	no	no	no	no	no	no	no	no	no	no	no	no	no	no	no	no	no	no	no	no	no	no	no	no	AT4G10710	global transcription factor C	LOC_Os04g25550.1	FACT complex subunit SPT16, putative, expressed
Traes_2DS_E94348DC4	no	no	no	no	no	no	no	no	no	no	no	no	no	no	no	no	no	no	no	no	no	no	no	no	AT3G14470	NB-ARC domain-containing disease resistance protein	LOC_Os10g04540.1	conserved hypothetical protein
Traes_2DS_7A76611B3	up	up	up	up	up	up	up	up	-0.719643	-0.702626	-0.726467	-0.721618	-0.339345	0.319538	0.780864	2.46892	-0.700655	-0.702708	-0.718216	-0.721355	-0.107072	0.0415113	0.668253	1.88062			LOC_Os10g04540.1	conserved hypothetical protein
Traes_2DS_B38ADE490	no	no	no	no	no	no	no	no	no	no	no	no	no	no	no	no	no	no	no	no	no	no	no	no			LOC_Os10g04540.1	conserved hypothetical protein
Traes_2DS_673D16924	no	no	no	no	no	no	no	no	no	no	no	no	no	no	no	no	no	no	no	no	no	no	no	no	AT3G14470	NB-ARC domain-containing disease resistance protein	LOC_Os10g04540.1	conserved hypothetical protein
Traes_2DS_DF9A59ADB	up	up	up	up	up	up	up	up	-1.04987	-0.755212	-0.995658	-0.86502	0.99761	1.26626	1.00454	0.345423	-0.966955	-0.851156	-0.861549	-0.873935	0.413776	1.20009	1.73762	0.254035	AT2G20050	protein serine/threonine phosphatases;protein kinases;catalytics;cAMP-dependent protein kinase regulators;ATP binding;protein serine/threonine phosphatases	LOC_Os02g17970.1	AGC_PKA/PKG_like.1 - ACG kinases include homologs to PKA, PKG and PKC, expressed
Traes_2DS_C2B17C651	no	no	no	no	no	no	no	no	no	no	no	no	no	no	no	no	no	no	no	no	no	no	no	no			LOC_Os10g04540.1	conserved hypothetical protein
Traes_2DS_02B112F25	up	up	up	up	up	up	up	up	-0.804447	-0.797581	-0.811645	-0.809852	-0.0752229	0.54491	0.974597	2.1556	-0.811574	-0.809835	-0.815691	-0.814667	-0.0693093	0.493703	0.674479	1.77654			LOC_Os10g04540.1	conserved hypothetical protein
Traes_2DS_C0E8CCC03	no	no	no	no	no	no	no	no	no	no	no	no	no	no	no	no	no	no	no	no	no	no	no	no			LOC_Os10g04540.1	conserved hypothetical protein
Traes_2DS_9AE6632C2	no	no	no	no	no	no	no	no	no	no	no	no	no	no	no	no	no	no	no	no	no	no	no	no	AT3G14470	NB-ARC domain-containing disease resistance protein	LOC_Os10g04540.1	conserved hypothetical protein
Traes_2DS_C8302BE0B	no	no	no	no	no	no	no	no	no	no	no	no	no	no	no	no	no	no	no	no	no	no	no	no			LOC_Os10g04540.1	conserved hypothetical protein
Traes_2DS_2CFCF2EB8	up	up	up	up	up	up	up	up	-0.767195	-0.755547	-0.758143	-0.687466	-0.354	0.88936	1.34225	0.170115	-0.757998	-0.761202	-0.781345	-0.755693	-0.445634	1.17065	2.27956	0.972284			LOC_Os10g04540.1	conserved hypothetical protein
Traes_2DS_B84B36158	no	no	no	no	no	no	no	no	no	no	no	no	no	no	no	no	no	no	no	no	no	no	no	no			LOC_Os10g04540.1	conserved hypothetical protein
Traes_2DS_835FBEF08	up	up	up	up	up	up	up	up	-0.61794	-0.61794	-0.61794	-0.61794	-0.490414	-0.0354676	0.961625	2.83389	-0.61794	-0.61794	-0.61794	-0.61794	-0.499284	-0.0195172	0.879354	1.31334	AT3G14470	NB-ARC domain-containing disease resistance protein	LOC_Os10g04540.1	conserved hypothetical protein
Traes_2DS_57B198E83	up	up	up	up	up	up	up	up	-0.772844	-0.772844	-0.772844	-0.772844	0.0837356	0.539521	0.878192	2.748	-0.772844	-0.732469	-0.772844	-0.772844	-0.138389	0.331332	0.640533	1.05945			LOC_Os10g04510.1	expressed protein
Traes_2DS_7F9BD7E5F	up	up	up	up	up	up	up	up	-0.664972	-0.550745	-0.618232	-0.617596	-0.427912	-0.116635	0.687902	2.38178	-0.583206	-0.54172	-0.619781	-0.559059	-0.4397	-0.28912	0.716924	2.24207			LOC_Os10g04540.1	conserved hypothetical protein
Traes_2DS_A270E9A2B	no	no	down	down	no	down	down	down	1.55092	0.498514	1.07845	0.0658359	0.947295	0.435801	-1.08668	-1.52386	1.0574	1.0124	-0.378213	-0.504257	0.0236852	-0.399955	-1.26473	-1.51261	AT3G04080	apyrase 1	LOC_Os11g03290.1	nucleoside-triphosphatase, putative, expressed
Traes_2DS_955801B7A	no	no	no	no	no	no	no	no	no	no	no	no	no	no	no	no	no	no	no	no	no	no	no	no	AT3G14470	NB-ARC domain-containing disease resistance protein	LOC_Os10g04540.1	conserved hypothetical protein
Traes_2DS_556B96318	no	no	no	no	no	no	no	no	no	no	no	no	no	no	no	no	no	no	no	no	no	no	no	no			LOC_Os05g31510.1	transposon protein, putative, unclassified
Traes_2DS_8EF644D00	up	up	up	up	up	up	up	up	-0.635785	-0.61543	-0.626632	-0.614622	-0.478435	-0.261702	0.785877	2.38148	-0.589733	-0.588107	-0.626889	-0.605425	-0.340635	-0.182248	0.881539	2.11674			LOC_Os10g04540.1	conserved hypothetical protein
Traes_2DS_C9635AFF7	no	no	no	no	no	no	no	no	no	no	no	no	no	no	no	no	no	no	no	no	no	no	no	no	AT1G53350	Disease resistance protein (CC-NBS-LRR class) family	LOC_Os08g14850.1	resistance protein, putative, expressed
Traes_2DS_CDD18305B	no	no	no	no	no	no	no	no	no	no	no	no	no	no	no	no	no	no	no	no	no	no	no	no			LOC_Os04g06900.1	expressed protein
Traes_2DS_007FF6DFB	up	up	up	up	up	up	up	up	-0.752402	-0.757604	-0.768463	-0.76433	-0.148886	0.426861	1.39856	2.40308	-0.752595	-0.75247	-0.771613	-0.771613	-0.289794	0.327449	0.607786	1.36604			LOC_Os10g04540.1	conserved hypothetical protein
Traes_2DS_CD1E83473	no	no	no	no	no	no	no	no	no	no	no	no	no	no	no	no	no	no	no	no	no	no	no	no			LOC_Os10g04540.1	conserved hypothetical protein
Traes_2DS_A380503DA	up	up	up	up	up	up	up	up	-1.01829	-0.784516	-0.926509	-0.638512	-0.345546	0.574009	1.05102	2.02774	-0.858419	-0.698589	-0.743335	-0.682116	0.234573	0.237711	0.66996	1.90082	AT1G59950	NAD(P)-linked oxidoreductase superfamily protein	LOC_Os04g08550.1	oxidoreductase, aldo/keto reductase family protein, putative, expressed
Traes_2DS_A28343728	up	up	up	up	up	up	up	up	-0.997388	-1.07505	-0.937419	-0.429469	-0.246687	0.801951	1.79757	2.1187	-0.693961	-0.599793	-0.908218	-0.727976	0.733759	0.597831	0.0485873	0.51756			LOC_Os04g08550.1	oxidoreductase, aldo/keto reductase family protein, putative, expressed
Traes_2DS_68322846A	no	no	no	no	no	no	no	no	no	no	no	no	no	no	no	no	no	no	no	no	no	no	no	no	AT1G19330	unknown protein; BEST Arabidopsis thaliana protein match is: unknown protein (TAIR:AT1G75060.1); Has 145 Blast hits to 145 proteins in 43 species: Archae - 0; Bacteria - 0; Metazoa - 40; Fungi - 0; Plants - 104; Viruses - 0; Other Eukaryotes - 1 (source: NCBI BLink).	LOC_Os04g08450.2	expressed protein
Traes_2DS_629ABEF42	up	up	up	up	up	up	up	up	-0.769656	-0.76678	-0.755964	-0.766527	-0.182304	-0.0763868	0.548719	0.658885	-0.770267	-0.768176	-0.767582	-0.766816	0.602733	0.764303	1.10229	2.71353	AT5G51760	Protein phosphatase 2C family protein	LOC_Os05g38290.2	protein phosphatase 2C, putative, expressed
Traes_2DS_92CD17C1F	no	no	no	no	no	no	no	no	no	no	no	no	no	no	no	no	no	no	no	no	no	no	no	no	AT5G51230	VEFS-Box of polycomb protein	LOC_Os09g13630.1	ZOS9-03 - C2H2 zinc finger protein, expressed
Traes_2DS_9C0C983B2	up	up	up	up	up	up	up	up	-0.701822	-0.780175	-0.799835	-0.654769	0.136729	0.400273	1.43356	2.36608	-0.802527	-0.797258	-0.88638	-0.927141	-0.126008	0.169144	0.775469	1.19466	AT3G04580	Signal transduction histidine kinase, hybrid-type, ethylene sensor	LOC_Os04g08740.2	ethylene receptor, putative, expressed
Traes_2DS_607E885CF	up	no	no	up	up	no	up	up	-0.761874	-0.930506	-0.690674	-0.924895	1.1118	-0.330146	0.760183	2.334	-0.943923	-0.630647	-0.948283	-0.790868	0.503569	0.763934	0.507454	0.970871	AT3G23150	Signal transduction histidine kinase, hybrid-type, ethylene sensor	LOC_Os04g08740.2	ethylene receptor, putative, expressed
Traes_2DS_3109276AA	no	up	up	up	up	up	up	up	-0.650552	-0.767705	-0.888376	-0.731418	-0.032662	0.519633	1.5107	1.74467	-0.913892	-0.71063	-0.777853	-0.847326	0.0199884	0.027045	0.448949	2.04943	AT3G04580	Signal transduction histidine kinase, hybrid-type, ethylene sensor	LOC_Os04g08740.2	ethylene receptor, putative, expressed
Traes_2DS_8917CF955	no	down	down	no	no	no	down	no	-0.173637	1.40178	0.974893	1.64009	-0.723705	-1.21627	-1.35301	-0.454986	-0.244485	1.26581	0.259367	0.464607	0.504004	-0.356916	-1.70864	-0.278914	AT1G05680	Uridine diphosphate glycosyltransferase 74E2	LOC_Os04g12980.1	UDP-glucoronosyl/UDP-glucosyl transferase, putative, expressed
Traes_2DS_AF32C840A	no	no	down	no	no	no	no	no	0.237977	-0.425612	0.220111	1.53132	-0.624115	-1.63218	-1.56254	0.448423	-0.895789	1.41779	0.154129	1.59745	0.488813	-0.12583	-1.00035	0.170396	AT2G43820	UDP-glucosyltransferase 74F2	LOC_Os04g12980.1	UDP-glucoronosyl/UDP-glucosyl transferase, putative, expressed
Traes_2DS_1689489FF	up	up	up	up	up	up	up	up	-0.506523	-0.503962	-0.509635	-0.500788	0.000895667	0.947341	1.69482	2.93014	-0.507068	-0.505206	-0.507156	-0.503994	-0.473782	-0.364814	-0.389831	-0.300437	AT1G05680	Uridine diphosphate glycosyltransferase 74E2	LOC_Os04g12960.1	UDP-glucoronosyl/UDP-glucosyl transferase, putative, expressed
Traes_2DS_87173CA36	up	up	up	up	up	up	up	up	-0.762733	-0.765676	-0.765685	-0.762036	-0.201762	0.0549025	1.17481	2.15765	-0.75749	-0.767456	-0.767368	-0.765752	0.238329	0.107039	0.642438	1.94079	AT1G05675	UDP-Glycosyltransferase superfamily protein	LOC_Os04g12980.1	UDP-glucoronosyl/UDP-glucosyl transferase, putative, expressed
Traes_2DS_52DFCEB72	up	up	up	up	up	up	up	up	-0.764271	-0.761397	-0.759175	-0.754527	-0.27222	0.0510586	1.02631	2.16202	-0.753362	-0.750368	-0.762198	-0.75194	0.185927	0.133384	0.786101	1.98466	AT1G05675	UDP-Glycosyltransferase superfamily protein	LOC_Os04g12980.1	UDP-glucoronosyl/UDP-glucosyl transferase, putative, expressed
Traes_2DS_91F993B7F	no	no	no	no	no	no	no	no	no	no	no	no	no	no	no	no	no	no	no	no	no	no	no	no	AT4G34880	Amidase family protein	LOC_Os04g10460.1	amidase, putative, expressed
Traes_2DS_FA2BDB1FD	up	up	up	up	up	up	up	up	-1.07831	-0.740793	-1.1849	-0.846722	-0.403405	0.126915	1.08064	1.32086	-0.89329	-0.528966	-0.645421	-0.505638	0.083584	1.20367	1.91519	1.09658	AT4G34880	Amidase family protein	LOC_Os04g10410.1	amidase, putative, expressed
Traes_2DS_A8B23EC52	up	up	up	up	up	up	up	up	-0.87995	-0.899938	-0.937594	-0.909379	0.775288	1.01243	0.781526	0.225792	-0.906077	-0.952996	-0.932718	-0.929338	0.879068	1.5437	1.58204	0.548142	AT5G60740	ABC transporter family protein	LOC_Os04g11820.1	white-brown complex homolog protein, putative, expressed
Traes_2DS_7BDBA04EF	up	up	up	up	up	up	up	up	-0.800183	-0.963512	-0.807363	-0.814369	0.945154	0.919383	0.874071	-0.0399206	-0.889759	-0.902665	-0.923031	-0.856386	1.09198	1.57224	1.65884	-0.0644846	AT1G53390	P-loop containing nucleoside triphosphate hydrolases superfamily protein	LOC_Os04g11820.1	white-brown complex homolog protein, putative, expressed
Traes_2DS_E74DF5D13	up	up	up	up	up	up	up	up	-0.75444	-0.923513	-0.799713	-0.706489	1.34899	1.06079	1.06316	0.0357919	-0.729321	-0.817707	-0.923595	-0.74291	1.82468	1.51919	-0.137303	-0.317614	AT1G53390	P-loop containing nucleoside triphosphate hydrolases superfamily protein	LOC_Os04g11820.1	white-brown complex homolog protein, putative, expressed
Traes_2DS_1689489FF	up	up	up	up	up	up	up	up	-0.506523	-0.503962	-0.509635	-0.500788	0.000895667	0.947341	1.69482	2.93014	-0.507068	-0.505206	-0.507156	-0.503994	-0.473782	-0.364814	-0.389831	-0.300437	AT1G05680	Uridine diphosphate glycosyltransferase 74E2	LOC_Os04g12960.1	UDP-glucoronosyl/UDP-glucosyl transferase, putative, expressed
Traes_2DS_48FB7EC2D	up	up	up	up	up	up	up	up	-0.655564	-0.658278	-0.657015	-0.655731	-0.411308	-0.148308	0.156979	0.265839	-0.655685	-0.657246	-0.657914	-0.657314	0.153756	0.667051	1.86851	2.70223	AT1G05675	UDP-Glycosyltransferase superfamily protein	LOC_Os04g12970.1	UDP-glucoronosyl/UDP-glucosyl transferase, putative, expressed
Traes_2DS_5CE0A969D	up	up	up	up	up	up	up	up	-0.843435	-0.844497	-0.815286	-0.78711	-0.243852	0.336743	0.964304	1.49885	-0.84543	-0.841377	-0.832807	-0.838227	0.0856895	0.647945	1.51168	1.84681	AT1G05680	Uridine diphosphate glycosyltransferase 74E2	LOC_Os04g12970.1	UDP-glucoronosyl/UDP-glucosyl transferase, putative, expressed
Traes_2DS_44A7F70FB	up	up	up	up	up	up	up	up	-0.655724	-0.77896	-0.855559	-0.817192	0.256363	0.341659	0.968702	2.95482	-0.588327	-0.733565	-0.734295	-0.767286	0.142704	0.163178	0.699501	0.403979	AT3G62700	multidrug resistance-associated protein 10	LOC_Os04g13210.1	multidrug resistance-associated protein, putative, expressed
Traes_2DS_3196783D3	up	up	up	up	up	up	up	up	-0.682654	-0.690835	-0.686411	-0.690331	-0.311605	0.24484	1.95847	2.16405	-0.692039	-0.698561	-0.69797	-0.703509	-0.477319	-0.103406	0.80027	1.26702	AT2G46950	cytochrome P450, family 709, subfamily B, polypeptide 2	LOC_Os07g44140.1	cytochrome P450 72A1, putative, expressed
Traes_2DS_262C61DCE	up	up	up	up	up	up	up	up	-0.701359	-0.704449	-0.695398	-0.701655	-0.241081	0.461891	2.30449	1.92569	-0.704695	-0.705017	-0.70025	-0.696742	-0.41061	-0.0437517	1.19684	0.416095	AT2G46950	cytochrome P450, family 709, subfamily B, polypeptide 2	LOC_Os07g23570.1	cytochrome P450 72A1, putative, expressed
Traes_2DS_A175D9393	up	up	up	up	up	up	up	up	-0.72272	-0.752778	-0.741029	-0.762608	0.108475	1.04078	2.54099	1.70968	-0.722301	-0.717304	-0.759829	-0.722359	-0.0958131	0.139062	0.364955	0.0928067	AT2G46960	cytochrome P450, family 709, subfamily B, polypeptide 1	LOC_Os07g44140.1	cytochrome P450 72A1, putative, expressed
Traes_2DS_C9A1B8A23	no	no	no	no	no	no	no	no	no	no	no	no	no	no	no	no	no	no	no	no	no	no	no	no	AT2G46950	cytochrome P450, family 709, subfamily B, polypeptide 2	LOC_Os07g23570.1	cytochrome P450 72A1, putative, expressed
Traes_2DS_604BB66D2	up	up	up	up	up	up	up	up	-0.700943	-0.700387	-0.68696	-0.698633	-0.264337	0.462097	2.24249	2.00337	-0.7085	-0.705547	-0.70505	-0.699116	-0.439508	-0.0498454	1.13242	0.518438	AT2G46950	cytochrome P450, family 709, subfamily B, polypeptide 2	LOC_Os07g23710.1	cytochrome P450, putative
Traes_2DS_B3764DF96	up	up	up	up	up	up	up	up	-0.93454	-0.939842	-0.933909	-0.93683	0.961948	1.23556	1.04317	0.489324	-0.94183	-0.942739	-0.941924	-0.941557	0.568365	1.27116	1.38206	0.561588	AT2G46950	cytochrome P450, family 709, subfamily B, polypeptide 2	LOC_Os07g23570.1	cytochrome P450 72A1, putative, expressed
Traes_2DS_1B8380BB0	up	up	up	up	up	up	up	up	-0.752417	-0.755509	-0.768272	-0.776337	0.204137	1.04912	2.18374	1.96705	-0.772961	-0.74383	-0.780419	-0.755689	-0.151348	0.105362	0.724123	0.0232407	AT2G46950	cytochrome P450, family 709, subfamily B, polypeptide 2	LOC_Os07g23570.1	cytochrome P450 72A1, putative, expressed
Traes_2DS_1125D8A30	up	up	up	up	up	up	up	up	-0.898918	-0.86056	-0.810359	-0.536458	-0.213279	0.713093	2.04228	0.999997	-0.852049	-0.807773	-0.836881	-0.686815	-0.282845	0.190245	1.62209	1.21823	AT2G46960	cytochrome P450, family 709, subfamily B, polypeptide 1	LOC_Os07g23570.1	cytochrome P450 72A1, putative, expressed
Traes_2DS_78D9A3898	up	up	up	up	up	up	up	up	-0.811272	-0.804316	-0.834139	-0.840758	0.168319	1.1778	2.19047	1.27416	-0.805662	-0.817944	-0.857965	-0.824266	-0.175645	0.275381	1.15413	0.531705	AT2G46950	cytochrome P450, family 709, subfamily B, polypeptide 2	LOC_Os07g23570.1	cytochrome P450 72A1, putative, expressed
Traes_2DS_A6745CA91	up	up	up	up	up	up	up	up	-0.708727	-0.708727	-0.694376	-0.692137	-0.338683	0.310654	2.58687	1.39624	-0.708727	-0.696268	-0.708727	-0.708727	-0.352772	0.00233659	1.11509	0.906685	AT2G46960	cytochrome P450, family 709, subfamily B, polypeptide 1	LOC_Os07g23570.1	cytochrome P450 72A1, putative, expressed
Traes_2DS_BD02F5838	no	no	no	no	no	no	no	no	no	no	no	no	no	no	no	no	no	no	no	no	no	no	no	no	AT4G11530	cysteine-rich RLK (RECEPTOR-like protein kinase) 34	LOC_Os07g35680.1	TKL_IRAK_DUF26-lc22 - DUF26 kinases have homology to DUF26 containing loci, expressed
Traes_2DS_0F2C6A075	no	no	up	up	no	no	no	up	-0.343813	-0.640591	-0.879729	-1.1513	-0.518914	0.423243	1.43538	2.20795	-0.216748	-0.363889	-0.360701	-0.776593	0.241792	-0.87478	0.0154359	1.80325	AT4G23180	cysteine-rich RLK (RECEPTOR-like protein kinase) 10	LOC_Os07g35690.2	TKL_IRAK_DUF26-lc.3 - DUF26 kinases have homology to DUF26 containing loci, expressed
Traes_2DS_37E29523D	no	no	no	no	no	no	no	no	no	no	no	no	no	no	no	no	no	no	no	no	no	no	no	no	AT4G23180	cysteine-rich RLK (RECEPTOR-like protein kinase) 10	LOC_Os07g35290.1	TKL_IRAK_DUF26-lc.10 - DUF26 kinases have homology to DUF26 containing loci, expressed
Traes_2DS_3091F29FD	no	no	up	up	no	no	no	up	-0.516586	-0.667543	-0.988332	-0.358056	-0.0678486	0.108847	1.06264	2.69826	-0.2603	-0.426136	-0.768389	-0.738448	-0.426145	-0.47697	0.107281	1.71772	AT4G11530	cysteine-rich RLK (RECEPTOR-like protein kinase) 34	LOC_Os07g35660.1	TKL_IRAK_DUF26-lc.21 - DUF26 kinases have homology to DUF26 containing loci, expressed
Traes_2DS_0904D19B8	no	no	no	no	no	no	no	no	no	no	no	no	no	no	no	no	no	no	no	no	no	no	no	no	AT4G21410	cysteine-rich RLK (RECEPTOR-like protein kinase) 29	LOC_Os07g35330.1	TKL_IRAK_DUF26-lc.13 - DUF26 kinases have homology to DUF26 containing loci, expressed
Traes_2DS_8B18A21F3	no	no	no	no	no	no	no	no	no	no	no	no	no	no	no	no	no	no	no	no	no	no	no	no	AT4G20590	Protein with domains of unknown function (DUF26 and DUF1204)	LOC_Os07g35680.1	TKL_IRAK_DUF26-lc22 - DUF26 kinases have homology to DUF26 containing loci, expressed
Traes_2DS_16A6C32B8	no	no	no	no	no	no	no	no	no	no	no	no	no	no	no	no	no	no	no	no	no	no	no	no	AT4G23180	cysteine-rich RLK (RECEPTOR-like protein kinase) 10	LOC_Os07g35660.1	TKL_IRAK_DUF26-lc.21 - DUF26 kinases have homology to DUF26 containing loci, expressed
Traes_2DS_361FA5A12	no	no	no	no	no	no	no	no	no	no	no	no	no	no	no	no	no	no	no	no	no	no	no	no
Traes_2DS_0FF13778E	up	up	up	up	up	up	up	up	-0.748056	-0.724698	-0.742344	-0.705535	0.132077	1.06462	1.24619	2.39499	-0.748785	-0.759795	-0.833034	-0.899995	-0.269614	-0.223379	0.835704	0.981651	AT4G23180	cysteine-rich RLK (RECEPTOR-like protein kinase) 10	LOC_Os07g35260.1	TKL_IRAK_DUF26-lc.9 - DUF26 kinases have homology to DUF26 containing loci, expressed
Traes_2DS_06941F4A8	no	no	no	no	no	no	no	no	no	no	no	no	no	no	no	no	no	no	no	no	no	no	no	no	AT4G11530	cysteine-rich RLK (RECEPTOR-like protein kinase) 34	LOC_Os04g12080.1	TKL_IRAK_DUF26-lc.7 - DUF26 kinases have homology to DUF26 containing loci, expressed
Traes_2DS_721623E22	no	no	no	no	no	no	no	no	no	no	no	no	no	no	no	no	no	no	no	no	no	no	no	no	AT2G39640	glycosyl hydrolase family 17 protein	LOC_Os07g35520.1	glucan endo-1,3-beta-glucosidase precursor, putative, expressed
Traes_2DS_4BF700485	no	no	no	no	no	no	no	down	2.08722	0.0389064	0.684062	0.459177	0.34407	-0.472486	-0.59291	-0.959582	1.72723	-0.0313022	-0.0553281	0.520949	0.143433	-1.1984	-1.3804	-1.31464	AT5G44800	chromatin remodeling 4	LOC_Os07g31450.1	CHR4/MI-2-LIKE, putative, expressed
Traes_2DS_83B99B326	no	no	no	no	no	no	no	no	no	no	no	no	no	no	no	no	no	no	no	no	no	no	no	no	AT1G48310	chromatin remodeling factor18	LOC_Os07g44210.1	SNF2 family N-terminal domain containing protein, expressed
Traes_2DS_E6705A7AF	no	no	no	no	no	no	no	no	no	no	no	no	no	no	no	no	no	no	no	no	no	no	no	no	AT4G01790	Ribosomal protein L7Ae/L30e/S12e/Gadd45 family protein	LOC_Os07g44230.1	ribosomal protein L7Ae/L30e/S12e/Gadd45 family protein, putative, expressed
Traes_2DS_F5DCF1511	no	no	no	no	no	no	no	no	no	no	no	no	no	no	no	no	no	no	no	no	no	no	no	no	AT4G23190	cysteine-rich RLK (RECEPTOR-like protein kinase) 11	LOC_Os07g35310.1	TKL_IRAK_DUF26-lc.12 - DUF26 kinases have homology to DUF26 containing loci, expressed
Traes_2DS_B45446E6B	no	no	no	no	no	no	no	no	no	no	no	no	no	no	no	no	no	no	no	no	no	no	no	no			LOC_Os07g35310.1	TKL_IRAK_DUF26-lc.12 - DUF26 kinases have homology to DUF26 containing loci, expressed
Traes_2DS_474888DDA	no	no	no	no	no	no	no	no	no	no	no	no	no	no	no	no	no	no	no	no	no	no	no	no			LOC_Os07g35310.1	TKL_IRAK_DUF26-lc.12 - DUF26 kinases have homology to DUF26 containing loci, expressed
Traes_2DS_FEFE7D739	no	no	no	no	no	no	no	no	no	no	no	no	no	no	no	no	no	no	no	no	no	no	no	no	AT4G23180	cysteine-rich RLK (RECEPTOR-like protein kinase) 10	LOC_Os07g35540.1	TKL_IRAK_DUF26-lc.19 - DUF26 kinases have homology to DUF26 containing loci, expressed
Traes_2DS_B44C1979E	no	no	no	no	no	no	no	no	no	no	no	no	no	no	no	no	no	no	no	no	no	no	no	no	AT2G13770	CONTAINS InterPro DOMAIN/s: Putative harbinger transposase-derived nuclease (InterPro:IPR006912); Has 451 Blast hits to 352 proteins in 33 species: Archae - 0; Bacteria - 0; Metazoa - 28; Fungi - 8; Plants - 388; Viruses - 0; Other Eukaryotes - 27 (source: NCBI BLink).	LOC_Os12g07170.1	transposon protein, putative, Pong sub-class
Traes_2DS_52FEAC922	no	no	no	no	no	no	no	no	no	no	no	no	no	no	no	no	no	no	no	no	no	no	no	no	AT3G29050	receptor-like protein kinase-related	LOC_Os07g35370.1	TKL_IRAK_DUF26-lc.15 - DUF26 kinases have homology to DUF26 containing loci, expressed
Traes_2DS_4D52E4D7D	up	up	up	up	up	up	up	up	-0.6233	-0.6574	-0.692494	-0.68132	-0.188035	0.0528733	1.33909	2.76574	-0.678257	-0.664792	-0.728025	-0.738295	-0.211143	-0.0367904	0.543672	1.19847	AT4G23130	cysteine-rich RLK (RECEPTOR-like protein kinase) 5	LOC_Os07g35290.1	TKL_IRAK_DUF26-lc.10 - DUF26 kinases have homology to DUF26 containing loci, expressed
Traes_2DS_56E6F7ABF	down	down	down	no	down	down	down	down	-0.506572	-0.189838	-0.287371	-0.380224	-0.889223	-0.79033	-0.82106	-0.586434	1.84257	1.87879	1.75457	1.00236	-0.516577	-0.58922	-0.45513	-0.46632	AT4G04500	cysteine-rich RLK (RECEPTOR-like protein kinase) 37	LOC_Os11g11890.1	protein kinase domain containing protein, expressed
Traes_2DS_DCA6F067D	up	up	up	up	no	no	up	up	-0.615774	-0.928922	-0.881208	-0.781377	0.519333	0.848312	1.66201	1.16412	-0.818209	-0.638715	-0.946127	-0.997649	-0.252488	-0.177315	1.14202	1.70199	AT4G20670	Domain of unknown function (DUF26)	LOC_Os07g35290.1	TKL_IRAK_DUF26-lc.10 - DUF26 kinases have homology to DUF26 containing loci, expressed
Traes_2DS_CC522136E	no	up	up	up	no	up	up	up	-0.709688	-0.822423	-0.773892	-0.812743	0.0102482	0.710906	1.52717	2.27504	-0.772069	-0.749003	-0.853094	-1.06608	0.0210376	0.366606	0.952067	0.695925	AT4G23180	cysteine-rich RLK (RECEPTOR-like protein kinase) 10	LOC_Os07g35300.1	TKL_IRAK_DUF26-lc.11 - DUF26 kinases have homology to DUF26 containing loci, expressed
Traes_2DS_0211DE260	no	up	up	up	no	no	up	up	-0.488327	-0.759117	-0.479624	-0.755942	-0.0446566	1.04953	1.15465	2.90234	-0.76671	-0.651826	-0.839042	-0.680093	-0.304143	-0.0228068	0.253254	0.432508
Traes_2DS_E45461FE6	up	up	up	up	up	up	up	up	-0.77534	-0.985053	-1.07684	-0.767327	0.172621	0.6045	0.878563	0.0691456	-0.798809	-0.750685	-0.967119	-0.804959	0.764584	0.85958	1.8198	1.75733	AT4G23280	cysteine-rich RLK (RECEPTOR-like protein kinase) 20	LOC_Os07g35140.1	receptor-like serine-threonine protein kinase, putative, expressed
Traes_2DS_1356C762D	no	no	no	no	no	no	no	no	no	no	no	no	no	no	no	no	no	no	no	no	no	no	no	no	AT5G18750	DNAJ heat shock N-terminal domain-containing protein	LOC_Os06g34440.1	dnaJ domain containing protein, expressed
Traes_2DS_7C31D694B	up	no	no	no	no	no	no	no	-1.01546	0.268456	-0.692033	0.953076	0.910319	-0.383467	-0.314542	2.86709	-0.451999	-0.988042	-0.835556	-0.127461	0.123164	-0.536916	-0.59234	0.815708	AT1G11350	S-domain-1 13	LOC_Os07g35004.1	TKL_IRAK_DUF26-la.4 - DUF26 kinases have homology to DUF26 containing loci, expressed
Traes_2DS_C6577FC96	no	no	no	no	no	no	up	up	-0.111746	-0.198697	1.93682	1.52268	-0.458034	-0.562984	0.517284	0.853693	-0.16003	-1.29435	-1.48793	-1.67627	0.189113	-0.133483	0.605478	0.458457	AT5G64700	nodulin MtN21 /EamA-like transporter family protein	LOC_Os07g34110.1	integral membrane protein DUF6 containing protein, expressed
Traes_2DS_F24B59683	no	no	no	down	no	no	no	no	0.512241	1.62339	-0.577744	0.583775	-0.0858271	1.32281	0.408213	-1.95641	-0.943017	-0.222954	-0.171298	0.0412386	-0.286282	0.578869	0.991353	-1.81835	AT5G54780	Ypt/Rab-GAP domain of gyp1p superfamily protein	LOC_Os07g34130.1	TBC domain containing protein, expressed
Traes_2DS_5BE75B34E	no	no	no	no	no	no	no	no	no	no	no	no	no	no	no	no	no	no	no	no	no	no	no	no	AT5G13930	Chalcone and stilbene synthase family protein	LOC_Os07g34190.1	chalcone and stilbene synthases, putative, expressed
Traes_2DS_1CB7816A4	no	no	no	no	no	no	no	no	no	no	no	no	no	no	no	no	no	no	no	no	no	no	no	no	AT4G23140	cysteine-rich RLK (RECEPTOR-like protein kinase) 6	LOC_Os07g47230.1	TKL_IRAK_DUF26-lh.10 - DUF26 kinases have homology to DUF26 containing loci, expressed
Traes_2DS_A64FB7700	no	no	no	no	no	no	no	no	no	no	no	no	no	no	no	no	no	no	no	no	no	no	no	no	AT4G21390	S-locus lectin protein kinase family protein	LOC_Os07g35004.1	TKL_IRAK_DUF26-la.4 - DUF26 kinases have homology to DUF26 containing loci, expressed
Traes_2DS_FD1FB5462	no	no	no	no	no	no	no	no	no	no	no	no	no	no	no	no	no	no	no	no	no	no	no	no	AT4G23250	kinases;protein kinases	LOC_Os07g34980.1	TKL_IRAK_DUF26-lh.9 - DUF26 kinases have homology to DUF26 containing loci

## Sheet: chr4L
gene ID	Expression profile								Heat Map																Annotation
	CS-6h	CS-12h	CS-24h	CS-48h	QM-6h	QM-12h	QM-24h	QM-48h	CS-CK-6h	CS-CK-12h	CS-CK-24h	CS-CK-48h	CS-NaCl-6h	CS-NaCl-12h	CS-NaCl-24h	CS-NaCl-48h	QM-CK-6h	QM-CK-12h	QM-CK-24h	QM-CK-48h	QM-NaCl-6h	QM-NaCl-12h	QM-NaCl-24h	QM-NaCl-48h	Arabidopsis ID	Arabidopsis Anotation	Rice ID	Rice Anotation
Traes_4AL_CA650B221	no	no	no	no	no	no	no	no	no	no	no	no	no	no	no	no	no	no	no	no	no	no	no	no			LOC_Os03g52380.1	PIII5 - Proteinase inhibitor II family protein precursor, expressed
Traes_4AL_1FD268B94	no	no	up	up	no	up	up	up	-0.642809	0.385594	-0.124045	0.149845	-0.761178	-0.0717503	1.08223	2.90502	-0.971086	-0.883638	-0.617032	-0.582247	-0.750138	-0.447547	0.423575	0.905205			LOC_Os03g52380.1	PIII5 - Proteinase inhibitor II family protein precursor, expressed
Traes_4AL_2C949D942	no	no	up	up	no	up	up	up	-0.521644	0.236797	-0.129493	-0.0762669	-0.5911	-0.176974	1.13618	2.82054	-0.760226	-0.806545	-0.671567	-0.72183	-0.629847	-0.501367	-0.0788491	1.47219			LOC_Os03g52370.2	PIII4 - Proteinase inhibitor II family protein precursor, expressed
Traes_4AL_B528D14EC	no	no	up	up	up	no	no	up	-1.11207	-0.483742	-0.784559	-0.7413	-0.88049	0.530747	1.07271	2.43062	-1.0406	-0.448501	-0.337502	-0.521048	-0.19926	0.506382	0.639733	1.36889			LOC_Os03g52370.2	PIII4 - Proteinase inhibitor II family protein precursor, expressed
Traes_4AL_5CC914E5A	no	no	up	no	no	no	up	up	0.60212	0.89518	-0.33323	-0.385776	0.0649437	0.522839	2.62339	0.0400902	-0.3758	-0.635547	-1.42775	-1.33887	-0.89112	-0.368809	1.05199	-0.0436448	AT1G18980	RmlC-like cupins superfamily protein	LOC_Os03g48780.1	Cupin domain containing protein, expressed
Traes_4AL_B61DB56E6	up	up	up	up	up	up	up	up	-0.435151	-0.430215	-0.756806	-0.748217	0.0603796	1.21348	2.99298	0.319988	-0.666142	-0.651545	-0.823287	-0.814799	-0.39196	0.29709	0.696994	0.137207	AT1G18980	RmlC-like cupins superfamily protein	LOC_Os03g48780.1	Cupin domain containing protein, expressed
Traes_4AL_71CD6D929	no	no	up	no	no	no	up	no	1.00002	1.38186	-0.541997	-0.955141	-0.0517302	1.07236	1.43575	-0.148453	-0.426428	-0.576651	-1.25674	-1.22038	-0.801517	0.275661	1.63471	-0.821318	AT1G18980	RmlC-like cupins superfamily protein	LOC_Os03g48780.1	Cupin domain containing protein, expressed
Traes_4AL_91D0D50DD	no	no	no	no	no	no	no	no	no	no	no	no	no	no	no	no	no	no	no	no	no	no	no	no	AT1G18980	RmlC-like cupins superfamily protein	LOC_Os03g48770.1	Cupin domain containing protein, expressed
Traes_4AL_BCAF03F9B	up	up	up	up	up	up	up	up	-0.739868	-0.733756	-0.726888	-0.71446	-0.450901	0.426286	1.27891	0.748092	-0.729231	-0.732341	-0.738097	-0.748238	-0.44772	0.779093	2.50197	1.02714	AT2G43120	RmlC-like cupins superfamily protein	LOC_Os03g62790.1	pirin, putative, expressed
Traes_4AL_BD2E1734E	up	up	up	up	up	up	up	up	-0.82767	-0.795487	-0.792861	-0.6833	-0.324222	0.721007	1.25658	0.335337	-0.834554	-0.816873	-0.794517	-0.769707	-0.106065	1.05599	2.3426	1.03374	AT2G43120	RmlC-like cupins superfamily protein	LOC_Os03g62790.1	pirin, putative, expressed
Traes_4AL_12A0DD222	up	up	up	up	up	up	up	up	-0.702209	-0.680942	-0.698394	-0.710816	-0.502671	0.487442	1.46693	0.245339	-0.743162	-0.694581	-0.715968	-0.706041	-0.359147	0.937794	2.58081	0.795622	AT2G43120	RmlC-like cupins superfamily protein	LOC_Os03g62790.2	pirin, putative, expressed
Traes_4BL_01EB00A66	up	up	up	up	up	up	up	up	-0.890927	-0.786698	-0.832111	-0.841113	-0.176614	1.56969	1.55526	0.77692	-0.871575	-0.844811	-0.862028	-0.80252	0.0385246	1.08983	1.59349	0.284692			LOC_Os05g31750.1	annexin, putative, expressed
Traes_4BL_8BD1B62C8	no	no	up	no	no	no	no	no	-1.13474	0.168108	-1.30113	-0.372401	-0.432742	0.142681	1.05298	1.53436	-1.19584	-0.255261	-0.642693	-0.553291	-0.576123	0.223952	1.65695	1.68519	AT2G38760	annexin 3	LOC_Os05g31760.1	annexin, putative, expressed
Traes_4BL_AF295C71B	up	up	up	up	up	up	up	up	-0.848197	-0.802707	-0.820153	-0.798757	0.175019	1.5975	1.20912	0.228112	-0.856364	-0.829963	-0.842902	-0.781675	0.155665	1.45596	1.82665	-0.0673059	AT2G38750	annexin 4	LOC_Os05g31750.1	annexin, putative, expressed
Traes_4BL_B92B51F5D	up	up	up	up	up	up	up	up	-0.748765	-0.724072	-0.782877	-0.570743	-0.250045	0.599025	1.54976	2.55664	-0.784787	-0.772739	-0.8151	-0.747701	-0.0490382	0.0395388	0.592165	0.908731	AT5G18270	Arabidopsis NAC domain containing protein 87	LOC_Os03g21030.1	no apical meristem protein, putative, expressed
Traes_4BL_7F7C32A38	up	up	up	up	up	up	up	up	-0.785876	-0.711617	-0.827866	-0.607294	-0.193164	0.842581	1.51271	2.55969	-0.754061	-0.766572	-0.875411	-0.742117	0.0803757	0.0419942	0.627553	0.59907			LOC_Os03g21030.1	no apical meristem protein, putative, expressed
Traes_4BL_A89017344	up	up	up	up	up	up	up	up	-0.844828	-0.853176	-0.731528	-0.633969	-0.119261	0.614411	1.78235	1.7531	-0.910053	-0.881986	-0.826265	-0.85986	-0.160468	0.751046	1.46884	0.451653	AT1G08570	atypical CYS HIS rich thioredoxin 4	LOC_Os03g21000.1	thioredoxin, putative, expressed
Traes_4BL_9CF08143F	up	up	up	up	up	up	up	no	-0.874381	-0.991953	-0.799169	-0.434786	1.1385	-0.054003	2.43005	1.2885	-0.89496	-0.824589	-0.898269	-0.565669	0.203497	0.600085	0.739067	-0.0619105			LOC_Os03g21000.2	thioredoxin, putative, expressed
Traes_4BL_CA03BD203	up	up	up	up	up	up	up	up	-1.09193	-0.972971	-1.03232	-0.682529	0.435112	1.02059	1.68332	1.15135	-0.978958	-0.959896	-0.904833	-0.739934	0.516332	0.673083	1.25788	0.625703	AT5G04930	aminophospholipid ATPase 1	LOC_Os03g20949.1	phospholipid-transporting ATPase, putative, expressed
Traes_4BL_7AF7D563F	up	no	up	no	no	up	no	no	-1.34599	-0.907954	-1.51152	-0.72709	0.488112	0.865438	0.445712	0.628897	-0.692185	-0.333365	-0.852031	-0.011115	0.508157	2.41096	0.363163	0.670812	AT5G04930	aminophospholipid ATPase 1	LOC_Os03g20949.1	phospholipid-transporting ATPase, putative, expressed
Traes_4BL_5528F3966	up	up	up	no	up	up	up	up	-1.14825	-1.16376	-0.964223	-0.741972	0.0884313	0.704555	1.22794	-0.190012	-0.528059	-0.699629	-0.974316	-0.449503	1.17221	0.976348	0.662092	2.02815	AT5G04930	aminophospholipid ATPase 1	LOC_Os03g20949.2	phospholipid-transporting ATPase, putative, expressed
Traes_4BL_704315653	no	up	up	no	up	up	up	no	-1.09167	-1.01404	-1.00405	-0.46704	-0.410756	1.00393	1.74595	-0.13709	-0.862632	-0.932635	-0.924822	-0.0480038	1.63735	0.958265	0.919051	0.62818	AT5G04930	aminophospholipid ATPase 1	LOC_Os03g20949.2	phospholipid-transporting ATPase, putative, expressed
Traes_4BL_3035EBEFD	no	up	up	up	up	up	up	up	-0.669514	-0.80683	-0.680491	-0.284114	-0.371486	0.0678497	2.09987	1.68831	-0.765717	-0.772176	-0.787797	-0.712183	-0.351716	-0.174444	0.864178	1.65626	AT5G04930	aminophospholipid ATPase 1	LOC_Os03g20970.1	phospholipid-transporting ATPase 1, putative, expressed
Traes_4BL_54963172D	no	no	no	no	no	no	no	down	1.5085	0.087252	0.220031	0.248348	1.81551	0.162326	-0.67098	-1.34969	0.900066	-0.123278	0.17925	0.241799	0.465936	-0.36265	-1.32308	-1.99934	AT5G04930	aminophospholipid ATPase 1	LOC_Os03g21680.1	phospholipid-transporting ATPase, putative, expressed
Traes_4BL_43B3AD61B	no	up	no	no	no	no	up	up	-0.947927	-0.947927	-0.767108	-0.738892	-0.503876	0.635598	0.456278	-0.662738	-0.22014	-0.163042	-0.596446	-0.947927	0.248078	1.47857	2.29924	1.37826	AT4G26250	galactinol synthase 6	LOC_Os03g20120.1	glycosyl transferase 8 domain containing protein, putative, expressed
Traes_4BL_1B8F5525D	no	up	up	no	up	up	up	up	-0.651752	-0.841676	-0.85768	-0.890484	-0.473758	0.1593	0.533456	-0.775106	-0.664853	-0.296962	-0.444575	-0.526241	0.615765	1.01749	2.49056	1.60652	AT1G56600	galactinol synthase 2	LOC_Os07g48830.1	glycosyl transferase 8 domain containing protein, putative, expressed
Traes_4BL_C3C6C11C4	no	no	no	no	no	no	no	no	no	no	no	no	no	no	no	no	no	no	no	no	no	no	no	no	AT5G30510	ribosomal protein S1	LOC_Os03g20100.1	S1 RNA binding domain containing protein, expressed
Traes_4BL_4D25427CB	up	up	up	up	up	up	up	up	-0.94777	-0.986615	-0.954768	-0.949798	0.655773	1.13613	1.13325	1.07278	-0.954569	-0.931319	-0.955662	-0.986615	1.02771	0.887237	0.641133	1.11311	AT5G49620	myb domain protein 78	LOC_Os03g20090.1	MYB family transcription factor, putative, expressed
Traes_4BL_0E0F2835C	no	no	no	no	up	up	up	up	-0.917979	-0.907637	-0.802578	-0.649202	0.578798	0.267632	0.936906	0.0764045	-0.8357	-1.03496	-0.826513	-1.15934	1.5745	0.964964	1.49266	1.24204	AT1G56560	Plant neutral invertase family protein	LOC_Os03g20020.1	plant neutral invertase domain containing protein, expressed
Traes_4BL_F874CDD92	no	up	up	up	up	up	up	up	-0.879718	-0.866634	-0.814448	-0.845745	-0.360122	0.294854	0.764457	1.42534	-0.969465	-0.981897	-0.983894	-0.404838	0.823246	0.614493	1.36586	1.81852			LOC_Os03g20020.1	plant neutral invertase domain containing protein, expressed
Traes_4BL_8C0E579F8	up	up	up	no	up	up	up	up	-0.633772	-0.661997	-0.685636	-0.63648	-0.163533	0.224611	-0.190327	-0.585041	-0.64285	-0.630265	-0.664973	-0.685636	1.38855	2.71603	1.13523	0.716087	AT3G12580	heat shock protein 70	LOC_Os03g16920.1	DnaK family protein, putative, expressed
Traes_4BL_C8337C9F6	no	up	up	no	up	up	up	up	-0.606024	-0.64384	-0.702424	-0.671969	-0.443639	0.348603	-0.20557	-0.536221	-0.702424	-0.679553	-0.676819	-0.702424	1.04011	2.37057	1.22637	1.58526	AT1G56410	heat shock protein 70 (Hsp 70) family protein	LOC_Os03g16920.1	DnaK family protein, putative, expressed
Traes_4BL_B288394D4	up	up	up	up	up	up	up	up	-0.695162	-0.675886	-0.699381	-0.696385	-0.0349338	0.327588	-0.1861	-0.385494	-0.699261	-0.685245	-0.71858	-0.71858	0.694165	2.41272	0.793126	1.96741	AT5G02500	heat shock cognate protein 70-1	LOC_Os03g16920.1	DnaK family protein, putative, expressed
Traes_4BL_6EFA511F0	no	no	no	no	no	no	no	no	no	no	no	no	no	no	no	no	no	no	no	no	no	no	no	no	AT5G02500	heat shock cognate protein 70-1	LOC_Os03g16860.2	DnaK family protein, putative, expressed
Traes_4BL_A7C76FFE4	no	no	no	no	no	no	no	no	no	no	no	no	no	no	no	no	no	no	no	no	no	no	no	no	AT2G37570	HSP20-like chaperones superfamily protein	LOC_Os03g16910.2	SLT1 protein, putative, expressed
Traes_4BL_96AB539DC	no	up	no	down	no	no	no	down	-0.71739	-0.825034	0.634983	1.07141	0.914567	1.40678	-0.292008	-1.79401	0.300414	0.0705135	0.0343252	0.429855	0.385036	1.09895	-0.725779	-1.99261	AT5G15050	Core-2/I-branching beta-1,6-N-acetylglucosaminyltransferase family protein	LOC_Os03g16890.1	N-acetylglucosaminyltransferase, putative, expressed
Traes_4BL_FCEA75450	down	down	down	down	down	down	down	down	0.407231	0.274716	0.278259	1.59228	-0.882087	-0.832397	-0.945106	-0.951447	0.524704	1.36676	1.33833	1.34948	-0.762749	-0.905822	-0.885119	-0.967035	AT3G21260	Glycolipid transfer protein (GLTP) family protein	LOC_Os08g01710.1	GLTP domain containing protein, putative, expressed
Traes_4BL_EA4B13E3E	no	no	no	no	no	no	no	no	no	no	no	no	no	no	no	no	no	no	no	no	no	no	no	no	AT5G09590	mitochondrial HSO70 2	LOC_Os02g53420.1	DnaK family protein, putative, expressed
Traes_4BL_C5C364B65	no	no	no	no	no	no	no	no	no	no	no	no	no	no	no	no	no	no	no	no	no	no	no	no	AT5G02500	heat shock cognate protein 70-1	LOC_Os05g38530.1	DnaK family protein, putative, expressed
Traes_4BL_1BB7D194D	no	no	no	no	no	no	no	no	no	no	no	no	no	no	no	no	no	no	no	no	no	no	no	no	AT5G02500	heat shock cognate protein 70-1	LOC_Os11g47760.2	DnaK family protein, putative, expressed
Traes_4BL_9C8AF6380	down	no	no	no	down	down	down	no	2.09665	0.708019	0.56812	-0.611925	-0.662743	-0.330956	-0.709055	-0.754392	1.2555	1.65041	0.314195	-0.111629	-0.91029	-1.03056	-1.18316	-0.288181	AT3G04020	unknown protein; Has 26 Blast hits to 25 proteins in 10 species: Archae - 0; Bacteria - 0; Metazoa - 0; Fungi - 0; Plants - 23; Viruses - 0; Other Eukaryotes - 3 (source: NCBI BLink).	LOC_Os03g16870.1	expressed protein
Traes_4BL_4D370C9FA	no	no	no	no	no	no	no	no	no	no	no	no	no	no	no	no	no	no	no	no	no	no	no	no	AT3G12580	heat shock protein 70	LOC_Os03g16860.1	DnaK family protein, putative, expressed
Traes_4BL_E73DF7876	up	up	up	up	up	up	up	up	-0.922582	-0.876976	-0.851749	-0.797998	-0.116022	1.34792	0.708851	0.305939	-0.865565	-0.707301	-0.714245	-0.667784	-0.209556	0.85862	2.22844	1.28001	AT3G09440	Heat shock protein 70 (Hsp 70) family protein	LOC_Os03g16860.2	DnaK family protein, putative, expressed
Traes_4BL_4D370C9FA1	no	no	no	no	no	no	no	no	no	no	no	no	no	no	no	no	no	no	no	no	no	no	no	no	AT3G12580	heat shock protein 70	LOC_Os03g16860.1	DnaK family protein, putative, expressed
Traes_4BL_A35A070A6	no	no	no	no	no	no	no	no	no	no	no	no	no	no	no	no	no	no	no	no	no	no	no	no	AT3G46230	heat shock protein 17.4	LOC_Os03g15960.1	hsp20/alpha crystallin family protein, putative, expressed
Traes_4BL_6C3CCAEED	up	up	up	up	no	up	up	up	-0.621213	-0.746684	-0.803352	-0.765073	-0.0266801	1.19344	0.603677	-0.150484	-0.625506	-0.630337	-0.742121	-0.787133	-0.215638	0.561145	0.972475	2.78348	AT3G46230	heat shock protein 17.4	LOC_Os03g16020.1	hsp20/alpha crystallin family protein, putative
Traes_4BL_0A95206D6	no	no	no	down	no	no	no	down	1.2289	-0.52237	0.61304	-0.372523	1.06711	0.208396	-0.830451	-2.05701	1.24355	-0.18876	1.05545	0.452334	0.634914	-0.389967	-0.420142	-1.72247	AT1G31420	Leucine-rich repeat protein kinase family protein	LOC_Os03g16010.1	BRASSINOSTEROID INSENSITIVE 1-associated receptor kinase 1 precursor, putative, expressed
Traes_4BL_32A43FBB2	no	no	no	no	no	up	up	no	-0.651429	-0.565196	-0.585127	-0.636943	0.641976	0.298064	-0.603484	-1.21397	-0.708622	-0.551237	-0.351358	-0.427037	0.494557	2.30549	2.06306	0.491251	AT4G34660	SH3 domain-containing protein	LOC_Os03g16000.1	src homology-3 domain protein 3, putative, expressed
Traes_4BL_45E6F3783	no	no	no	no	no	no	no	no	no	no	no	no	no	no	no	no	no	no	no	no	no	no	no	no	AT3G46230	heat shock protein 17.4	LOC_Os03g15960.1	hsp20/alpha crystallin family protein, putative, expressed
Traes_4BL_EB9CF2010	up	up	up	up	up	up	up	up	-0.730024	-0.732509	-0.725212	-0.742905	-0.0307041	1.86475	0.724288	-0.0365896	-0.754813	-0.738124	-0.732534	-0.750847	-0.330903	0.441158	0.942246	2.33273	AT3G46230	heat shock protein 17.4	LOC_Os03g16020.1	hsp20/alpha crystallin family protein, putative
Traes_4BL_6EDFA2CEE	up	up	up	up	up	up	up	up	-0.717951	-0.747329	-0.794391	-0.783268	0.429967	0.993706	1.41903	2.36566	-0.857097	-0.849959	-0.86449	-0.864404	-0.0144091	0.248988	0.10036	0.935589	AT4G38540	FAD/NAD(P)-binding oxidoreductase family protein	LOC_Os03g05920.1	expressed protein
Traes_4BL_74AFCFF05	up	up	up	no	no	up	up	no	-0.734241	-0.469011	-0.701181	0.147307	0.79171	2.53682	1.64592	0.638307	-1.0225	-0.680261	-0.760124	-0.365461	-0.714313	0.337697	0.171271	-0.821939	AT4G38540	FAD/NAD(P)-binding oxidoreductase family protein	LOC_Os03g05910.1	expressed protein
Traes_4BL_0A285F8D4	up	up	up	up	up	up	up	up	-0.909803	-0.510579	-0.494192	-0.640647	-0.0913165	0.328886	1.63393	2.8075	-0.707338	-0.745915	-0.696041	-0.608306	-0.153391	-0.0124178	-0.00884599	0.808475	AT4G38540	FAD/NAD(P)-binding oxidoreductase family protein	LOC_Os03g05910.3	expressed protein
Traes_4BL_6FAAA977C	no	no	no	no	no	up	up	up	1.10056	0.494137	0.944095	0.847075	-0.0508827	0.74309	1.41675	1.40217	-1.25021	-1.14665	-1.12998	-1.04352	-1.18443	-0.619084	-0.608773	0.085654	AT4G38540	FAD/NAD(P)-binding oxidoreductase family protein	LOC_Os03g05900.1	expressed protein
Traes_4BL_0C7FECAE9	up	up	up	up	up	up	up	up	-0.803564	-0.676324	-0.626043	-0.56819	-0.229021	0.523958	1.63226	2.63286	-0.829243	-0.715668	-0.749384	-0.779222	-0.29102	0.433739	0.333212	0.71165	AT4G38540	FAD/NAD(P)-binding oxidoreductase family protein	LOC_Os03g05910.1	expressed protein
Traes_4BL_2EEEF58F1	down	down	no	no	down	down	no	up	1.2535	1.35936	0.782344	1.81801	-0.33798	-0.371333	0.500317	1.14891	-0.838815	-0.731969	-0.877707	-0.799137	-1.13802	-1.0824	-0.838279	0.153202	AT4G38540	FAD/NAD(P)-binding oxidoreductase family protein	LOC_Os03g05910.3	expressed protein
Traes_4BL_CDACE3D5D	no	no	no	no	no	no	no	no	no	no	no	no	no	no	no	no	no	no	no	no	no	no	no	no	AT5G03240	polyubiquitin 3	LOC_Os09g39500.1	ubiquitin fusion protein, putative, expressed
Traes_4DL_614C6B143	no	no	no	no	up	up	up	up	-0.502709	-0.585021	-0.517537	-0.585021	-0.502158	-0.355192	-0.173255	-0.425367	-0.517116	-0.585021	-0.552227	-0.585021	0.614578	2.93287	1.51246	0.825736	AT3G08590	Phosphoglycerate mutase, 2,3-bisphosphoglycerate-independent	LOC_Os03g21260.1	2,3-bisphosphoglycerate-independent phosphoglycerate mutase, putative
Traes_4DL_6F5D84957	no	no	up	no	up	up	up	up	-0.525236	-0.591932	-0.516312	-0.590776	-0.460296	-0.340791	-0.098191	-0.497157	-0.542005	-0.598314	-0.595597	-0.505253	0.547947	2.62229	2.09163	0.599988	AT3G08590	Phosphoglycerate mutase, 2,3-bisphosphoglycerate-independent	LOC_Os03g21260.1	2,3-bisphosphoglycerate-independent phosphoglycerate mutase, putative
Traes_4DL_6373AED9E	no	no	no	down	no	no	no	down	1.27751	0.61431	0.0250569	-0.127963	0.46402	-0.437529	-0.779744	-1.4733	1.39457	1.22666	0.866451	0.569744	-0.0701324	-0.691611	-0.839151	-2.0189			LOC_Os03g21270.1	expressed protein
Traes_4DL_2FA43439B	no	no	no	no	no	no	no	no	no	no	no	no	no	no	no	no	no	no	no	no	no	no	no	no	AT1G09780	Phosphoglycerate mutase, 2,3-bisphosphoglycerate-independent	LOC_Os03g21260.1	2,3-bisphosphoglycerate-independent phosphoglycerate mutase, putative
Traes_4DL_BBAAD2076	no	no	no	down	no	no	no	down	1.0137	-0.106757	-0.548861	-0.197256	1.45573	0.627267	-1.07314	-1.99895	1.0744	0.869324	0.215387	0.257612	0.93008	-0.271878	-0.635814	-1.61084	AT1G17360	BEST Arabidopsis thaliana protein match is: COP1-interacting protein-related (TAIR:AT1G72410.1); Has 9949 Blast hits to 7480 proteins in 576 species: Archae - 12; Bacteria - 1007; Metazoa - 3636; Fungi - 982; Plants - 444; Viruses - 50; Other Eukaryotes - 3818 (source: NCBI BLink).	LOC_Os03g21270.1	expressed protein
Traes_4DL_95D495343	no	no	no	down	no	no	no	down	1.8767	0.329365	-0.193858	-0.227253	1.54864	-0.0195395	-0.225011	-1.64906	0.747327	0.847478	0.151884	-0.0347765	0.0504542	-0.369766	-0.84201	-1.99057			LOC_Os03g21270.1	expressed protein
Traes_4DL_6C2F36471	no	no	no	no	no	no	no	no	no	no	no	no	no	no	no	no	no	no	no	no	no	no	no	no	AT3G08590	Phosphoglycerate mutase, 2,3-bisphosphoglycerate-independent	LOC_Os03g21260.1	2,3-bisphosphoglycerate-independent phosphoglycerate mutase, putative
Traes_4DL_8DB985308	up	up	up	up	up	up	up	up	-0.926313	-0.817776	-1.06053	-0.628387	0.829023	1.28648	0.823251	1.36732	-0.974419	-0.845367	-1.1555	-1.00406	0.807981	0.839091	0.166163	1.29305			LOC_Os03g14370.2	ACT domain containing protein, expressed
Traes_4DL_78F59773D	up	up	up	up	up	up	up	up	-1.07985	-0.838318	-1.03653	-0.663296	0.21092	1.29985	1.2754	1.46226	-1.09731	-0.744929	-0.989042	-0.736902	0.793417	0.521646	0.254845	1.36785	AT1G69040	ACT domain repeat 4	LOC_Os03g14370.2	ACT domain containing protein, expressed
Traes_4DL_2FAC41BEF	up	up	up	up	up	up	up	up	-0.680578	-0.906831	-1.01915	-0.474973	0.615331	1.09501	0.49982	1.58736	-0.971561	-0.714198	-1.33291	-0.959065	0.619326	0.445012	0.407106	1.79031	AT1G12420	ACT domain repeat 8	LOC_Os03g14370.1	ACT domain containing protein, expressed
Traes_4DL_79DAB50E3	no	no	no	up	no	no	no	no	-0.423586	-1.56225	-0.92681	-0.790303	0.633532	0.257661	0.55273	1.91931	-0.587413	-0.839272	-0.762894	-0.95039	0.383439	0.690232	1.64278	0.763232	AT3G60850	unknown protein; FUNCTIONS IN: molecular_function unknown; INVOLVED IN: biological_process unknown; LOCATED IN: cellular_component unknown; EXPRESSED IN: 22 plant structures; EXPRESSED DURING: 11 growth stages; Has 42 Blast hits to 42 proteins in 12 species: Archae - 0; Bacteria - 0; Metazoa - 4; Fungi - 0; Plants - 37; Viruses - 0; Other Eukaryotes - 1 (source: NCBI BLink).	LOC_Os03g14290.1	expressed protein
Traes_4DL_075CEB82F	up	up	up	up	up	up	up	up	-0.53337	-0.545632	-0.55711	-0.548353	-0.343337	0.142179	1.36351	3.16331	-0.599112	-0.58075	-0.585958	-0.577036	-0.230432	-0.140129	-0.0253422	0.597569	AT4G38810	Calcium-binding EF-hand family protein	LOC_Os03g14590.1	calcium-binding EF hand family protein, putative, expressed
Traes_4DL_373599ECC	up	up	up	up	up	up	up	up	-0.682749	-0.592403	-0.560885	-0.635554	-0.0466713	0.0514328	1.40575	2.74409	-0.833207	-0.833834	-0.792184	-0.800656	0.212128	0.0200881	0.2565	1.08815	AT4G38810	Calcium-binding EF-hand family protein	LOC_Os03g14590.1	calcium-binding EF hand family protein, putative, expressed
Traes_4DL_C5FFC1BF7	no	no	up	up	no	no	up	up	-0.652486	-1.22304	-0.702964	-0.781223	0.379312	-0.400961	1.35014	1.16746	-0.253239	-1.04563	-0.913829	-0.550336	0.205483	-0.068582	1.90535	1.58455	AT5G61140	U5 small nuclear ribonucleoprotein helicase	LOC_Os02g01740.1	U5 small nuclear ribonucleoprotein 200 kDa helicase, putative, expressed
Traes_4DL_C07E9564F	no	up	up	up	no	up	up	up	-0.855809	-1.02975	-0.83787	-0.951662	-0.171205	-0.238926	0.7763	1.6017	-0.51029	-0.803326	-0.735543	-0.615488	0.596122	0.317048	1.93221	1.52649	AT5G61140	U5 small nuclear ribonucleoprotein helicase	LOC_Os03g11470.1	DEAD/DEAH box helicase domain containing protein, expressed
Traes_4DL_4A15E5967	no	up	up	up	no	no	up	up	-0.117474	-1.2432	-0.751641	-1.27999	0.296264	-0.0278873	1.22156	0.578569	-0.414883	-0.897495	-1.0115	-0.984425	1.21342	0.340435	1.42532	1.65292	AT5G61140	U5 small nuclear ribonucleoprotein helicase	LOC_Os02g01740.1	U5 small nuclear ribonucleoprotein 200 kDa helicase, putative, expressed
Traes_4DL_06FB963EA	no	no	up	no	no	no	up	up	0.219075	-1.09863	-0.929078	-1.22179	1.24184	-0.472736	0.770807	0.11791	-0.198997	-0.953786	-1.07159	-0.823594	0.961822	0.281955	1.28114	1.89566	AT5G61140	U5 small nuclear ribonucleoprotein helicase	LOC_Os02g01740.1	U5 small nuclear ribonucleoprotein 200 kDa helicase, putative, expressed
Traes_4DL_20D3C0753	no	no	no	no	no	no	no	no	no	no	no	no	no	no	no	no	no	no	no	no	no	no	no	no	AT5G05320	FAD/NAD(P)-binding oxidoreductase family protein	LOC_Os03g05900.2	expressed protein
Traes_4DL_7A688107B	up	up	up	up	up	up	up	up	-0.789748	-0.848109	-0.853081	-0.855725	-0.250886	0.307913	0.72673	1.27891	-0.821492	-0.839463	-0.878384	-0.842224	0.672788	0.704041	1.07041	2.21832	AT4G38540	FAD/NAD(P)-binding oxidoreductase family protein	LOC_Os03g05920.1	expressed protein
Traes_4DL_037B0E131	up	up	up	no	no	up	up	no	-0.899087	-0.35083	-0.60352	0.239506	0.426585	2.1872	1.76723	1.21282	-1.12072	-0.900359	-1.02348	-0.589488	-0.64791	0.329709	0.205877	-0.23353	AT4G38540	FAD/NAD(P)-binding oxidoreductase family protein	LOC_Os03g05910.3	expressed protein
Traes_4DL_265644AFB	up	up	up	up	up	up	up	up	-0.767478	-0.810609	-0.579127	-0.521734	-0.0436967	0.603924	1.82771	2.30159	-0.872906	-0.90435	-0.780106	-0.811378	-0.298191	0.116139	0.712781	0.82743	AT4G38540	FAD/NAD(P)-binding oxidoreductase family protein	LOC_Os03g05910.1	expressed protein
Traes_4DL_A780BF320	up	up	up	up	up	up	up	up	-0.762223	-0.732073	-0.32847	-0.460023	-0.103803	0.809789	1.60128	2.71723	-0.78672	-0.868973	-0.716312	-0.690746	-0.0799889	-0.38892	0.15451	0.635444	AT4G38540	FAD/NAD(P)-binding oxidoreductase family protein	LOC_Os03g05910.3	expressed protein
Traes_4DL_382DEDEB6	up	up	up	no	up	up	up	up	-0.847668	-0.581451	-0.843602	-0.0902154	0.186204	1.68295	1.6576	1.21646	-1.23166	-0.882191	-1.17694	-0.663284	-0.602698	0.791963	0.519222	0.865315	AT4G38540	FAD/NAD(P)-binding oxidoreductase family protein	LOC_Os03g05910.3	expressed protein
Traes_4DL_0CF2B8964	no	no	up	no	no	no	up	up	-0.614044	-0.445366	-0.464095	0.0734672	-0.737816	-0.649617	0.697938	0.895448	-0.499303	-0.093356	-0.713072	-0.30271	-0.335115	-0.566752	0.533858	3.22054	AT4G38540	FAD/NAD(P)-binding oxidoreductase family protein	LOC_Os03g05910.1	expressed protein
Traes_4DL_BAC2D8210	up	up	up	up	no	up	up	up	-0.838275	-0.491176	-0.906151	-0.3591	1.16382	0.875786	2.00428	1.72235	-0.851277	-1.19729	-0.829266	-0.912515	-0.183724	0.227766	0.476493	0.0982866	AT5G05320	FAD/NAD(P)-binding oxidoreductase family protein	LOC_Os03g05910.1	expressed protein
Traes_4DL_667576F5F	up	up	up	up	up	up	up	up	-0.835269	-1.08344	-1.0302	-1.09311	0.71665	0.701164	1.73995	1.59269	-0.54111	-0.689147	-0.812335	-0.967941	0.751151	0.98072	0.638528	-0.0683016	AT1G17420	lipoxygenase 3	LOC_Os03g08220.1	lipoxygenase protein, putative, expressed
Traes_4DL_2AB0556C6	up	up	up	up	up	up	up	up	-0.695998	-0.907973	-1.03228	-1.02398	0.809698	1.03785	1.33537	1.18097	-0.92484	-0.993094	-0.982048	-1.02666	0.498661	0.892348	1.12015	0.71183	AT1G72520	PLAT/LH2 domain-containing lipoxygenase family protein	LOC_Os03g08220.1	lipoxygenase protein, putative, expressed
Traes_4DL_9C2EC1F52	up	up	up	up	up	up	up	up	-0.950921	-1.01492	-1.18181	-0.895499	0.4802	1.58818	0.993287	1.02936	-0.566562	-0.718514	-0.956971	-1.00742	0.897841	1.13428	1.09635	0.0731191	AT1G72520	PLAT/LH2 domain-containing lipoxygenase family protein	LOC_Os03g08220.1	lipoxygenase protein, putative, expressed
Traes_4DL_A61E2C0A4	no	no	no	up	no	no	up	up	-0.156459	-1.03004	-0.73451	-0.776043	-0.159533	-0.483942	0.753401	1.59886	-0.461032	-1.04901	-0.560869	-0.512702	-0.0408196	-0.13876	1.4061	2.34537	AT1G02080	transcription regulators	LOC_Os10g40780.1	CCR4-Not complex component, Not1domain containing protein, expressed
Traes_4DL_DDF95FBC8	no	no	up	no	no	no	up	no	0.152771	-1.36338	-1.00939	-0.942237	0.824168	-0.331861	1.80759	0.3934	0.241384	-1.26522	-1.07973	-0.651275	0.420509	0.164042	1.49866	1.14056	AT1G02080	transcription regulators	LOC_Os03g01240.1	CCR4-Not complex component, Not1domain containing protein, expressed
Traes_4DL_3E1985F0D	no	no	no	no	no	no	no	up	-0.0398028	-1.04423	-0.635846	-0.844942	0.0487567	-0.411513	1.12433	-0.256646	-0.333171	-0.909213	-0.358244	-0.28957	0.00497945	-0.450052	1.8255	2.56966	AT1G02080	transcription regulators	LOC_Os10g40780.1	CCR4-Not complex component, Not1domain containing protein, expressed
Traes_4DL_8B7CD793D	no	no	no	up	no	no	no	up	-0.353427	-0.684373	-0.348475	-0.923871	-0.0801128	-0.391337	0.524016	2.26564	-0.426949	-0.80031	-0.473284	-0.631889	-0.317532	-0.690291	1.28576	2.04644	AT1G02080	transcription regulators	LOC_Os10g40780.1	CCR4-Not complex component, Not1domain containing protein, expressed
Traes_4DL_270AF9312	no	no	up	up	no	no	up	up	-0.0412778	-1.0559	-0.899004	-0.801194	0.245424	-0.340716	1.34912	1.43613	-0.186384	-1.14294	-0.720122	-0.707323	-0.0147306	-0.497984	1.50888	1.86801	AT1G02080	transcription regulators	LOC_Os10g40780.1	CCR4-Not complex component, Not1domain containing protein, expressed
Traes_4DL_97FA38967	no	up	no	no	no	no	no	no	0.543085	-2.1321	-0.58456	-0.843217	0.98886	-0.799743	0.902997	0.042256	0.3178	-0.939144	-0.0423167	-0.516811	1.37521	-0.447314	1.79193	0.343072	AT1G02080	transcription regulators	LOC_Os10g40780.1	CCR4-Not complex component, Not1domain containing protein, expressed

## Sheet: chr4S
gene ID	Expression profile								Heat Map																Annotation
	CS-6h	CS-12h	CS-24h	CS-48h	QM-6h	QM-12h	QM-24h	QM-48h	CS-CK-6h	CS-CK-12h	CS-CK-24h	CS-CK-48h	CS-NaCl-6h	CS-NaCl-12h	CS-NaCl-24h	CS-NaCl-48h	QM-CK-6h	QM-CK-12h	QM-CK-24h	QM-CK-48h	QM-NaCl-6h	QM-NaCl-12h	QM-NaCl-24h	QM-NaCl-48h	Arabidopsis ID	Arabidopsis Anotation	Rice ID	Rice Anotation
Traes_4BS_099BBC8381	up	up	up	up	up	up	up	up	-0.278286	-1.06979	-0.65064	-0.0249363	2.0841	-0.115332	1.81411	1.25367	-0.900623	-0.834125	-1.12259	-0.80593	0.250081	0.360289	-0.492319	0.532317	AT3G59940	Galactose oxidase/kelch repeat superfamily protein	LOC_Os11g14140.1	OsFBK25 - F-box domain and kelch repeat containing protein, expressed
Traes_4BS_97AF26E24	up	up	up	up	up	up	up	up	-0.816488	-0.787889	-0.937409	-0.460123	0.241732	0.434584	2.25083	0.613387	-1.05576	-0.950118	-0.859179	-0.826785	0.119406	1.38296	0.50623	1.14462			LOC_Os11g14140.1	OsFBK25 - F-box domain and kelch repeat containing protein, expressed
Traes_4BS_500933268	no	no	up	no	up	no	no	no	-0.223763	-0.678662	-0.212656	0.354598	0.342678	-0.35569	2.56362	1.98257	-0.917738	-0.743008	-0.997042	-0.58579	0.298637	-0.021651	-0.86437	0.0582692	AT3G59940	Galactose oxidase/kelch repeat superfamily protein	LOC_Os11g14140.1	OsFBK25 - F-box domain and kelch repeat containing protein, expressed
Traes_4BS_DD0DB7115	no	no	no	up	no	no	up	up	-0.154615	0.2105	-0.294082	0.189565	-0.711389	0.370918	0.803055	2.3382	-0.930501	-0.897155	-0.725925	-0.478341	-1.15853	-0.65161	0.129402	1.96051			LOC_Os03g52380.1	PIII5 - Proteinase inhibitor II family protein precursor, expressed
Traes_4BS_6F67C3888	up	no	up	up	up	up	up	up	-0.639202	-0.485834	-0.442238	-0.229404	-0.553606	-0.314962	0.552091	2.3937	-0.687419	-0.673166	-0.588558	-0.607498	-0.477478	-0.110471	0.514367	2.34968			LOC_Os03g52380.1	PIII5 - Proteinase inhibitor II family protein precursor, expressed
Traes_4BS_3FC1A4939	no	no	up	up	no	up	up	up	-0.523982	-0.417625	-0.408285	-0.232752	-0.579238	-0.347299	0.842609	3.01318	-0.59571	-0.594813	-0.549162	-0.528623	-0.571912	-0.343218	0.342543	1.49429			LOC_Os03g52380.1	PIII5 - Proteinase inhibitor II family protein precursor, expressed
Traes_4BS_78DFF2C55	up	up	up	up	up	up	up	up	-0.636351	-0.497826	-0.449996	-0.373496	-0.498315	-0.211018	1.19339	2.42126	-0.66849	-0.676453	-0.598428	-0.585688	-0.528828	-0.320693	0.354397	2.07653			LOC_Os03g52370.2	PIII4 - Proteinase inhibitor II family protein precursor, expressed
Traes_4BS_B9358BF51	up	up	no	no	no	up	up	no	-0.529998	-0.326877	-0.694097	-0.948574	1.14044	2.10683	0.475984	-0.958796	-0.702511	-0.731685	-0.800273	-0.781504	0.370078	1.52412	1.21534	-0.35847	AT1G72280	endoplasmic reticulum oxidoreductins 1	LOC_Os03g52340.1	endoplasmic oxidoreductin-1 precursor, putative, expressed
Traes_4DS_E014D9A9F	no	no	no	no	no	no	no	no	no	no	no	no	no	no	no	no	no	no	no	no	no	no	no	no	AT1G18970	germin-like protein 4	LOC_Os03g48750.1	Cupin domain containing protein, expressed
Traes_4DS_805590E76	no	down	no	no	down	no	up	no	2.16601	0.901939	-0.489856	-1.22759	0.272722	-0.743329	-0.260621	-0.655751	1.69132	0.432339	-0.744608	-1.25388	-0.537307	0.0145693	0.947051	-0.513014	AT1G18980	RmlC-like cupins superfamily protein	LOC_Os03g48780.1	Cupin domain containing protein, expressed
Traes_4DS_63083B4941	up	up	up	up	no	up	up	up	-0.216845	-0.225865	-0.742677	-0.76897	1.18411	1.70526	2.18566	0.930848	-0.6917	-0.854584	-0.892371	-0.885762	-0.736053	-0.328054	0.56195	-0.224951	AT1G18980	RmlC-like cupins superfamily protein	LOC_Os03g48780.1	Cupin domain containing protein, expressed
Traes_4DS_92795CFC91	no	no	up	up	no	up	up	up	0.410016	0.629088	-1.11496	-1.30386	0.418358	0.416238	0.122599	0.25445	-0.502777	-0.878293	-1.41049	-1.40513	0.493452	1.30856	1.92835	0.634408	AT1G18980	RmlC-like cupins superfamily protein	LOC_Os03g48780.1	Cupin domain containing protein, expressed
Traes_4DS_90830E0B2	down	down	no	no	down	no	up	up	2.12268	1.78029	-0.70116	-0.902619	0.460932	-0.175253	-0.368701	-0.929061	1.1981	0.766554	-0.993372	-1.0199	-0.122637	-0.106851	-0.195764	-0.813244	AT1G18980	RmlC-like cupins superfamily protein	LOC_Os03g48780.1	Cupin domain containing protein, expressed
Traes_4DS_B5A1413E1	down	down	up	no	down	down	up	no	2.29313	1.68967	-0.569702	-0.724988	0.114085	-0.0819217	0.00862182	-0.842334	1.03161	1.05167	-1.01277	-0.955897	-0.49582	-0.509399	-0.184828	-0.811122	AT1G18980	RmlC-like cupins superfamily protein	LOC_Os03g48780.1	Cupin domain containing protein, expressed
Traes_4DS_8721A5B16	no	no	up	no	no	no	up	no	2.28614	1.72761	-0.561527	-0.398285	1.08069	0.746013	0.693193	-0.629615	-0.239338	-0.592699	-0.962862	-0.930756	-0.494229	-0.410986	-0.31313	-1.00021	AT1G18980	RmlC-like cupins superfamily protein	LOC_Os03g48780.1	Cupin domain containing protein, expressed
Traes_4DS_3D70C7840	no	no	up	no	no	up	up	no	1.3561	1.54187	-0.638263	-0.862211	0.620734	0.49751	2.26505	-0.715404	-0.48159	-0.663976	-0.939102	-0.931003	-0.504713	-0.0761017	0.297463	-0.766354	AT1G18980	RmlC-like cupins superfamily protein	LOC_Os03g48780.1	Cupin domain containing protein, expressed
Traes_4DS_ABCFAB135	no	no	no	no	no	no	no	no	no	no	no	no	no	no	no	no	no	no	no	no	no	no	no	no	AT1G18980	RmlC-like cupins superfamily protein	LOC_Os03g48780.1	Cupin domain containing protein, expressed
Traes_4DS_B563336E9	no	no	no	no	no	no	no	no	no	no	no	no	no	no	no	no	no	no	no	no	no	no	no	no	AT1G18980	RmlC-like cupins superfamily protein	LOC_Os03g48780.1	Cupin domain containing protein, expressed
Traes_4DS_1684EB8521	no	up	up	up	no	up	up	up	0.0250992	-0.0113769	-0.520988	-0.345399	0.859404	1.44968	2.72283	0.846923	-0.549047	-0.898763	-0.965262	-0.863636	-0.496606	-0.601537	-0.203405	-0.447914	AT1G18980	RmlC-like cupins superfamily protein	LOC_Os03g48780.1	Cupin domain containing protein, expressed
Traes_4DS_F2F520B2C	no	no	no	no	no	no	no	no	no	no	no	no	no	no	no	no	no	no	no	no	no	no	no	no	AT1G18970	germin-like protein 4	LOC_Os03g48780.1	Cupin domain containing protein, expressed
Traes_4DS_58C8EF3CE	no	no	no	no	no	no	no	no	no	no	no	no	no	no	no	no	no	no	no	no	no	no	no	no	AT1G18980	RmlC-like cupins superfamily protein	LOC_Os03g48780.1	Cupin domain containing protein, expressed
Traes_4DS_D9BD007C1	no	no	up	up	no	no	no	no	-0.817562	-0.648834	-0.817723	-0.606757	-0.636703	-0.183327	2.16369	2.60274	-0.238838	-0.185407	-0.159162	-0.22172	-0.648047	-0.0446011	0.60407	-0.161821	AT1G73300	serine carboxypeptidase-like 2	LOC_Os03g52040.2	OsSCP19 - Putative Serine Carboxypeptidase homologue, expressed
Traes_4DS_2F3830A08	no	no	up	up	no	no	no	no	-0.857004	-0.602245	-0.792415	-0.290705	-0.619657	-0.21349	1.55076	2.9332	-0.40628	-0.522176	-0.307162	0.178161	-0.806195	-0.229953	0.478476	0.506679	AT1G73300	serine carboxypeptidase-like 2	LOC_Os03g52040.3	OsSCP19 - Putative Serine Carboxypeptidase homologue, expressed
Traes_4DS_3D4429A85	no	up	up	up	no	no	up	up	-0.596182	-0.719388	-0.602076	-0.63754	-0.502586	-0.129374	2.06396	2.542	-0.515782	-0.44932	-0.467687	-0.500033	-0.499507	-0.225227	1.04534	0.193403	AT5G09640	serine carboxypeptidase-like 19	LOC_Os03g52040.2	OsSCP19 - Putative Serine Carboxypeptidase homologue, expressed
Traes_4DS_C31EAB9FE	no	up	up	up	no	no	up	up	-0.601423	-0.670117	-0.668889	-0.631811	-0.438144	-0.212862	1.28564	3.1272	-0.547858	-0.390792	-0.408156	-0.353434	-0.441204	-0.183564	0.734705	0.400709	AT3G12220	serine carboxypeptidase-like 16	LOC_Os03g52040.1	OsSCP19 - Putative Serine Carboxypeptidase homologue, expressed
Traes_4DS_5439B7759	up	no	up	up	no	no	up	no	-0.907416	-0.474105	-0.637387	-0.598807	-0.266135	0.125849	1.65612	2.90626	-0.470489	-0.390796	-0.524498	-0.513788	-0.506586	-0.285444	0.808591	0.0786366	AT5G09640	serine carboxypeptidase-like 19	LOC_Os03g52040.3	OsSCP19 - Putative Serine Carboxypeptidase homologue, expressed
Traes_4DS_E85D7CA74	up	up	no	no	no	no	up	up	-0.657689	-1.5942	-0.551179	-1.19488	1.29491	0.671968	1.08405	-0.382344	-0.652945	-0.389629	-0.626391	-1.02488	0.837738	0.675347	1.7628	0.747328	AT1G10130	endoplasmic reticulum-type calcium-transporting ATPase 3	LOC_Os03g52090.1	calcium-transporting ATPase 3, endoplasmic reticulum-type, putative
Traes_4DS_EFE29ADBA	no	up	up	no	up	up	up	up	-0.370167	-1.01482	-0.860592	-1.18315	1.14935	0.702567	1.09258	-0.656147	-0.589865	-0.773846	-0.879463	-1.04711	1.04415	1.2073	1.59696	0.582261	AT1G10130	endoplasmic reticulum-type calcium-transporting ATPase 3	LOC_Os03g52090.1	calcium-transporting ATPase 3, endoplasmic reticulum-type, putative
Traes_4DS_220628F6B	no	up	up	up	no	up	up	up	-0.609047	-0.475786	-0.635587	-0.629906	-0.586106	0.661988	1.11723	0.90614	-0.866459	-0.67382	-0.814854	-0.91851	-0.598503	0.230396	2.10476	1.78806			LOC_Os03g52370.2	PIII4 - Proteinase inhibitor II family protein precursor, expressed
Traes_4DS_411280A5A	down	down	no	up	no	no	no	up	-0.448264	1.16605	0.349762	0.150536	-0.799311	-0.577054	0.563244	2.40636	-0.814214	-0.757357	-0.339933	-0.710917	-0.926717	-0.707346	-0.265805	1.71097			LOC_Os03g52370.2	PIII4 - Proteinase inhibitor II family protein precursor, expressed
Traes_4DS_CB9C8D689	down	down	no	no	no	up	up	up	0.503923	2.31846	0.835291	1.48311	-0.529055	-0.423302	0.387466	1.23728	-0.841956	-0.816178	-0.77456	-0.728804	-0.83234	-0.720624	-0.62547	-0.473241			LOC_Os03g52380.1	PIII5 - Proteinase inhibitor II family protein precursor, expressed
Traes_4DS_63EC77F8B	no	no	no	no	no	no	no	no	no	no	no	no	no	no	no	no	no	no	no	no	no	no	no	no	AT1G70190	Ribosomal protein L7/L12, oligomerisation;Ribosomal protein L7/L12, C-terminal/adaptor protein ClpS-like	LOC_Os03g52400.1	ribosomal protein L7/L12 C-terminal domain containing protein, expressed
Traes_4DS_6753C172F	no	no	no	no	no	no	no	no	no	no	no	no	no	no	no	no	no	no	no	no	no	no	no	no			LOC_Os03g52380.1	PIII5 - Proteinase inhibitor II family protein precursor, expressed
Traes_4DS_4A4C89328	up	no	no	no	up	up	no	no	-0.141357	-0.211749	-0.403417	-0.594444	2.77794	0.79454	-0.0159022	-0.843804	-0.579184	-0.679847	-0.706728	-0.675002	1.51528	0.654952	0.0461031	-0.937378	AT2G17080	Arabidopsis protein of unknown function (DUF241)	LOC_Os11g06110.1	carrier, putative, expressed
Traes_4DS_C4949CF62	up	up	up	no	up	up	up	no	-0.550479	-0.476895	-0.59369	-0.540349	3.10588	1.17188	0.148361	-0.233843	-0.529943	-0.580947	-0.581542	-0.634076	0.799335	0.444963	-0.270491	-0.678171			LOC_Os11g06110.1	carrier, putative, expressed
Traes_4DS_F63DD6BD5	up	no	up	no	up	no	no	no	-0.505574	-0.122244	-0.509569	-0.378047	3.42361	0.153651	0.145865	-0.0500513	-0.508053	-0.4713	-0.398337	-0.573444	0.921299	0.0416086	-0.416916	-0.752501			LOC_Os11g06100.1	carrier, putative, expressed
Traes_4DS_B3A474FE4	no	no	no	no	no	no	no	no	no	no	no	no	no	no	no	no	no	no	no	no	no	no	no	no	AT2G17080	Arabidopsis protein of unknown function (DUF241)	LOC_Os11g06100.1	carrier, putative, expressed
Traes_4DS_A751A891F	no	no	no	no	no	no	up	up	-0.197406	-0.918119	-0.655045	-1.20588	0.0985489	0.225891	-0.412213	-0.774381	-0.242751	-0.248741	-0.715825	-0.991838	0.874598	1.42221	1.83405	1.9069	AT1G43770	RING/FYVE/PHD zinc finger superfamily protein	LOC_Os11g06130.1	PHD-finger family protein, expressed
Traes_4DS_0293918DC	no	no	no	no	no	no	no	no	no	no	no	no	no	no	no	no	no	no	no	no	no	no	no	no	AT2G17080	Arabidopsis protein of unknown function (DUF241)	LOC_Os11g06100.1	carrier, putative, expressed
Traes_4DS_B9FC9F877	up	up	up	no	up	up	no	down	-0.47917	-0.231188	-0.513416	-0.410013	3.31791	0.836969	0.182313	-0.306649	-0.545336	-0.502262	-0.585795	-0.559022	0.665607	0.294538	-0.448463	-0.716025	AT2G17080	Arabidopsis protein of unknown function (DUF241)	LOC_Os11g06100.1	carrier, putative, expressed
Traes_4DS_DE305687D	no	no	no	no	no	no	no	no	no	no	no	no	no	no	no	no	no	no	no	no	no	no	no	no			LOC_Os11g06100.1	carrier, putative, expressed
Traes_4DS_F713B0347	no	no	no	no	no	no	no	no	no	no	no	no	no	no	no	no	no	no	no	no	no	no	no	no	AT3G43790	zinc induced facilitator-like 2	LOC_Os12g03870.1	major facilitator superfamily antiporter, putative
Traes_4DS_8CDF24CEF	up	up	up	up	up	up	up	up	-0.861214	-0.949695	-0.891662	-0.798745	0.119182	0.589109	1.22321	0.949564	-0.905899	-0.874123	-0.86509	-0.933655	0.129897	0.907392	1.33506	1.82666			LOC_Os11g04104.3	major facilitator superfamily antiporter, putative, expressed
Traes_4DS_0B7F7D070	up	no	no	up	up	up	up	no	-0.699466	-0.380024	-0.723455	-0.964281	1.7486	0.380759	0.47015	1.78035	-1.36678	-1.16207	-1.00074	-0.524598	0.900131	0.285732	0.896537	0.359151	AT5G13740	zinc induced facilitator 1	LOC_Os11g04104.2	major facilitator superfamily antiporter, putative, expressed
Traes_4DS_C927A96CB	up	up	up	up	up	up	up	up	-0.81341	-0.833632	-0.797569	-0.766312	-0.0686696	0.271237	0.778152	1.45174	-0.850102	-0.830481	-0.824703	-0.8342	0.0900042	0.427639	1.51012	2.09019	AT5G13750	zinc induced facilitator-like 1	LOC_Os12g03899.4	major facilitator superfamily antiporter, putative, expressed

## Sheet: chr5L
gene ID	Expression profile								Heat Map																Annotation
	CS-6h	CS-12h	CS-24h	CS-48h	QM-6h	QM-12h	QM-24h	QM-48h	CS-CK-6h	CS-CK-12h	CS-CK-24h	CS-CK-48h	CS-NaCl-6h	CS-NaCl-12h	CS-NaCl-24h	CS-NaCl-48h	QM-CK-6h	QM-CK-12h	QM-CK-24h	QM-CK-48h	QM-NaCl-6h	QM-NaCl-12h	QM-NaCl-24h	QM-NaCl-48h	Arabidopsis ID	Arabidopsis Anotation	Rice ID	Rice Anotation
Traes_5AL_BF7B7437A	no	up	up	up	no	up	up	up	-0.645476	-0.941712	-0.775268	-0.734001	0.00661032	2.13405	1.2096	0.443314	-0.655348	-0.861158	-0.868373	-0.909777	-0.50524	0.871217	0.908654	1.3229	AT2G05940	Protein kinase superfamily protein	LOC_Os09g27010.1	tyrosine protein kinase domain containing protein, putative, expressed
Traes_5AL_FC06F4F12	up	up	up	up	up	up	up	up	-0.782717	-0.871215	-0.862097	-0.802281	-0.0175291	0.965717	0.275481	-0.304496	-0.613667	-0.632202	-0.554846	-0.650589	-0.178665	2.55836	1.19584	1.2749	AT2G05940	Protein kinase superfamily protein	LOC_Os09g27010.1	tyrosine protein kinase domain containing protein, putative, expressed
Traes_5AL_857A0C6DE	up	up	up	no	up	up	up	up	-0.958425	-0.720267	-0.548992	-0.506308	1.76446	1.74615	0.6122	-0.15078	-1.06512	-0.999	-0.972519	-0.893856	1.16697	0.838316	0.709019	-0.0218396	AT2G05940	Protein kinase superfamily protein	LOC_Os09g27010.1	tyrosine protein kinase domain containing protein, putative, expressed
Traes_5AL_F9DED2BA3	no	no	no	no	no	no	no	no	no	no	no	no	no	no	no	no	no	no	no	no	no	no	no	no	AT2G07180	Protein kinase superfamily protein	LOC_Os06g10160.1	tyrosine protein kinase domain containing protein, putative, expressed
Traes_5AL_685E4D02A	up	up	up	up	up	up	up	up	-0.833248	-0.800338	-0.788095	-0.745192	1.59641	1.77158	-0.0701239	-0.429591	-0.828811	-0.84942	-0.80659	-0.797394	0.982841	1.39493	0.976988	0.22606	AT2G05940	Protein kinase superfamily protein	LOC_Os09g27010.1	tyrosine protein kinase domain containing protein, putative, expressed
Traes_5AL_F725705B9	up	up	up	up	up	up	up	up	-0.935277	-0.959487	-0.949065	-0.8486	0.529116	0.957264	0.728482	1.31387	-0.948673	-0.998193	-0.85935	-0.907752	0.596442	0.413169	1.30684	1.56122	AT5G62620	Galactosyltransferase family protein	LOC_Os03g58900.1	galactosyltransferase family protein, putative, expressed
Traes_5AL_32A81F167	up	up	up	up	up	up	up	up	-0.918818	-0.943542	-0.980404	-0.943583	0.644893	0.890664	0.580319	1.29634	-0.928668	-0.926401	-0.931844	-0.917867	0.918223	0.447122	1.48188	1.23169	AT1G74800	Galactosyltransferase family protein	LOC_Os03g58900.1	galactosyltransferase family protein, putative, expressed
Traes_5AL_ABFE6859E	no	no	up	up	up	up	up	up	-0.607175	-0.699088	-0.733883	-0.989595	-0.192962	-0.206807	1.23777	1.67202	-0.587496	-0.712582	-0.696112	-0.780394	0.102408	0.0417702	0.772853	2.37928	AT1G74800	Galactosyltransferase family protein	LOC_Os03g58920.2	galactosyltransferase family protein, putative, expressed
Traes_5BL_50A355E47	up	up	up	no	up	up	up	up	-0.954716	-0.704254	-0.769664	0.36531	0.0827225	2.16463	0.906189	-0.18141	-0.994342	-1.10963	-0.851694	-0.823779	-0.256802	1.53596	0.747514	0.843959	AT2G05940	Protein kinase superfamily protein	LOC_Os09g27010.1	tyrosine protein kinase domain containing protein, putative, expressed
Traes_5BL_31F1C283F	up	up	up	no	up	up	up	up	-0.90794	-0.965506	-0.870571	-0.41372	0.826012	1.42417	-0.179166	-0.502505	-0.88421	-0.829905	-0.774124	-0.838823	1.09142	1.66167	1.43776	0.725441	AT2G05940	Protein kinase superfamily protein	LOC_Os09g27010.1	tyrosine protein kinase domain containing protein, putative, expressed
Traes_5BL_6531B3F04	up	up	up	up	up	up	up	up	-0.773824	-0.740674	-0.691343	-0.579463	0.339326	2.86302	0.442644	0.0530647	-0.799166	-0.813041	-0.816565	-0.805051	0.025396	0.58305	1.08693	0.625697	AT2G05940	Protein kinase superfamily protein	LOC_Os09g27010.1	tyrosine protein kinase domain containing protein, putative, expressed
Traes_5BL_47E0179A2	up	up	up	no	up	up	up	up	-0.878772	-0.980264	-0.927025	-0.652952	0.537199	1.58145	1.14254	-0.0307754	-0.868838	-0.932248	-0.895353	-0.976125	0.324935	1.53594	0.984725	1.03557	AT2G05940	Protein kinase superfamily protein	LOC_Os09g27010.1	tyrosine protein kinase domain containing protein, putative, expressed
Traes_5BL_7C54A425E	up	up	up	up	up	up	up	up	-0.947313	-0.910758	-0.791405	-0.566056	0.0815427	0.448507	1.34171	1.94867	-0.957051	-0.924146	-0.855953	-0.764696	-0.0533302	0.389514	1.29326	1.2675	AT1G66950	pleiotropic drug resistance 11	LOC_Os11g37700.1	pleiotropic drug resistance protein, putative, expressed
Traes_5BL_2994AAF19	up	up	up	up	up	up	up	up	-0.653759	-0.726715	-0.693898	-0.654067	-0.161582	0.318651	2.20456	2.25919	-0.711738	-0.70323	-0.771902	-0.7639	-0.282144	0.146548	0.753777	0.440212	AT1G15520	pleiotropic drug resistance 12	LOC_Os09g16330.2	pleiotropic drug resistance protein, putative, expressed
Traes_5BL_1315614DC	up	up	up	up	up	up	up	up	-0.64718	-0.666876	-0.709605	-0.678006	-0.0339743	0.418377	1.76131	2.46476	-0.727953	-0.734659	-0.756861	-0.772744	-0.379196	0.159734	1.18158	0.121295	AT1G15520	pleiotropic drug resistance 12	LOC_Os09g16330.2	pleiotropic drug resistance protein, putative, expressed
Traes_5BL_873CE02D7	up	up	up	up	up	up	up	up	-0.96124	-0.96234	-0.808713	-0.662324	0.248761	0.544817	1.57572	1.78543	-0.972552	-0.922567	-0.860179	-0.798884	0.0623102	0.430343	1.2385	1.06291	AT2G36380	pleiotropic drug resistance 6	LOC_Os11g37700.1	pleiotropic drug resistance protein, putative, expressed
Traes_5BL_AAE5B3832	up	up	up	up	up	up	up	up	-0.701213	-0.697398	-0.707022	-0.690259	-0.354046	0.306883	1.76629	2.1407	-0.719412	-0.721183	-0.726452	-0.726414	-0.47187	-0.0582032	1.07799	1.28162	AT1G66950	pleiotropic drug resistance 11	LOC_Os11g37700.1	pleiotropic drug resistance protein, putative, expressed
Traes_5BL_D558B7306	no	no	no	no	no	no	no	no	no	no	no	no	no	no	no	no	no	no	no	no	no	no	no	no	AT3G53480	pleiotropic drug resistance 9	LOC_Os02g32690.1	pleiotropic drug resistance protein 15, putative, expressed
Traes_5BL_6B3A76B8A	no	up	no	no	up	up	no	no	-0.706697	-1.33799	0.828859	1.64567	0.075891	0.0214401	0.875752	1.15477	-1.01524	-1.34195	-1.093	-1.0767	1.11271	0.849155	0.182247	-0.174931	AT5G47560	tonoplast dicarboxylate transporter	LOC_Os09g31130.1	citrate transporter, putative, expressed
Traes_5BL_429152528	no	no	no	down	up	no	up	no	1.07746	-1.01726	1.20995	2.38488	-0.641173	-0.396559	0.316584	-0.77917	-0.836858	-1.07449	-1.22495	0.2299	0.867489	-0.145398	0.326745	-0.297151	AT5G47560	tonoplast dicarboxylate transporter	LOC_Os09g31130.1	citrate transporter, putative, expressed
Traes_5BL_B94B6FD53	no	no	down	down	no	no	no	no	0.148454	0.505204	1.06747	1.70841	0.481334	-0.473818	-1.40237	-2.14255	-0.626879	0.607813	-0.819769	-0.741366	0.49956	1.16007	0.203226	-0.174781	AT5G47560	tonoplast dicarboxylate transporter	LOC_Os09g31130.1	citrate transporter, putative, expressed
Traes_5BL_99BAA4CB8	no	no	down	no	up	no	no	no	-0.195921	-1.47878	1.59096	1.201	-1.01587	-1.2057	-0.878743	0.632893	-0.703977	-0.519557	-0.614178	-0.507981	1.37296	0.935614	0.595289	0.791996	AT5G47560	tonoplast dicarboxylate transporter	LOC_Os09g31130.1	citrate transporter, putative, expressed
Traes_5BL_A71207B7A	no	no	no	no	up	no	no	no	-0.453761	-0.48552	1.35015	2.55241	-0.308486	-1.10452	-0.104888	0.292935	-0.899716	-1.21839	-0.396201	-0.884613	1.22966	0.124959	0.17247	0.133516	AT5G47560	tonoplast dicarboxylate transporter	LOC_Os09g31130.1	citrate transporter, putative, expressed
Traes_5BL_2697B857A	up	up	up	up	no	up	no	up	-0.385301	-0.435042	-0.388983	-0.299629	0.00575391	0.243646	1.41598	3.28375	-0.494873	-0.503756	-0.503756	-0.503756	-0.430761	-0.38528	-0.454973	-0.16302	AT1G24100	UDP-glucosyl transferase 74B1	LOC_Os09g34250.1	UDP-glucoronosyl and UDP-glucosyl transferase domain containing protein, expressed
Traes_5BL_D4B7D4399	up	up	up	up	up	up	up	up	-0.5912	-0.546746	-0.524451	-0.440464	-0.0916575	0.420129	1.51162	2.89722	-0.624954	-0.627733	-0.641293	-0.645205	-0.462167	-0.39175	-0.233745	0.992401	AT1G05680	Uridine diphosphate glycosyltransferase 74E2	LOC_Os09g34230.1	UDP-glucoronosyl/UDP-glucosyl transferase, putative, expressed
Traes_5BL_C0367D3F5	no	up	up	up	up	up	up	up	-0.471133	-0.58786	-0.635064	-0.5671	-0.290032	-0.036154	0.859088	2.47884	-0.691247	-0.698617	-0.728172	-0.729335	-0.295856	-0.0967387	0.374058	2.11532	AT1G05675	UDP-Glycosyltransferase superfamily protein	LOC_Os09g34250.1	UDP-glucoronosyl and UDP-glucosyl transferase domain containing protein, expressed
Traes_5BL_06DB85856	no	no	no	no	no	no	no	no	no	no	no	no	no	no	no	no	no	no	no	no	no	no	no	no	AT2G43820	UDP-glucosyltransferase 74F2	LOC_Os09g34214.1	UDP-glucoronosyl and UDP-glucosyl transferase domain containing protein, expressed
Traes_5BL_8F04303FE	up	no	up	up	up	up	up	up	-0.705774	-0.675179	-0.705774	-0.594435	-0.452364	-0.438015	0.377958	1.70295	-0.525797	-0.45494	-0.705774	-0.690563	0.409034	0.402028	0.24453	2.81212	AT1G05680	Uridine diphosphate glycosyltransferase 74E2	LOC_Os09g34230.1	UDP-glucoronosyl/UDP-glucosyl transferase, putative, expressed
Traes_5BL_63AE36D3A	up	up	up	up	up	up	up	up	-0.831332	-0.828694	-0.827311	-0.833018	-0.166675	0.72575	1.6265	1.62611	-0.834537	-0.833397	-0.833899	-0.830906	-0.258829	0.575221	1.12643	1.39859	AT5G59820	C2H2-type zinc finger family protein	LOC_Os03g60560.1	ZOS3-21 - C2H2 zinc finger protein, expressed
Traes_5BL_56E52A2FC	up	up	up	up	up	up	up	up	-0.85591	-0.762044	-0.815512	-0.77908	0.781404	1.40463	1.94557	1.5391	-0.874145	-0.869696	-0.884682	-0.806195	0.0688537	0.563534	0.58583	-0.241658	AT3G46070	C2H2-type zinc finger family protein	LOC_Os03g60570.1	ZOS3-22 - C2H2 zinc finger protein, expressed
Traes_5BL_630A8A142	up	up	up	up	up	up	up	up	-0.704175	-0.703206	-0.695458	-0.703167	-0.413058	0.546865	2.36607	1.93262	-0.704175	-0.704175	-0.704175	-0.702247	-0.441849	0.236987	0.810567	0.582573	AT3G53600	C2H2-type zinc finger family protein	LOC_Os03g60560.1	ZOS3-21 - C2H2 zinc finger protein, expressed
Traes_5BL_F74D668D9	up	up	up	up	up	up	up	up	-0.623874	-0.623874	-0.623874	-0.623874	-0.0124829	0.817682	1.96079	2.61438	-0.623874	-0.623874	-0.623874	-0.623874	-0.466318	-0.249488	-0.156832	0.48327	AT3G53600	C2H2-type zinc finger family protein	LOC_Os03g60560.1	ZOS3-21 - C2H2 zinc finger protein, expressed
Traes_5BL_3A9D3CEEF	up	up	up	up	up	up	up	up	-0.837234	-0.829825	-0.827209	-0.825032	-0.232999	0.326894	1.30495	1.63186	-0.838461	-0.838366	-0.834381	-0.835228	-0.0119461	0.762452	1.1447	1.73983	AT3G46080	C2H2-type zinc finger family protein	LOC_Os03g60560.1	ZOS3-21 - C2H2 zinc finger protein, expressed
Traes_5BL_388501B7C	no	no	no	no	no	no	no	no	no	no	no	no	no	no	no	no	no	no	no	no	no	no	no	no	AT3G46070	C2H2-type zinc finger family protein	LOC_Os03g60560.1	ZOS3-21 - C2H2 zinc finger protein, expressed
Traes_5BL_8DB8274DB1	up	up	up	up	up	up	up	up	-0.878255	-0.84891	-0.851863	-0.843931	0.51522	1.90171	1.37625	0.131166	-0.858337	-0.858207	-0.868636	-0.830839	0.330074	1.42042	1.10869	0.0554412	AT3G46070	C2H2-type zinc finger family protein	LOC_Os03g60570.1	ZOS3-22 - C2H2 zinc finger protein, expressed
Traes_5BL_5391EC4A0	up	up	up	up	up	up	up	up	-0.817893	-0.817893	-0.81374	-0.814052	-0.222194	0.974198	1.66306	1.41472	-0.817893	-0.817893	-0.817893	-0.815138	-0.387932	0.418662	1.28557	1.3863	AT3G53600	C2H2-type zinc finger family protein	LOC_Os03g60560.1	ZOS3-21 - C2H2 zinc finger protein, expressed
Traes_5BL_5E9440492	no	no	no	no	up	up	up	up	-0.400005	-0.391302	-0.422896	-0.437194	0.0130287	-0.239579	-0.410695	-0.672201	-0.81541	-0.876723	-0.757837	-0.809527	0.670064	1.45736	2.16212	1.9308	AT4G35790	phospholipase D delta	LOC_Os09g37100.1	phospholipase D, putative, expressed
Traes_5BL_A0ED5623C	no	no	no	no	up	up	up	up	-0.418708	-0.682132	-0.564081	-0.491858	-0.0618692	-0.301505	-0.437345	-0.787598	-0.655849	-0.708954	-0.803204	-0.640455	1.41281	1.67058	1.51488	1.95529	AT4G35790	phospholipase D delta	LOC_Os09g37100.1	phospholipase D, putative, expressed
Traes_5BL_82626DD6E	up	up	up	up	no	down	up	up	-0.99996	-0.566528	-1.05455	-0.766697	0.227472	0.288741	-0.452727	0.0333807	1.35396	2.71238	-0.913448	-0.711558	0.0757483	-0.0453497	-0.20843	1.02757	AT3G14390	Pyridoxal-dependent decarboxylase family protein	LOC_Os09g37120.1	pyridoxal-dependent decarboxylase protein, putative, expressed
Traes_5BL_831073124	up	up	up	up	up	up	up	up	-0.756799	-0.757153	-0.757519	-0.757008	0.268934	1.66815	1.57965	2.14805	-0.757499	-0.757951	-0.760795	-0.757173	0.0842465	0.622262	-0.154412	-0.15499			LOC_Os04g04980.1	pyridoxal-dependent decarboxylase protein, putative
Traes_5BL_B8424D2E6	up	up	up	up	up	up	up	up	-0.848631	-0.848631	-0.848631	-0.847197	0.104453	1.16868	1.20787	2.15913	-0.848631	-0.848631	-0.846221	-0.845889	0.431811	1.13912	0.514787	0.0566115			LOC_Os04g04980.1	pyridoxal-dependent decarboxylase protein, putative
Traes_5BL_FE8F2FD481	up	up	up	up	no	no	no	no	-1.11621	-0.927874	-1.37833	-1.19207	1.30713	1.98572	0.174137	0.561208	0.921946	0.717998	-0.496282	0.0542902	0.817157	0.162514	-0.807096	-0.784253	AT5G48930	hydroxycinnamoyl-CoA shikimate/quinate hydroxycinnamoyl transferase	LOC_Os09g37180.1	transferase family protein, putative, expressed
Traes_5BL_89D1906CF	up	up	up	up	no	up	up	up	-0.558263	-0.585378	-0.585378	-0.559679	-0.175938	0.106819	1.28894	3.13113	-0.563009	-0.566079	-0.585378	-0.5608	-0.364821	-0.0805355	-0.186168	0.844541	AT1G78990	HXXXD-type acyl-transferase family protein	LOC_Os09g37180.1	transferase family protein, putative, expressed
Traes_5BL_6399B3D5B	up	up	up	up	up	up	up	up	-0.78499	-0.78335	-0.788667	-0.786772	-0.112247	0.717078	1.18682	2.23994	-0.776715	-0.768817	-0.776489	-0.771828	-0.00565108	0.160475	0.299684	1.75152	AT5G48930	hydroxycinnamoyl-CoA shikimate/quinate hydroxycinnamoyl transferase	LOC_Os09g37180.1	transferase family protein, putative, expressed
Traes_5BL_D02A5BA15	up	up	up	up	up	up	up	up	-0.637721	-0.59243	-0.649337	-0.511588	-0.295468	0.253557	1.98238	2.57677	-0.648386	-0.638303	-0.749436	-0.722429	-0.342265	-0.0615558	0.151628	0.884584	AT5G48930	hydroxycinnamoyl-CoA shikimate/quinate hydroxycinnamoyl transferase	LOC_Os09g37180.1	transferase family protein, putative, expressed
Traes_5BL_6FBA7CC33	no	no	no	no	no	no	no	no	no	no	no	no	no	no	no	no	no	no	no	no	no	no	no	no	AT5G48930	hydroxycinnamoyl-CoA shikimate/quinate hydroxycinnamoyl transferase	LOC_Os09g37200.1	transferase family protein, putative, expressed
Traes_5BL_40DC18914	up	up	up	up	up	no	no	no	-1.0028	-0.45649	-0.418851	-0.362711	1.55955	1.67137	1.27318	1.58674	-0.864196	-0.571772	-0.963824	-1.03969	0.545908	0.199173	-0.464698	-0.69089	AT5G48930	hydroxycinnamoyl-CoA shikimate/quinate hydroxycinnamoyl transferase	LOC_Os09g37200.1	transferase family protein, putative, expressed
Traes_5BL_831073124	up	up	up	up	up	up	up	up	-0.756799	-0.757153	-0.757519	-0.757008	0.268934	1.66815	1.57965	2.14805	-0.757499	-0.757951	-0.760795	-0.757173	0.0842465	0.622262	-0.154412	-0.15499			LOC_Os04g04980.1	pyridoxal-dependent decarboxylase protein, putative
Traes_5BL_F48D1D3C6	no	no	no	no	no	no	no	no	no	no	no	no	no	no	no	no	no	no	no	no	no	no	no	no	AT4G37340	cytochrome P450, family 81, subfamily D, polypeptide 3	LOC_Os03g55240.1	cytochrome P450, putative, expressed
Traes_5BL_83B00CBFC	up	up	up	up	up	up	up	up	-0.778448	-0.763098	-0.671306	-0.64136	-0.124938	0.917579	1.917	2.11861	-0.865223	-0.902155	-0.899736	-0.852471	0.103312	0.554258	0.686775	0.201202	AT4G37360	cytochrome P450, family 81, subfamily D, polypeptide 2	LOC_Os03g55240.1	cytochrome P450, putative, expressed
Traes_5BL_6D3081454	up	up	up	up	up	up	up	up	-0.318358	-0.799111	-0.331811	-0.454168	1.61117	1.3609	2.11491	0.479553	-0.753797	-0.897639	-0.989351	-0.857457	1.02199	-0.148837	-0.742197	-0.295796			LOC_Os03g55250.1	cytochrome P450 81E1, putative, expressed
Traes_5BL_6240DE6BA	up	up	up	up	up	up	up	up	-0.619846	-0.790852	-0.707395	-0.699549	0.443923	1.16462	2.44705	1.39826	-0.863939	-0.875456	-0.897414	-0.875621	0.210913	0.485912	0.337108	-0.157711	AT2G23220	cytochrome P450, family 81, subfamily D, polypeptide 6	LOC_Os03g55240.1	cytochrome P450, putative, expressed
Traes_5BL_18A639AE9	no	down	no	no	no	down	down	no	-0.52193	-0.369198	-0.430098	-0.630648	-1.02831	-1.09687	-0.93074	-0.35287	1.48361	2.07216	1.4645	1.29198	-0.0346996	-0.521697	-0.41767	0.0224821	AT4G34270	TIP41-like family protein	LOC_Os03g55270.1	TIP41, putative, expressed
Traes_5BL_C18A5BEAF	up	up	up	up	up	up	up	up	-0.800603	-0.836652	-0.705303	-0.593008	0.331337	1.19205	1.87773	1.52461	-1.02605	-1.03775	-0.966934	-0.911126	0.133597	0.633418	1.04688	0.137796	AT4G37330	cytochrome P450, family 81, subfamily D, polypeptide 4	LOC_Os03g55240.1	cytochrome P450, putative, expressed
Traes_5BL_AA5D6018A	down	down	down	down	down	down	down	down	0.393866	0.735535	0.67054	1.39198	-0.69685	-0.932215	-0.998053	-1.21748	0.430308	0.972228	1.13727	1.56592	-0.591022	-0.722674	-0.915129	-1.22422	AT1G16270	Protein kinase superfamily protein with octicosapeptide/Phox/Bem1p domain	LOC_Os03g28300.1	protein kinase domain containing protein, expressed
Traes_5BL_4AB318AA4	up	up	up	up	up	up	up	up	-0.620829	-0.756479	-0.635392	-0.585678	-0.268871	0.436682	2.38517	1.66258	-0.795825	-0.84351	-0.823746	-0.846406	-0.103623	-0.0316516	0.632881	1.1947	AT4G37360	cytochrome P450, family 81, subfamily D, polypeptide 2	LOC_Os03g55240.1	cytochrome P450, putative, expressed
Traes_5BL_53F49C2AF	no	no	no	no	no	no	no	no	no	no	no	no	no	no	no	no	no	no	no	no	no	no	no	no	AT5G36220	cytochrome p450 81d1	LOC_Os03g55240.1	cytochrome P450, putative, expressed
Traes_5BL_DAC1B7D86	up	up	up	up	up	up	up	up	-0.757181	-0.643632	-0.734991	-0.563827	1.034	1.35261	1.98372	0.758305	-1.06681	-1.03658	-1.03667	-1.1206	0.714818	0.274347	0.0598032	0.78268	AT4G37360	cytochrome P450, family 81, subfamily D, polypeptide 2	LOC_Os03g55240.1	cytochrome P450, putative, expressed
Traes_5BL_53FCAF30F	up	up	up	up	up	up	up	up	-0.653536	-0.651574	-0.645579	-0.624859	-0.194002	0.308023	1.2495	3.02398	-0.657734	-0.65937	-0.655595	-0.657508	-0.268881	0.0756427	0.202578	0.808918	AT3G53960	Major facilitator superfamily protein	LOC_Os03g60850.1	peptide transporter PTR2, putative, expressed
Traes_5BL_06D4312EE	up	up	up	up	up	up	up	up	-0.689822	-0.707466	-0.699005	-0.685807	-0.298434	0.255353	1.27373	2.78787	-0.714005	-0.714165	-0.712923	-0.713891	-0.250352	0.29415	0.576512	0.998254	AT3G53960	Major facilitator superfamily protein	LOC_Os03g60850.1	peptide transporter PTR2, putative, expressed
Traes_5BL_BB28CACE8	up	up	up	up	up	up	up	up	-0.733585	-0.722177	-0.718195	-0.712828	-0.150923	0.3072	1.30671	2.78602	-0.731004	-0.729131	-0.733585	-0.730749	-0.160988	0.420838	0.386087	0.916311	AT3G53960	Major facilitator superfamily protein	LOC_Os03g60850.1	peptide transporter PTR2, putative, expressed
Traes_5BL_BA20DE6DD	up	up	up	up	up	up	up	up	-0.933611	-0.79269	-0.829296	-0.559498	-0.172561	0.943767	0.645441	0.362202	-0.992403	-0.904207	-0.850881	-0.833386	0.164448	1.46945	1.98358	1.29965	AT2G43120	RmlC-like cupins superfamily protein	LOC_Os03g62790.1	pirin, putative, expressed
Traes_5BL_8E504A80B	no	no	up	no	up	up	up	up	-0.722724	-0.0581099	-0.27737	-0.340478	-0.613731	0.676574	1.373	0.190131	-0.932073	-0.911523	-0.88114	-0.874102	-0.577095	0.276289	2.5889	1.08345	AT2G43120	RmlC-like cupins superfamily protein	LOC_Os03g62790.1	pirin, putative, expressed
Traes_5BL_833F9BBCA	no	up	up	up	up	up	up	up	-0.690226	-0.615384	-0.580189	-0.438962	-0.539531	0.927623	1.84454	0.704826	-0.872624	-0.902762	-0.861475	-0.837244	-0.559514	0.566089	2.07425	0.780587	AT2G43120	RmlC-like cupins superfamily protein	LOC_Os03g62790.1	pirin, putative, expressed
Traes_5BL_151997828	no	no	up	no	no	up	up	up	-0.46507	0.388362	-0.157049	-0.204764	-0.270274	1.54634	2.47302	-0.171743	-1.03274	-1.09888	-0.937815	-0.960359	-0.740731	0.0359277	0.628106	0.967674	AT2G43120	RmlC-like cupins superfamily protein	LOC_Os03g62790.1	pirin, putative, expressed
Traes_5BL_8A4A33744	up	up	up	up	up	up	up	up	-0.885728	-0.910356	-0.882056	-0.685495	-0.306629	-0.0433944	0.519922	0.559579	-0.802574	-0.820116	-0.898169	-0.722803	1.50867	1.78638	1.36556	1.2172	AT3G07870	F-box and associated interaction domains-containing protein	LOC_Os09g34200.1	OsFBX338 - F-box domain containing protein
Traes_5BL_C7085F300	no	no	no	no	no	no	no	no	no	no	no	no	no	no	no	no	no	no	no	no	no	no	no	no	AT3G23960	F-box and associated interaction domains-containing protein	LOC_Os09g34200.1	OsFBX338 - F-box domain containing protein
Traes_5BL_DDAC16D2C	no	no	no	no	no	no	no	no	no	no	no	no	no	no	no	no	no	no	no	no	no	no	no	no	AT3G07870	F-box and associated interaction domains-containing protein	LOC_Os09g34200.1	OsFBX338 - F-box domain containing protein
Traes_5BL_44A76C09C	no	no	no	up	no	no	no	up	-0.6902	-1.01112	-0.0862483	-0.664715	-0.973428	-0.502145	0.3532	1.67792	-0.368928	0.124987	-0.343311	-0.36736	-0.474155	-0.49144	1.29337	2.52357	AT3G07870	F-box and associated interaction domains-containing protein	LOC_Os09g34200.1	OsFBX338 - F-box domain containing protein
Traes_5BL_99E4AE143	no	no	no	no	no	no	no	no	no	no	no	no	no	no	no	no	no	no	no	no	no	no	no	no	AT3G07870	F-box and associated interaction domains-containing protein	LOC_Os09g34200.1	OsFBX338 - F-box domain containing protein
Traes_5BL_292516643	no	no	no	no	no	no	no	no	no	no	no	no	no	no	no	no	no	no	no	no	no	no	no	no	AT3G07870	F-box and associated interaction domains-containing protein	LOC_Os09g34200.1	OsFBX338 - F-box domain containing protein
Traes_5BL_7B7F3279E	no	no	no	no	no	no	no	no	no	no	no	no	no	no	no	no	no	no	no	no	no	no	no	no	AT1G11620	F-box and associated interaction domains-containing protein	LOC_Os09g30180.2	OsFBX331 - F-box domain containing protein, expressed
Traes_5BL_56DB142E5	no	no	no	up	no	no	up	no	0.224371	-0.77416	-0.235662	-0.414115	-1.17226	-0.404557	1.39302	2.18906	-0.185013	0.135034	-0.78096	-0.591901	-1.18567	-0.624634	1.43508	0.992371	AT4G12560	F-box and associated interaction domains-containing protein	LOC_Os09g34200.1	OsFBX338 - F-box domain containing protein
Traes_5BL_5A815D611	no	no	no	no	no	no	no	no	no	no	no	no	no	no	no	no	no	no	no	no	no	no	no	no	AT3G07870	F-box and associated interaction domains-containing protein	LOC_Os09g34200.1	OsFBX338 - F-box domain containing protein
Traes_5DL_277B71A63	up	up	up	up	up	up	up	up	-0.712347	-0.712347	-0.712347	-0.712347	-0.472967	0.699865	1.83496	1.33752	-0.69055	-0.693541	-0.712347	-0.700372	-0.3452	-0.321041	0.873567	2.0395	AT4G24160	alpha/beta-Hydrolases superfamily protein	LOC_Os09g34860.1	hydrolase, alpha/beta fold family domain containing protein, expressed
Traes_5DL_8E18BBBB0	up	up	up	up	up	up	up	up	-0.930287	-0.913393	-0.824522	-0.776157	-0.0595473	0.772552	1.60434	1.13712	-0.929423	-0.681523	-0.804674	-0.847125	-0.246465	0.815349	1.85688	0.826872	AT4G24160	alpha/beta-Hydrolases superfamily protein	LOC_Os09g34860.1	hydrolase, alpha/beta fold family domain containing protein, expressed
Traes_5DL_D215D56FB	up	up	up	up	up	up	up	up	-0.782854	-0.810549	-0.681479	-0.517846	0.199364	1.20188	1.76893	2.02819	-0.92207	-0.899822	-0.880207	-0.75818	-0.467944	0.0871612	0.764317	0.671104	AT4G24160	alpha/beta-Hydrolases superfamily protein	LOC_Os09g34860.1	hydrolase, alpha/beta fold family domain containing protein, expressed
Traes_5DL_81A2647C1	up	up	up	up	up	up	up	up	-0.962496	-0.857752	-0.849743	-0.713574	0.606247	1.68667	1.34013	0.527478	-1.06992	-0.955231	-0.998587	-0.875177	0.374263	1.33924	0.896902	0.511552	AT5G03510	C2H2-type zinc finger family protein	LOC_Os03g60570.1	ZOS3-22 - C2H2 zinc finger protein, expressed
Traes_5DL_4B4927090	up	up	up	up	up	up	up	up	-0.869589	-0.863225	-0.863865	-0.869589	-0.187857	0.884829	1.93075	1.26092	-0.85807	-0.859651	-0.869589	-0.863261	0.204669	0.601624	1.18618	1.03572	AT3G46070	C2H2-type zinc finger family protein	LOC_Os03g60570.1	ZOS3-22 - C2H2 zinc finger protein, expressed
Traes_5DL_AB989ABB3	up	up	up	up	up	up	up	up	-0.899827	-0.812997	-0.767485	-0.780363	0.760113	1.87692	1.10546	-0.0505059	-0.961801	-0.949003	-0.931766	-0.790178	0.478389	1.48318	1.11522	0.124648	AT3G46080	C2H2-type zinc finger family protein	LOC_Os03g60570.1	ZOS3-22 - C2H2 zinc finger protein, expressed
Traes_5DL_4E890ABF3	up	up	up	up	up	up	up	up	-0.883266	-0.857051	-0.886958	-0.874622	0.94303	1.639	1.76224	1.12385	-0.878398	-0.881879	-0.903763	-0.875894	0.0618886	0.466665	0.73284	0.31231	AT3G53600	C2H2-type zinc finger family protein	LOC_Os03g60560.1	ZOS3-21 - C2H2 zinc finger protein, expressed
Traes_5DL_50E35B4F3	no	no	no	no	no	no	no	no	no	no	no	no	no	no	no	no	no	no	no	no	no	no	no	no	AT5G59820	C2H2-type zinc finger family protein	LOC_Os03g60560.1	ZOS3-21 - C2H2 zinc finger protein, expressed
Traes_5DL_3FF4E75CD	up	up	up	up	up	up	up	up	-0.725935	-0.725935	-0.707576	-0.704711	-0.237489	0.453161	2.39721	2.02499	-0.725935	-0.725935	-0.725935	-0.725935	-0.159223	0.120595	0.516804	0.651857	AT3G53600	C2H2-type zinc finger family protein	LOC_Os03g60570.1	ZOS3-22 - C2H2 zinc finger protein, expressed
Traes_5DL_4831C18DC	up	up	up	up	up	up	up	up	-0.744269	-0.745923	-0.740154	-0.741392	-0.430279	0.422909	1.6135	2.12045	-0.745991	-0.746081	-0.746013	-0.743057	-0.394644	0.248209	0.993492	1.37925	AT5G59820	C2H2-type zinc finger family protein	LOC_Os03g60570.1	ZOS3-22 - C2H2 zinc finger protein, expressed
Traes_5DL_176D71CC5	no	no	no	up	no	no	no	no	-0.81044	-0.577945	-1.12026	-1.1139	-0.643151	0.081619	0.0310251	3.14749	0.348893	0.528176	-0.430966	0.394349	0.528143	-0.321714	-0.194169	0.152858	AT5G63140	purple acid phosphatase 29	LOC_Os09g36290.2	Ser/Thr protein phosphatase family protein, putative, expressed
Traes_5DL_F075AAD29	up	up	up	up	up	up	up	up	-0.934246	-0.922394	-0.659438	-0.327082	0.103064	0.615757	1.61426	1.62068	-0.820977	-1.27288	-0.815477	-1.02051	0.365716	0.0293288	1.07303	1.35116	AT5G63140	purple acid phosphatase 29	LOC_Os09g36290.1	Ser/Thr protein phosphatase family protein, putative, expressed
Traes_5DL_94F2D0C73	up	up	up	up	no	no	up	up	-1.05943	-0.64051	-1.15249	-1.21048	-0.614936	0.298061	1.11135	1.93424	1.16462	0.49968	-0.989389	-1.09999	0.442853	-0.208223	0.632221	0.892409	AT5G63140	purple acid phosphatase 29	LOC_Os09g36290.1	Ser/Thr protein phosphatase family protein, putative, expressed
Traes_5DL_E1438A97F	no	no	no	no	no	no	no	no	no	no	no	no	no	no	no	no	no	no	no	no	no	no	no	no			LOC_Os09g37180.1	transferase family protein, putative, expressed
Traes_5DL_13700A47A	up	up	up	up	up	up	up	up	-0.924164	-0.91782	-0.96962	-0.950479	0.400445	1.49352	1.33452	1.19238	-0.918608	-0.874251	-0.940378	-0.912571	0.468702	0.854794	0.510043	1.15349			LOC_Os09g37180.1	transferase family protein, putative, expressed
Traes_5DL_EE6797852	no	no	no	no	no	no	no	no	no	no	no	no	no	no	no	no	no	no	no	no	no	no	no	no	AT3G59660	C2 domain-containing protein / GRAM domain-containing protein	LOC_Os09g34130.1	GRAM domain containing protein, expressed
Traes_5DL_84F15233E	up	up	up	up	no	no	no	no	-0.977576	-1.04969	-1.30772	-1.2828	0.670268	1.65097	0.388224	-0.49761	1.20033	0.71791	-0.449902	-0.295445	1.39183	0.935842	-0.12568	-0.968936	AT5G48930	hydroxycinnamoyl-CoA shikimate/quinate hydroxycinnamoyl transferase	LOC_Os09g37180.1	transferase family protein, putative, expressed
Traes_5DL_DECE65914	up	up	up	up	up	up	up	up	-0.643968	-0.645367	-0.640333	-0.614809	0.0329245	0.0658363	1.63506	2.81751	-0.614112	-0.648528	-0.647182	-0.645448	-0.257686	-0.144371	-0.0685846	1.01906	AT5G48930	hydroxycinnamoyl-CoA shikimate/quinate hydroxycinnamoyl transferase	LOC_Os09g37180.1	transferase family protein, putative, expressed
Traes_5DL_EF6A126BE	up	up	up	no	no	up	up	no	-0.718282	-0.415172	-0.594975	0.364641	1.54817	1.16838	2.00728	0.819286	-0.125435	-0.981215	-1.40681	-0.867236	0.31962	0.329178	-0.279518	-1.16791			LOC_Os09g37200.1	transferase family protein, putative, expressed
Traes_5DL_002D77914	up	down	no	no	no	no	no	down	-0.657092	1.32993	-0.915712	-0.522723	1.57588	-0.947422	0.217466	-0.66474	0.640352	0.501076	0.0191625	0.309649	1.65009	0.337222	-1.21722	-1.65592	AT5G48930	hydroxycinnamoyl-CoA shikimate/quinate hydroxycinnamoyl transferase	LOC_Os09g37200.1	transferase family protein, putative, expressed
Traes_5DL_7AC5FB2A8	up	no	no	no	up	no	no	no	-0.436798	1.16952	-0.544707	-0.702575	2.4478	-0.48372	-0.0363109	-0.114627	-0.901272	0.10699	-1.09811	-0.240733	1.89161	0.0454805	-0.291101	-0.811436	AT1G78990	HXXXD-type acyl-transferase family protein	LOC_Os09g37200.1	transferase family protein, putative, expressed
Traes_5DL_541C9DE39	up	up	up	up	up	up	up	up	-0.834928	-0.841207	-0.794524	-0.707845	0.047812	1.16461	1.94121	1.6245	-0.886563	-0.88177	-0.861727	-0.868228	-0.00134327	0.839706	0.960211	0.100082	AT2G23220	cytochrome P450, family 81, subfamily D, polypeptide 6	LOC_Os03g55240.1	cytochrome P450, putative, expressed
Traes_5DL_3C9B69EA2	up	up	up	up	up	up	up	up	-0.804639	-0.894757	-0.76042	-0.623844	-0.318226	1.02235	1.94325	1.51113	-0.876269	-0.906094	-0.85606	-0.920761	0.053416	0.638004	1.20602	0.586887	AT4G37360	cytochrome P450, family 81, subfamily D, polypeptide 2	LOC_Os03g55240.1	cytochrome P450, putative, expressed
Traes_5DL_5FCF0AFAC	up	up	up	up	up	up	up	up	-0.757241	-0.735646	-0.669318	-0.701841	0.155698	0.929426	2.57895	1.13519	-0.796626	-0.894726	-0.914524	-0.934115	0.122394	0.546981	0.80043	0.134971	AT5G36220	cytochrome p450 81d1	LOC_Os03g55240.1	cytochrome P450, putative, expressed
Traes_5DL_EA6496CE9	up	up	up	up	up	up	up	up	-0.845374	-0.830649	-0.755545	-0.693858	0.0903233	0.988074	1.96528	1.38522	-0.870331	-0.883711	-0.863735	-0.851945	-0.0142301	1.05656	1.27577	-0.151858	AT5G36220	cytochrome p450 81d1	LOC_Os03g55240.1	cytochrome P450, putative, expressed
Traes_5DL_A2B66CF15	no	no	no	no	no	down	no	no	0.18694	1.09192	0.806867	-0.801016	-1.0935	-1.19708	-1.1273	-0.0253503	0.999249	1.57028	1.39769	0.763712	-0.594462	-1.38635	-0.549281	-0.042307	AT4G34270	TIP41-like family protein	LOC_Os03g55270.1	TIP41, putative, expressed
Traes_5DL_C9629897C	down	down	down	down	down	down	down	down	0.159894	0.367145	0.810674	0.880555	-0.792676	-0.898246	-0.876962	-1.17953	0.339192	0.893924	1.62895	1.89705	-0.69521	-0.811451	-0.765684	-0.957624	AT1G16270	Protein kinase superfamily protein with octicosapeptide/Phox/Bem1p domain	LOC_Os03g28300.1	protein kinase domain containing protein, expressed
Traes_5DL_BB8B4C97E	up	up	up	up	up	up	up	up	-0.641921	-0.640544	-0.633377	-0.627907	-0.224975	0.255816	1.14915	3.01822	-0.644123	-0.644335	-0.642682	-0.64397	-0.331908	0.0474001	0.190543	1.01462	AT2G37900	Major facilitator superfamily protein	LOC_Os03g60850.1	peptide transporter PTR2, putative, expressed
Traes_5DL_331431F50	up	up	up	up	up	up	up	up	-0.655816	-0.706579	-0.664961	-0.674504	-0.00818265	0.697307	1.4019	2.9255	-0.706579	-0.694536	-0.706579	-0.706579	-0.0986757	0.138318	0.385746	0.0742182	AT3G53960	Major facilitator superfamily protein	LOC_Os03g60850.1	peptide transporter PTR2, putative, expressed
Traes_5DL_000FCF98B	up	up	up	up	up	up	up	up	-0.691696	-0.689096	-0.692265	-0.685874	-0.170232	0.381043	1.35627	2.79293	-0.692249	-0.690358	-0.692338	-0.691991	-0.352305	-0.00255105	0.54995	0.970761	AT3G53960	Major facilitator superfamily protein	LOC_Os03g60850.1	peptide transporter PTR2, putative, expressed
Traes_5DL_46BA5560E	up	up	up	up	up	up	up	up	-0.770385	-0.771468	-0.73242	-0.771025	-0.252376	0.214147	1.16716	2.67044	-0.772529	-0.765197	-0.772874	-0.760428	0.114141	0.606545	0.618565	0.977712	AT3G53960	Major facilitator superfamily protein	LOC_Os03g60850.1	peptide transporter PTR2, putative, expressed
Traes_5DL_AAFCF3BFC	no	no	no	no	no	no	no	no	no	no	no	no	no	no	no	no	no	no	no	no	no	no	no	no	AT2G37900	Major facilitator superfamily protein	LOC_Os03g60850.1	peptide transporter PTR2, putative, expressed
Traes_5DL_C7E27D4F6	up	up	up	up	up	up	up	up	-0.783409	-0.783409	-0.752571	-0.783409	-0.101825	0.641938	1.56011	2.52398	-0.783409	-0.783409	-0.768423	-0.783409	-0.0439988	0.569503	0.664979	0.406764	AT3G53960	Major facilitator superfamily protein	LOC_Os03g60850.1	peptide transporter PTR2, putative, expressed
Traes_5DL_1D17F685A	up	up	up	up	up	up	up	up	-0.592798	-0.592798	-0.581147	-0.591676	-0.528418	-0.0391469	0.410057	-0.0261809	-0.592798	-0.592798	-0.592798	-0.591725	-0.335104	0.467622	2.41836	2.36135	AT1G04560	AWPM-19-like family protein	LOC_Os07g24000.1	AWPM-19-like membrane family protein, putative, expressed
Traes_5DL_26434784A	up	up	up	up	up	up	up	up	-0.605595	-0.605595	-0.599859	-0.603937	-0.376691	0.128372	-0.215826	-0.36359	-0.605595	-0.605595	-0.605595	-0.60401	0.0880021	1.63851	2.77388	1.16312	AT1G04560	AWPM-19-like family protein	LOC_Os07g24000.1	AWPM-19-like membrane family protein, putative, expressed
Traes_5DL_426297FC7	up	up	up	up	up	up	up	up	-0.784274	-0.784274	-0.780358	-0.784274	-0.335136	0.471758	0.354916	0.210189	-0.782698	-0.782914	-0.783513	-0.784274	0.355494	1.90652	2.08191	1.22093	AT1G04560	AWPM-19-like family protein	LOC_Os07g24000.1	AWPM-19-like membrane family protein, putative, expressed
Traes_5DL_6BFE305FD	up	up	up	up	up	up	up	up	-0.884617	-0.874859	-0.726641	-0.551897	0.669293	1.00226	1.95369	1.38788	-0.983981	-0.991398	-0.95429	-0.937591	-0.0932803	0.192506	1.01891	0.774008	AT1G66950	pleiotropic drug resistance 11	LOC_Os11g37700.1	pleiotropic drug resistance protein, putative, expressed
Traes_5DL_A7D264077	up	up	up	up	up	up	up	up	-0.680459	-0.687432	-0.695376	-0.660372	-0.241857	0.351423	2.18457	2.02619	-0.695724	-0.699215	-0.714284	-0.714455	-0.497921	-0.153281	0.771491	1.1067	AT2G36380	pleiotropic drug resistance 6	LOC_Os11g37700.1	pleiotropic drug resistance protein, putative, expressed
Traes_5DL_F292F9EA4	up	up	up	up	up	up	up	up	-0.657382	-0.66176	-0.675503	-0.646339	-0.197598	0.314565	1.94536	2.39811	-0.690039	-0.691634	-0.709225	-0.707229	-0.476727	-0.19352	0.842309	0.806611	AT1G66950	pleiotropic drug resistance 11	LOC_Os11g37700.1	pleiotropic drug resistance protein, putative, expressed

## Sheet: chr6L
gene ID	Expression profile								Heat Map																Annotation
	CS-6h	CS-12h	CS-24h	CS-48h	QM-6h	QM-12h	QM-24h	QM-48h	CS-CK-6h	CS-CK-12h	CS-CK-24h	CS-CK-48h	CS-NaCl-6h	CS-NaCl-12h	CS-NaCl-24h	CS-NaCl-48h	QM-CK-6h	QM-CK-12h	QM-CK-24h	QM-CK-48h	QM-NaCl-6h	QM-NaCl-12h	QM-NaCl-24h	QM-NaCl-48h	Arabidopsis ID	Arabidopsis Anotation	Rice ID	Rice Anotation
Traes_6AL_3C96C6BAD	up	up	up	up	up	up	up	up	-0.755949	-0.710186	-0.748656	-0.698714	0.170782	0.662745	0.705699	2.48654	-0.706778	-0.780007	-0.82262	-0.801478	-0.0103794	-0.243062	0.532692	1.71938	AT2G02040	peptide transporter 2	LOC_Os02g47090.1	peptide transporter PTR2, putative, expressed
Traes_6AL_49736308D	up	up	up	up	up	no	no	up	-0.545137	-0.620809	-0.579887	-0.707566	-0.0583707	0.0314087	1.3089	3.04506	-0.631946	-0.532092	-0.481857	-0.62147	0.00292502	-0.520366	-0.0462234	0.957428	AT1G62200	Major facilitator superfamily protein	LOC_Os02g47090.1	peptide transporter PTR2, putative, expressed
Traes_6AL_30A8B8D00	no	up	up	up	up	up	up	up	-0.507345	-0.699696	-0.814783	-0.800107	0.0727184	0.418078	0.343169	2.20605	-0.814196	-0.786361	-0.863125	-0.752864	0.0242409	0.0134236	0.84499	2.11581	AT1G62200	Major facilitator superfamily protein	LOC_Os02g47090.1	peptide transporter PTR2, putative, expressed
Traes_6AL_BD173107E	no	no	no	no	no	no	no	no	no	no	no	no	no	no	no	no	no	no	no	no	no	no	no	no	AT2G02040	peptide transporter 2	LOC_Os02g47090.1	peptide transporter PTR2, putative, expressed
Traes_6AL_0C064D4DD	no	no	no	no	no	no	no	no	no	no	no	no	no	no	no	no	no	no	no	no	no	no	no	no	AT5G01180	peptide transporter 5	LOC_Os02g47090.1	peptide transporter PTR2, putative, expressed
Traes_6AL_A3D19D5F2	no	no	no	no	no	no	no	no	no	no	no	no	no	no	no	no	no	no	no	no	no	no	no	no	AT2G02040	peptide transporter 2	LOC_Os02g47090.1	peptide transporter PTR2, putative, expressed
Traes_6AL_0444FD89D	no	no	no	no	no	no	no	no	no	no	no	no	no	no	no	no	no	no	no	no	no	no	no	no	AT1G62200	Major facilitator superfamily protein	LOC_Os02g47090.1	peptide transporter PTR2, putative, expressed
Traes_6AL_A18CC316B	no	no	no	no	no	no	no	no	no	no	no	no	no	no	no	no	no	no	no	no	no	no	no	no			LOC_Os02g47090.1	peptide transporter PTR2, putative, expressed
Traes_6AL_3C35F9928	no	no	up	up	up	no	up	no	-0.736392	-0.415597	-0.781579	-0.749489	0.527826	0.313453	0.495702	3.06707	-0.987223	-0.630165	-0.787354	-0.646182	0.202961	0.0741779	0.717233	0.335557			LOC_Os02g47090.1	peptide transporter PTR2, putative, expressed
Traes_6BL_D412AEAC9	up	no	up	up	no	up	no	up	-0.734719	-0.318885	-0.528916	-0.379237	0.576483	0.569865	1.99765	1.46525	-0.813455	-0.899957	-0.786287	-0.958027	-0.540834	-0.169366	-0.392072	1.91251	AT1G21240	wall associated kinase 3	LOC_Os02g41500.1	OsWAK13 - OsWAK receptor-like protein kinase, expressed
Traes_6BL_AAC3F04F4	no	no	no	no	no	no	no	no	no	no	no	no	no	no	no	no	no	no	no	no	no	no	no	no			LOC_Os02g41480.1	OsWAK12 - OsWAK receptor-like cytoplasmic kinase OsWAK-RLCK, expressed
Traes_6BL_86BDD4F43	no	no	no	no	no	no	no	no	no	no	no	no	no	no	no	no	no	no	no	no	no	no	no	no			LOC_Os02g41500.1	OsWAK13 - OsWAK receptor-like protein kinase, expressed
Traes_6BL_931C25F08	up	up	up	up	up	up	up	up	-0.886316	-0.849173	-0.907727	-0.887434	1.33395	1.32992	1.40976	0.559661	-0.854736	-0.862008	-0.890666	-0.849503	0.790383	1.30299	0.716974	-0.456067	AT1G79180	myb domain protein 63	LOC_Os02g41510.1	MYB family transcription factor, putative, expressed
Traes_6BL_F515D039E	up	up	up	up	up	up	up	up	-0.903334	-0.867804	-0.923815	-0.923815	0.581319	0.514041	0.268422	0.797639	-0.890022	-0.880082	-0.923815	-0.886685	1.90838	1.41621	1.07103	0.642332			LOC_Os02g41510.1	MYB family transcription factor, putative, expressed
Traes_6BL_E5A9546C9	up	up	up	up	up	up	up	up	-0.842368	-0.864552	-0.892625	-0.80345	0.985504	1.67098	1.53707	0.305182	-0.892362	-0.868972	-0.893805	-0.874242	0.525112	1.27843	0.888749	-0.25866	AT1G06180	myb domain protein 13	LOC_Os02g41510.1	MYB family transcription factor, putative, expressed
Traes_6BL_2F6BE8415	up	up	up	up	up	up	up	up	-0.970805	-0.820735	-1.09972	-0.712662	0.377156	0.597122	0.798205	1.77033	-0.852811	-0.951254	-0.990316	-0.851006	0.475634	0.593994	1.27385	1.36301			LOC_Os02g46930.1	jmjC domain containing protein, expressed
Traes_6BL_099BB023B	up	up	up	no	up	up	up	up	-1.07525	-0.925988	-1.00263	-0.248536	0.192477	1.18174	1.57299	0.619391	-0.923868	-0.943452	-1.01121	-1.01259	0.365404	0.820734	1.488	0.902801	AT5G46910	Transcription factor jumonji (jmj) family protein / zinc finger (C5HC2 type) family protein	LOC_Os10g42690.1	jmjC domain containing protein, expressed
Traes_6BL_5614B8A85	up	up	up	up	up	up	up	up	-1.0236	-1.01757	-0.932884	-0.752689	0.166441	0.978519	1.04286	1.43859	-0.942489	-0.94385	-0.836343	-0.803299	0.40193	0.531532	1.61474	1.07812	AT5G46910	Transcription factor jumonji (jmj) family protein / zinc finger (C5HC2 type) family protein	LOC_Os02g46930.1	jmjC domain containing protein, expressed
Traes_6BL_A5F84AD98	up	up	up	up	up	up	up	no	-0.771802	-0.757305	-0.644052	-0.474568	1.01152	2.45301	1.55763	0.780333	-0.839825	-0.797981	-0.893473	-0.747432	-0.179382	0.313927	0.372441	-0.383053	AT2G02360	phloem protein 2-B10	LOC_Os02g56840.1	OsFBX70 - F-box domain containing protein, expressed
Traes_6BL_E54F43BD8	up	up	up	up	up	up	up	up	-0.660444	-0.85039	-0.740382	-0.804674	0.229738	0.293294	1.8117	1.51028	-0.701104	-0.760471	-0.670621	-0.850629	-0.073935	-0.263639	0.422684	2.1086	AT5G24560	phloem protein 2-B12	LOC_Os02g56750.1	OsFBX65 - F-box domain containing protein, expressed
Traes_6BL_D93192C47	up	up	up	up	up	up	up	up	-0.928345	-0.813612	-0.84317	-0.784972	1.48803	1.97778	0.814185	0.189082	-0.989224	-0.878008	-0.879124	-0.831498	0.446055	1.25637	0.514773	0.26168	AT5G24560	phloem protein 2-B12	LOC_Os02g56840.1	OsFBX70 - F-box domain containing protein, expressed
Traes_6DL_351D2E582	up	up	up	up	up	up	up	up	-0.859537	-0.649647	-0.583827	-0.225363	0.260277	0.808921	1.24897	1.31241	-0.886207	-0.913038	-0.77485	-0.826623	-0.5797	-0.179161	0.394499	2.45287	AT1G21230	wall associated kinase 5	LOC_Os02g41500.1	OsWAK13 - OsWAK receptor-like protein kinase, expressed
Traes_6DL_8BAAC240D	up	up	no	no	up	up	up	no	-0.503071	-0.299059	-0.91476	-0.76374	1.72821	1.65678	-0.546076	-0.579308	-0.270887	-0.546751	-0.881603	-0.535564	1.36505	1.57912	0.448436	-0.936772	AT1G79180	myb domain protein 63	LOC_Os02g46780.1	MYB family transcription factor, putative, expressed
Traes_6DL_0B24CBA77	no	no	no	no	no	no	no	no	no	no	no	no	no	no	no	no	no	no	no	no	no	no	no	no	AT5G16810	Protein kinase superfamily protein	LOC_Os02g46750.1	expressed protein
Traes_6DL_FCDEB9A8B	up	up	up	up	up	up	up	up	-0.776261	-0.830828	-0.830828	-0.830828	1.31151	0.932201	0.285873	-0.513312	-0.785812	-0.830828	-0.830828	-0.830828	1.35148	1.68601	1.42484	0.0684339	AT1G06180	myb domain protein 13	LOC_Os02g41510.1	MYB family transcription factor, putative, expressed
Traes_6DL_67FD04DA0	up	up	up	up	up	up	up	up	-0.821617	-0.805057	-0.808748	-0.8036	0.575931	1.32492	0.347641	0.32889	-0.841735	-0.798779	-0.825705	-0.841735	1.10834	2.39318	0.593673	-0.125606	AT3G23250	myb domain protein 15	LOC_Os02g41510.1	MYB family transcription factor, putative, expressed
Traes_6DL_2CD01D459	up	up	up	up	up	up	up	up	-0.830964	-0.922248	-0.872355	-0.893409	1.28322	1.33527	0.433861	0.140088	-0.796738	-0.900591	-0.922248	-0.894667	1.26408	1.78166	0.594035	0.201007	AT1G06180	myb domain protein 13	LOC_Os04g43680.1	MYB family transcription factor, putative, expressed
Traes_6DL_CC87CFA38	no	no	no	no	no	no	no	no	no	no	no	no	no	no	no	no	no	no	no	no	no	no	no	no	AT5G18480	plant glycogenin-like starch initiation protein 6	LOC_Os02g41520.1	glycosyl transferase 8 domain containing protein, putative, expressed
Traes_6DL_F11C3C833	up	up	no	no	up	up	up	no	-0.526566	-0.866232	-0.627567	-0.97211	1.82571	1.33183	0.202884	-0.383239	-0.531648	-0.79739	-0.966168	-0.924738	1.32542	1.24248	1.07806	-0.41073	AT1G04400	cryptochrome 2	LOC_Os02g41550.2	FAD binding domain of DNA photolyase domain containing protein, expressed
Traes_6DL_90C88ED81	no	no	no	no	no	no	no	no	no	no	no	no	no	no	no	no	no	no	no	no	no	no	no	no	AT1G13410	Tetratricopeptide repeat (TPR)-like superfamily protein	LOC_Os02g41560.1	pentatricopeptide, putative
Traes_6DL_BBAC725C3	up	up	up	up	up	up	up	up	-0.737367	-0.740345	-0.746885	-0.727156	1.24189	1.09616	-0.066539	-0.395453	-0.701588	-0.735089	-0.737501	-0.736702	1.53458	2.18237	0.702128	-0.432498	AT1G06180	myb domain protein 13	LOC_Os02g41510.1	MYB family transcription factor, putative, expressed
Traes_6DL_41CBE9959	no	no	no	no	no	no	no	no	no	no	no	no	no	no	no	no	no	no	no	no	no	no	no	no	AT3G61250	myb domain protein 17	LOC_Os02g42870.1	MYB family transcription factor, putative, expressed
Traes_6DL_499F64524	up	no	no	down	up	up	no	no	-0.391778	-0.195856	-0.0297892	-0.0316744	2.4767	0.0949117	-0.317038	-1.03994	-0.777534	-0.511014	-0.32339	-0.557141	1.87105	1.22554	-0.542618	-0.950432	AT1G34670	myb domain protein 93	LOC_Os02g51799.1	MYB family transcription factor, putative
Traes_6DL_991931CF9	up	up	up	up	up	up	up	up	-0.908894	-0.811313	-0.912161	-0.875466	1.37318	1.08388	0.244048	0.526816	-0.912068	-0.888307	-0.927028	-0.861278	1.55604	1.60527	0.510624	0.196662	AT2G31180	myb domain protein 14	LOC_Os02g41510.1	MYB family transcription factor, putative, expressed
Traes_6DL_BBAC725C3	up	up	up	up	up	up	up	up	-0.737367	-0.740345	-0.746885	-0.727156	1.24189	1.09616	-0.066539	-0.395453	-0.701588	-0.735089	-0.737501	-0.736702	1.53458	2.18237	0.702128	-0.432498	AT1G06180	myb domain protein 13	LOC_Os02g41510.1	MYB family transcription factor, putative, expressed
Traes_6DL_FC640A994	up	up	up	no	no	up	no	no	-0.83742	-0.87911	-1.18003	-0.415206	2.01333	1.19849	0.120475	-0.496045	-0.790297	-0.861464	-0.557545	-0.4542	0.82161	1.88305	0.292931	0.141428	AT5G24560	phloem protein 2-B12	LOC_Os02g56840.1	OsFBX70 - F-box domain containing protein, expressed
Traes_6DL_B6553E146	up	up	up	up	up	up	up	up	-0.721191	-0.705214	-0.710084	-0.751117	-0.271658	-0.0208974	0.979598	0.331241	-0.739293	-0.62122	-0.750366	-0.845306	0.295562	0.67638	1.03496	2.81861	AT5G24560	phloem protein 2-B12	LOC_Os02g56750.1	OsFBX65 - F-box domain containing protein, expressed
Traes_6DL_7398FDE14	up	up	up	up	up	up	up	up	-0.924919	-0.812677	-0.872268	-0.795681	0.923171	1.81704	0.909292	0.0123768	-1.02387	-0.923946	-0.747812	-0.949349	1.1638	1.38923	0.655778	0.179824			LOC_Os02g56840.1	OsFBX70 - F-box domain containing protein, expressed

## Sheet: chr6S
gene ID	Expression profile								Heat Map																Annotation
	CS-6h	CS-12h	CS-24h	CS-48h	QM-6h	QM-12h	QM-24h	QM-48h	CS-CK-6h	CS-CK-12h	CS-CK-24h	CS-CK-48h	CS-NaCl-6h	CS-NaCl-12h	CS-NaCl-24h	CS-NaCl-48h	QM-CK-6h	QM-CK-12h	QM-CK-24h	QM-CK-48h	QM-NaCl-6h	QM-NaCl-12h	QM-NaCl-24h	QM-NaCl-48h	Arabidopsis ID	Arabidopsis Anotation	Rice ID	Rice Anotation
Traes_6AS_C3D2D9A2E	no	up	up	up	no	up	up	up	-0.950879	-0.759525	-0.849816	-0.632522	-0.247256	0.578475	1.45966	1.82265	-0.847735	-0.893794	-0.673947	-0.761915	-0.356057	0.538126	0.92289	1.65165	AT4G15490	UDP-Glycosyltransferase superfamily protein	LOC_Os02g09510.1	limonoid UDP-glucosyltransferase, putative, expressed
Traes_6AS_BA49713CC	up	up	up	up	up	up	no	up	-1.05747	-0.862733	-0.789756	-0.666221	0.182529	1.00848	1.50324	0.724958	-0.786611	-0.856249	-0.502305	-0.908054	0.213367	0.587979	-0.115149	2.324	AT4G15480	UDP-Glycosyltransferase superfamily protein	LOC_Os02g09510.1	limonoid UDP-glucosyltransferase, putative, expressed
Traes_6AS_626A3D38C	up	up	up	up	up	up	up	up	-0.882008	-0.856284	-0.736642	-0.636519	0.553646	0.763764	1.98852	1.17888	-0.950367	-0.820127	-0.892419	-0.853116	-0.0737887	0.157175	0.302764	1.75652	AT4G15490	UDP-Glycosyltransferase superfamily protein	LOC_Os02g09510.1	limonoid UDP-glucosyltransferase, putative, expressed
Traes_6DS_DD7B29152	no	no	no	no	no	no	no	no	no	no	no	no	no	no	no	no	no	no	no	no	no	no	no	no	AT1G72300	Leucine-rich receptor-like protein kinase family protein	LOC_Os02g05910.1	phytosulfokine receptor precursor, putative, expressed
Traes_6DS_BD4AB3EA5	no	up	no	no	no	no	no	no	0.31914	-0.987996	-0.291878	0.830042	-0.635122	1.39869	1.2489	2.21972	-0.494776	-0.0421539	0.20211	-0.519005	-1.47945	-0.885201	-0.878661	-0.00435615	AT1G72300	Leucine-rich receptor-like protein kinase family protein	LOC_Os02g05980.1	phytosulfokine receptor precursor, putative, expressed
Traes_6DS_1C67D9765	no	no	no	no	no	no	no	no	no	no	no	no	no	no	no	no	no	no	no	no	no	no	no	no	AT1G72300	Leucine-rich receptor-like protein kinase family protein	LOC_Os02g06070.1	phytosulfokine receptor precursor, putative
Traes_6DS_C1A3EA114	no	no	no	no	no	no	no	no	no	no	no	no	no	no	no	no	no	no	no	no	no	no	no	no	AT1G72300	Leucine-rich receptor-like protein kinase family protein	LOC_Os02g05910.1	phytosulfokine receptor precursor, putative, expressed
Traes_6DS_D83B2D84C	no	no	no	no	no	no	no	no	no	no	no	no	no	no	no	no	no	no	no	no	no	no	no	no	AT3G26300	cytochrome P450, family 71, subfamily B, polypeptide 34	LOC_Os08g01510.1	cytochrome P450, putative, expressed
Traes_6DS_56305AC34	no	no	no	no	no	no	no	no	no	no	no	no	no	no	no	no	no	no	no	no	no	no	no	no	AT1G17240	receptor like protein 2	LOC_Os02g05910.1	phytosulfokine receptor precursor, putative, expressed
Traes_6DS_2E767B57A	no	no	no	no	no	no	no	no	no	no	no	no	no	no	no	no	no	no	no	no	no	no	no	no	AT1G72300	Leucine-rich receptor-like protein kinase family protein	LOC_Os02g05910.1	phytosulfokine receptor precursor, putative, expressed
Traes_6DS_D1A8AD644	up	up	up	up	up	up	up	up	-0.845886	-0.81843	-0.969011	-0.760015	0.121823	1.3187	1.81707	1.97536	-0.746685	-0.764709	-0.816299	-0.780302	0.256235	-0.111604	0.643719	0.480041	AT1G17240	receptor like protein 2	LOC_Os02g05910.1	phytosulfokine receptor precursor, putative, expressed
Traes_6DS_3C90A938D	no	no	no	no	no	no	no	no	no	no	no	no	no	no	no	no	no	no	no	no	no	no	no	no	AT1G72300	Leucine-rich receptor-like protein kinase family protein	LOC_Os02g06260.1	phytosulfokine receptor precursor, putative, expressed
Traes_6DS_F158B8AB9	no	no	no	no	no	no	no	no	no	no	no	no	no	no	no	no	no	no	no	no	no	no	no	no	AT1G17240	receptor like protein 2	LOC_Os02g05910.1	phytosulfokine receptor precursor, putative, expressed
Traes_6DS_D8C4BDF10	no	no	no	no	no	no	no	no	no	no	no	no	no	no	no	no	no	no	no	no	no	no	no	no	AT1G17240	receptor like protein 2	LOC_Os02g05980.1	phytosulfokine receptor precursor, putative, expressed
Traes_6DS_0D5C6C3E7	no	no	no	no	no	no	no	no	no	no	no	no	no	no	no	no	no	no	no	no	no	no	no	no	AT1G17240	receptor like protein 2	LOC_Os02g05980.1	phytosulfokine receptor precursor, putative, expressed
Traes_6DS_4CD4C4455	no	no	no	no	no	no	no	no	no	no	no	no	no	no	no	no	no	no	no	no	no	no	no	no	AT5G11880	Pyridoxal-dependent decarboxylase family protein	LOC_Os02g24354.1	pyridoxal-dependent decarboxylase protein, putative, expressed
Traes_6DS_A69343B7C	no	no	no	no	no	no	no	no	no	no	no	no	no	no	no	no	no	no	no	no	no	no	no	no	AT3G14390	Pyridoxal-dependent decarboxylase family protein	LOC_Os02g24354.1	pyridoxal-dependent decarboxylase protein, putative, expressed
Traes_6DS_CF7C7B568	no	no	no	no	no	no	no	no	no	no	no	no	no	no	no	no	no	no	no	no	no	no	no	no			LOC_Os11g20760.1	retrotransposon protein, putative, unclassified
Traes_6DS_13281E353	no	no	no	no	no	no	no	no	no	no	no	no	no	no	no	no	no	no	no	no	no	no	no	no	AT1G53760	unknown protein; FUNCTIONS IN: molecular_function unknown; INVOLVED IN: biological_process unknown; LOCATED IN: mitochondrion, plasma membrane, plastid, membrane; EXPRESSED IN: 25 plant structures; EXPRESSED DURING: 13 growth stages; CONTAINS InterPro DOMAIN/s: Protein of unknown function DUF2343 (InterPro:IPR018786); Has 171 Blast hits to 171 proteins in 90 species: Archae - 0; Bacteria - 0; Met…	LOC_Os02g05870.1	expressed protein
Traes_6DS_03416621F	no	no	no	no	no	no	no	no	no	no	no	no	no	no	no	no	no	no	no	no	no	no	no	no	AT1G72300	Leucine-rich receptor-like protein kinase family protein	LOC_Os02g05910.1	phytosulfokine receptor precursor, putative, expressed
Traes_6DS_D12396896	up	up	no	no	up	no	no	down	-0.41989	-0.445344	-0.273544	-0.321126	2.44648	1.37229	-0.479759	-0.858112	-0.460545	-0.359599	-0.62	-0.562228	1.4072	0.821734	0.13015	-1.37771	AT1G72300	Leucine-rich receptor-like protein kinase family protein	LOC_Os02g05950.1	phytosulfokine receptor precursor, putative, expressed
Traes_6DS_CF78382BC	up	up	up	up	up	up	up	no	-1.16042	-1.07183	-1.136	-0.75417	-0.285853	0.816986	1.77996	0.887642	-0.815917	-0.735097	-0.822423	-0.22308	0.228147	1.42275	1.23826	0.631048	AT1G47710	Serine protease inhibitor (SERPIN) family protein	LOC_Os01g16200.1	serpin domain containing protein, putative
Traes_6DS_FFEA7560F	no	no	no	no	no	no	no	no	no	no	no	no	no	no	no	no	no	no	no	no	no	no	no	no	AT1G72300	Leucine-rich receptor-like protein kinase family protein	LOC_Os02g05910.1	phytosulfokine receptor precursor, putative, expressed
Traes_6DS_C1B7F14A41	no	no	down	no	no	no	no	no	1.11034	0.625091	0.59749	0.775633	-0.400768	-0.755299	-1.38083	-0.933051	1.818	1.07842	0.0855941	0.390431	0.318102	-0.542333	-1.43214	-1.35469	AT1G72300	Leucine-rich receptor-like protein kinase family protein	LOC_Os02g05930.1	phytosulfokine receptor precursor, putative, expressed
Traes_6DS_0C7CCF381	no	no	no	no	no	no	no	no	no	no	no	no	no	no	no	no	no	no	no	no	no	no	no	no	AT1G72300	Leucine-rich receptor-like protein kinase family protein	LOC_Os02g05950.1	phytosulfokine receptor precursor, putative, expressed
Traes_6DS_FA272F6C0	no	no	no	no	no	no	no	no	no	no	no	no	no	no	no	no	no	no	no	no	no	no	no	no	AT1G17240	receptor like protein 2	LOC_Os02g06200.1	phytosulfokine receptor precursor, putative, expressed
Traes_6DS_BE35D657B	no	no	no	no	no	no	no	no	no	no	no	no	no	no	no	no	no	no	no	no	no	no	no	no	AT1G72300	Leucine-rich receptor-like protein kinase family protein	LOC_Os02g05950.1	phytosulfokine receptor precursor, putative, expressed
Traes_6DS_B81554DFA	no	no	no	no	no	no	no	no	no	no	no	no	no	no	no	no	no	no	no	no	no	no	no	no	AT1G17240	receptor like protein 2	LOC_Os02g05980.1	phytosulfokine receptor precursor, putative, expressed
Traes_6DS_4AD701BDE	no	no	no	no	no	no	no	no	no	no	no	no	no	no	no	no	no	no	no	no	no	no	no	no	AT1G17250	receptor like protein 3	LOC_Os02g05980.1	phytosulfokine receptor precursor, putative, expressed
Traes_6DS_9DF272FBB	no	no	no	no	no	no	no	no	no	no	no	no	no	no	no	no	no	no	no	no	no	no	no	no	AT1G72300	Leucine-rich receptor-like protein kinase family protein	LOC_Os02g05950.1	phytosulfokine receptor precursor, putative, expressed
Traes_6DS_28AC66057	up	up	no	no	up	up	up	no	-0.996129	-0.921392	-0.796426	-0.589418	0.168875	1.1228	-0.354927	-0.539201	-0.672285	-0.531085	-0.309609	-0.475443	1.81525	2.11744	1.24702	-0.285467	AT1G72300	Leucine-rich receptor-like protein kinase family protein	LOC_Os02g05950.1	phytosulfokine receptor precursor, putative, expressed
Traes_6DS_6E865520A	no	no	no	no	down	down	no	no	-0.421896	-0.0424777	-0.333671	0.494839	-0.701975	0.272439	0.408164	2.91831	0.232282	0.9154	-0.330583	0.0189113	-1.20727	-1.4283	-0.843994	0.0498261	AT1G72300	Leucine-rich receptor-like protein kinase family protein	LOC_Os02g05950.1	phytosulfokine receptor precursor, putative, expressed
Traes_6DS_324E2E32A	up	up	up	up	up	up	up	up	-0.842567	-0.87192	-0.906286	-0.887526	-0.349982	0.139484	1.47904	1.14087	-0.738006	-0.732898	-0.810614	-0.863219	0.242559	0.956	1.83612	1.20894	AT1G72300	Leucine-rich receptor-like protein kinase family protein	LOC_Os02g05960.1	phytosulfokine receptor precursor, putative, expressed
Traes_6DS_F23A0A25E	no	no	no	no	no	no	no	no	no	no	no	no	no	no	no	no	no	no	no	no	no	no	no	no	AT1G72300	Leucine-rich receptor-like protein kinase family protein	LOC_Os02g06030.1	phytosulfokine receptor precursor, putative, expressed
Traes_6DS_3D7B84816	no	no	no	no	no	no	no	no	no	no	no	no	no	no	no	no	no	no	no	no	no	no	no	no	AT1G77700	Pathogenesis-related thaumatin superfamily protein	LOC_Os04g59370.1	thaumatin, putative, expressed
Traes_6DS_ECA340875	no	no	no	no	no	no	no	no	no	no	no	no	no	no	no	no	no	no	no	no	no	no	no	no	AT1G72300	Leucine-rich receptor-like protein kinase family protein	LOC_Os02g05950.1	phytosulfokine receptor precursor, putative, expressed
Traes_6DS_98585F07B	no	down	down	down	down	down	down	down	-0.19383	0.587479	0.179819	1.66734	-0.632515	-0.758905	-0.947181	-1.09141	0.279042	1.02337	0.814845	2.10349	-0.441182	-0.639976	-0.873746	-1.07664	AT5G66170	sulfurtransferase 18	LOC_Os02g06290.1	rhodanese-like domain containing protein, putative, expressed
Traes_6DS_BAA70984F	no	no	no	no	no	no	no	no	no	no	no	no	no	no	no	no	no	no	no	no	no	no	no	no	AT1G17250	receptor like protein 3	LOC_Os02g05930.1	phytosulfokine receptor precursor, putative, expressed
Traes_6DS_2CF43465F	no	no	no	no	no	no	no	no	no	no	no	no	no	no	no	no	no	no	no	no	no	no	no	no	AT5G20400	2-oxoglutarate (2OG) and Fe(II)-dependent oxygenase superfamily protein	LOC_Os06g08032.1	flavonol synthase/flavanone 3-hydroxylase, putative, expressed
Traes_6DS_7DD7EDF01	up	up	up	up	up	up	up	up	-0.944929	-0.942416	-0.957625	-0.960282	1.00928	1.35181	1.11914	1.1077	-0.95836	-0.971128	-0.990691	-0.924852	0.753942	0.817706	0.807524	0.683178			LOC_Os02g08440.1	OsWRKY71 - Superfamily of TFs having WRKY and zinc finger domains, expressed
Traes_6DS_8F684013D	up	up	up	up	up	up	up	up	-0.953459	-0.943313	-0.962402	-0.914309	0.706452	1.25864	1.1111	1.39413	-0.951892	-0.951758	-0.982569	-0.920235	0.69554	0.744355	0.58841	1.08132	AT1G80840	WRKY DNA-binding protein 40	LOC_Os02g08440.2	OsWRKY71 - Superfamily of TFs having WRKY and zinc finger domains, expressed
Traes_6DS_2480D42A8	up	up	up	up	up	up	up	up	-0.944522	-0.927876	-0.951261	-0.927944	0.923558	1.46246	1.13502	1.27886	-0.939084	-0.955879	-0.989092	-0.93127	0.606675	0.701502	0.732325	0.726535			LOC_Os02g08440.4	OsWRKY71 - Superfamily of TFs having WRKY and zinc finger domains, expressed

## Sheet: chr7L
gene ID	Expression profile								Heat Map																Annotation
	CS-6h	CS-12h	CS-24h	CS-48h	QM-6h	QM-12h	QM-24h	QM-48h	CS-CK-6h	CS-CK-12h	CS-CK-24h	CS-CK-48h	CS-NaCl-6h	CS-NaCl-12h	CS-NaCl-24h	CS-NaCl-48h	QM-CK-6h	QM-CK-12h	QM-CK-24h	QM-CK-48h	QM-NaCl-6h	QM-NaCl-12h	QM-NaCl-24h	QM-NaCl-48h	Arabidopsis ID	Arabidopsis Anotation	Rice ID	Rice Anotation
Traes_7AL_B3A794EC9	up	up	up	no	up	no	no	up	-1.30245	-0.929155	-1.00227	-0.466482	1.57114	0.849315	0.985085	0.279758	-0.862376	-0.451349	-0.834738	-1.4159	0.951076	1.00941	0.589493	1.02944	AT1G15210	pleiotropic drug resistance 7	LOC_Os02g11760.1	pleiotropic drug resistance protein, putative, expressed
Traes_7AL_7E1C0EDEE	up	up	up	up	up	up	up	up	-0.914622	-0.914724	-1.08322	-1.0126	0.804245	1.06419	1.18883	0.457462	-0.776483	-0.893187	-0.98626	-0.942538	0.637337	0.805499	1.52486	1.04121	AT1G15520	pleiotropic drug resistance 12	LOC_Os01g42410.1	pleiotropic drug resistance protein, putative, expressed
Traes_7AL_A29227860	up	up	up	up	up	up	up	down	-0.692791	-0.701356	-1.1006	-0.942956	1.8345	1.4002	0.235206	-0.496242	-0.259321	-0.322197	-0.713836	-0.577345	1.55721	1.28789	0.478432	-0.986782	AT1G15520	pleiotropic drug resistance 12	LOC_Os01g42380.1	pleiotropic drug resistance protein, putative, expressed
Traes_7AL_043F7AE3F	no	no	no	no	no	no	no	no	no	no	no	no	no	no	no	no	no	no	no	no	no	no	no	no	AT3G53480	pleiotropic drug resistance 9	LOC_Os02g32690.1	pleiotropic drug resistance protein 15, putative, expressed
Traes_7BL_CE7BEC05F	no	no	no	no	no	no	no	no	no	no	no	no	no	no	no	no	no	no	no	no	no	no	no	no	AT5G44400	FAD-binding Berberine family protein	LOC_Os06g35590.1	reticuline oxidase-like protein precursor, putative, expressed
Traes_7BL_43EC8F84D	no	no	no	no	no	no	no	no	no	no	no	no	no	no	no	no	no	no	no	no	no	no	no	no	AT4G20820	FAD-binding Berberine family protein	LOC_Os06g35590.1	reticuline oxidase-like protein precursor, putative, expressed
Traes_7BL_675662218	up	up	up	up	up	up	up	up	-0.829542	-0.807019	-0.904947	-0.858606	0.0415028	0.757449	0.926149	1.8466	-0.896724	-0.895591	-0.888713	-0.927113	0.346837	0.47731	0.955983	1.65642	AT4G20860	FAD-binding Berberine family protein	LOC_Os06g35650.1	reticuline oxidase-like protein precursor, putative, expressed
Traes_7BL_9868A774F	up	up	up	up	up	up	up	up	-0.882366	-0.860608	-0.806139	-0.781952	-0.0570955	0.220331	1.03073	2.25772	-0.81817	-0.905073	-0.910925	-0.832613	0.662162	0.57223	1.03731	1.07446	AT4G20820	FAD-binding Berberine family protein	LOC_Os06g35650.1	reticuline oxidase-like protein precursor, putative, expressed
Traes_7BL_FAA0162F6	up	up	up	up	up	up	up	up	-0.827099	-0.778079	-0.926366	-0.796022	0.147804	0.581596	0.955563	2.01386	-0.902805	-0.845657	-0.928303	-0.944498	0.55363	0.392805	0.655888	1.64769	AT5G44440	FAD-binding Berberine family protein	LOC_Os06g35650.1	reticuline oxidase-like protein precursor, putative, expressed
Traes_7BL_C3CF4F012	no	no	no	no	no	no	no	no	no	no	no	no	no	no	no	no	no	no	no	no	no	no	no	no	AT5G44380	FAD-binding Berberine family protein	LOC_Os06g35700.1	reticuline oxidase-like protein precursor, putative, expressed
Traes_7BL_8C24C1025	up	up	no	no	no	no	no	up	-0.408312	-0.786961	-0.489198	-0.658198	2.5244	1.23812	1.05669	0.51179	-0.187899	-0.674245	-1.17424	-1.21667	0.641203	0.420372	-0.437017	-0.359847	AT4G30110	heavy metal atpase 2	LOC_Os07g12900.1	cadmium/zinc-transporting ATPase, putative
Traes_7BL_C46BC291C	up	up	up	up	no	no	no	up	-0.211553	-0.703757	-1.01304	-1.01773	2.6369	0.888982	1.15965	0.449032	-0.195261	-0.156369	-1.06312	-1.28598	0.443001	0.207068	-0.148932	0.0111051
Traes_7BL_A4BE6BD10	up	up	up	up	no	no	up	no	-0.55601	-0.775013	-0.67027	-0.81444	1.94825	1.5095	1.59095	0.650282	-0.458944	-0.754404	-1.19469	-1.04276	0.766755	0.0992127	-0.0695236	-0.228896	AT2G19110	heavy metal atpase 4	LOC_Os07g12900.1	cadmium/zinc-transporting ATPase, putative
Traes_7BL_B20D66D6D	up	up	up	up	up	up	up	up	-0.792305	-0.782845	-0.812776	-0.805851	-0.0339314	0.963948	1.15509	2.49487	-0.807433	-0.799727	-0.818054	-0.812219	-0.0195258	0.718266	0.858762	0.293734			LOC_Os06g44170.1	NAD dependent epimerase/dehydratase family protein, putative, expressed
Traes_7BL_F65D0F2E9	up	up	up	up	up	up	up	up	-0.624313	-0.679192	-0.655567	-0.448387	-0.0337111	1.07065	1.5297	2.76351	-0.762022	-0.689757	-0.642282	-0.758489	-0.298002	-0.265561	0.0618132	0.431611			LOC_Os06g44170.1	NAD dependent epimerase/dehydratase family protein, putative, expressed
Traes_7BL_04854C138	up	up	up	up	up	up	up	up	-0.558673	-0.534863	-0.543283	-0.504526	0.316304	1.07998	2.1835	2.382	-0.705727	-0.680493	-0.644206	-0.654371	-0.365019	-0.329962	-0.236856	-0.203812			LOC_Os06g44180.1	NAD dependent epimerase/dehydratase family protein, putative, expressed
Traes_7BL_0E12F86E9	up	no	no	down	no	no	no	no	0.350392	0.518066	0.584931	1.72697	2.14921	1.26895	0.128707	-0.696404	-0.76509	-0.76509	-0.76509	-0.76509	-0.76509	-0.675182	-0.76509	-0.76509			LOC_Os11g39600.1	resistance protein, putative
Traes_7BL_4B9D0A8CF	up	up	up	no	no	up	no	no	-0.324705	-0.283332	-0.17204	-0.0721767	1.97441	2.68267	1.01189	-0.274703	-0.577065	-0.577425	-0.579694	-0.579694	-0.575373	-0.493374	-0.579694	-0.579694	AT3G46710	NB-ARC domain-containing disease resistance protein	LOC_Os08g14850.1	resistance protein, putative, expressed
Traes_7BL_D52D4DAC1	up	up	up	no	no	no	no	no	-0.429738	-0.247594	-0.370518	-0.336057	2.22876	1.98731	1.76063	-0.243049	-0.591357	-0.591357	-0.591357	-0.591357	-0.554839	-0.317799	-0.591357	-0.520331			LOC_Os11g39600.1	resistance protein, putative
Traes_7DL_2EA8D5524	up	up	up	no	up	no	no	no	-1.20666	-0.700424	-1.00453	-0.207578	0.851864	1.87802	1.97294	0.736256	-1.05389	-0.605667	-0.805116	-0.314831	0.706425	0.36386	0.0629821	-0.673649	AT5G47850	CRINKLY4 related 4	LOC_Os08g01830.1	TKL_IRAK_CR4L.6 - The CR4L subfamily has homology with Crinkly4, expressed
Traes_7DL_99DA83751	up	up	up	no	up	up	up	no	-1.06669	-0.717515	-0.828604	-0.411544	0.608779	1.98222	1.82314	0.779404	-0.915885	-0.804843	-0.895336	-0.711924	0.613283	0.790352	0.343657	-0.588494	AT5G47850	CRINKLY4 related 4	LOC_Os08g01830.1	TKL_IRAK_CR4L.6 - The CR4L subfamily has homology with Crinkly4, expressed
Traes_7DL_5E66FFB18	up	no	up	no	up	no	no	no	-0.238612	-0.925435	-0.831138	-0.0139215	2.01952	0.0753637	1.98689	0.0832979	-1.28209	-0.52351	-1.14886	-0.364531	1.14139	-0.372269	-0.286449	0.680356	AT5G47850	CRINKLY4 related 4	LOC_Os08g01830.1	TKL_IRAK_CR4L.6 - The CR4L subfamily has homology with Crinkly4, expressed
Traes_7DL_540E96109	up	up	up	up	no	no	no	no	-1.20343	-1.03284	-0.945706	-0.422272	0.69313	1.23312	2.18855	1.48454	-0.735417	-0.79471	-0.910141	-0.371226	0.448245	0.222378	-0.0222519	0.168028	AT3G59420	crinkly4	LOC_Os08g01830.1	TKL_IRAK_CR4L.6 - The CR4L subfamily has homology with Crinkly4, expressed
Traes_7DL_920EF333F	no	no	up	no	up	no	no	no	-1.1516	0.0720923	-0.885677	0.64394	0.134048	0.642451	2.18023	1.53804	-1.16575	-0.404665	-1.38168	-0.836525	0.256539	0.777725	-0.0874834	-0.33168	AT3G55950	CRINKLY4 related 3	LOC_Os08g01830.1	TKL_IRAK_CR4L.6 - The CR4L subfamily has homology with Crinkly4, expressed
Traes_7DL_07D295BFC	no	up	up	no	no	no	up	no	-1.1314	-0.822873	-0.923198	0.274118	-0.182833	0.897311	2.42817	0.966179	-0.849477	-0.294512	-1.52406	-0.409005	0.44633	-0.215463	0.717784	0.622919			LOC_Os08g01830.1	TKL_IRAK_CR4L.6 - The CR4L subfamily has homology with Crinkly4, expressed
Traes_7DL_2AFCB81A4	up	up	up	up	up	no	up	no	-1.32886	-0.666713	-0.839192	-0.397601	0.717578	1.55998	1.57144	1.38972	-1.04773	-0.546954	-1.054	-0.726265	0.704608	0.446381	0.750445	-0.532845			LOC_Os08g01830.1	TKL_IRAK_CR4L.6 - The CR4L subfamily has homology with Crinkly4, expressed
Traes_7DL_38B541C8F	no	up	up	no	no	no	no	no	-0.652193	-0.867042	-1.33774	-0.667521	1.48891	1.82857	0.932887	0.848155	-0.945962	-0.890913	-0.927646	-0.807981	0.88593	0.236166	0.364043	0.512335	AT3G16340	pleiotropic drug resistance 1	LOC_Os01g42350.1	pleiotropic drug resistance protein, putative
Traes_7DL_D26D7E5CB	up	up	no	no	no	no	no	no	-0.92298	-0.998802	-0.872423	-0.459851	1.32404	2.03484	0.68408	1.14435	-1.10457	-1.04198	-0.879324	-0.499252	0.546189	0.592307	0.688506	-0.235144	AT3G16340	pleiotropic drug resistance 1	LOC_Os06g36090.2	ABC-2 type transporter, putative, expressed
Traes_7DL_695A3E829	up	up	up	no	no	no	no	no	-0.7474	-1.00982	-0.890875	-1.13663	2.25496	1.09665	1.13451	0.282585	-0.818936	-0.704304	-0.769456	-0.387715	0.723639	0.719733	0.717667	-0.464597	AT1G59870	ABC-2 and Plant PDR ABC-type transporter family protein	LOC_Os06g36090.1	ABC-2 type transporter, putative, expressed
Traes_7DL_CCE27DF79	up	up	up	up	up	up	up	up	-0.827725	-0.847191	-0.948598	-0.89089	0.48716	1.43083	1.16781	0.920601	-0.843733	-0.905818	-0.987652	-0.966791	0.0595544	0.399884	1.45831	1.29425	AT1G15520	pleiotropic drug resistance 12	LOC_Os01g42410.1	pleiotropic drug resistance protein, putative, expressed
Traes_7DL_B4D442F3A	down	down	down	down	down	down	down	down	0.709804	1.21261	0.582562	0.986668	-0.945772	-0.957304	-0.951134	-1.00134	0.956734	1.00231	1.28579	0.899923	-0.776842	-1.00134	-1.00134	-1.00134	AT1G30730	FAD-binding Berberine family protein	LOC_Os06g35650.1	reticuline oxidase-like protein precursor, putative, expressed
Traes_7DL_9F2981A4A	up	up	up	up	up	up	up	up	-0.900587	-0.748722	-0.814427	-0.669002	-0.00362283	0.487355	0.72855	2.4162	-0.925399	-0.867285	-0.918508	-0.735327	0.778703	0.397138	0.349424	1.42551	AT4G20820	FAD-binding Berberine family protein	LOC_Os06g35650.1	reticuline oxidase-like protein precursor, putative, expressed
Traes_7DL_5A3777013	up	up	up	up	up	up	up	up	-0.949886	-0.830037	-0.685165	-0.573882	0.265363	0.992111	0.817437	1.8755	-1.01968	-1.04118	-0.990087	-0.984329	0.74541	0.32632	0.511813	1.54029	AT4G20860	FAD-binding Berberine family protein	LOC_Os06g35650.1	reticuline oxidase-like protein precursor, putative, expressed
Traes_7DL_AABFA3FB0	no	no	no	no	no	no	no	no	no	no	no	no	no	no	no	no	no	no	no	no	no	no	no	no	AT5G44400	FAD-binding Berberine family protein	LOC_Os06g35700.1	reticuline oxidase-like protein precursor, putative, expressed
Traes_7DL_6B3257C57	no	no	no	no	no	no	no	no	no	no	no	no	no	no	no	no	no	no	no	no	no	no	no	no	AT4G20860	FAD-binding Berberine family protein	LOC_Os06g35660.1	reticuline oxidase-like protein precursor, putative
Traes_7DL_C4602D44B	no	no	no	up	up	no	up	up	-0.834436	-0.600694	-0.361773	-0.714695	-0.260813	0.354084	0.237558	2.55346	-0.942705	-0.764705	-0.948698	-0.732311	0.806452	-0.036958	0.6504	1.59583	AT5G44360	FAD-binding Berberine family protein	LOC_Os06g35650.1	reticuline oxidase-like protein precursor, putative, expressed
Traes_7DL_BBE15112E	no	no	no	no	no	no	no	no	no	no	no	no	no	no	no	no	no	no	no	no	no	no	no	no	AT4G20820	FAD-binding Berberine family protein	LOC_Os06g35590.1	reticuline oxidase-like protein precursor, putative, expressed
Traes_7DL_AD175D669	no	no	no	no	no	no	no	no	no	no	no	no	no	no	no	no	no	no	no	no	no	no	no	no			LOC_Os06g35590.1	reticuline oxidase-like protein precursor, putative, expressed
Traes_7DL_CD8514472	no	no	no	no	no	no	no	no	no	no	no	no	no	no	no	no	no	no	no	no	no	no	no	no	AT5G44400	FAD-binding Berberine family protein	LOC_Os06g35590.1	reticuline oxidase-like protein precursor, putative, expressed
Traes_7DL_A6E1756C1	down	down	no	down	down	down	no	no	1.96797	2.03333	0.0814532	0.578222	-0.165522	-0.489773	-0.703224	-0.939046	0.891552	0.964338	-0.714964	-0.476925	-0.380074	-0.834551	-1.08052	-0.732259	AT5G44380	FAD-binding Berberine family protein	LOC_Os06g35630.1	reticuline oxidase-like protein precursor, putative, expressed
Traes_7DL_EBF393F0D	no	no	no	no	no	no	no	no	no	no	no	no	no	no	no	no	no	no	no	no	no	no	no	no	AT4G20860	FAD-binding Berberine family protein	LOC_Os06g35590.1	reticuline oxidase-like protein precursor, putative, expressed
Traes_7DL_90CA0995F	no	no	no	no	no	no	no	no	no	no	no	no	no	no	no	no	no	no	no	no	no	no	no	no	AT5G44380	FAD-binding Berberine family protein	LOC_Os06g35590.1	reticuline oxidase-like protein precursor, putative, expressed
Traes_7DL_20408494C	no	no	no	no	no	no	no	no	no	no	no	no	no	no	no	no	no	no	no	no	no	no	no	no	AT4G20860	FAD-binding Berberine family protein	LOC_Os06g35590.1	reticuline oxidase-like protein precursor, putative, expressed
Traes_7DL_D33A6010D	no	up	up	up	no	no	up	up	-0.845525	-1.16202	-0.4452	-0.493847	-0.0398762	1.04064	1.46534	1.49042	-0.768341	-0.989108	-0.787965	-0.982437	-0.060572	-0.163272	1.58988	1.15189	AT4G23260	cysteine-rich RLK (RECEPTOR-like protein kinase) 18	LOC_Os06g47530.1	TKL_IRAK_DUF26-lh.6 - DUF26 kinases have homology to DUF26 containing loci, expressed
Traes_7DL_ED22288C5	up	up	up	up	up	up	up	up	-0.907596	-0.787916	-0.829414	-0.721079	-0.128638	0.901667	1.65615	1.72495	-0.849057	-0.783609	-0.903456	-0.886741	-0.117894	0.286262	1.09048	1.25589	AT4G23310	cysteine-rich RLK (RECEPTOR-like protein kinase) 23	LOC_Os06g47470.1	TKL_IRAK_DUF26-lh.2 - DUF26 kinases have homology to DUF26 containing loci, expressed
Traes_7DL_8162D6F6B	up	up	up	up	up	up	up	up	-0.997975	-0.885721	-0.823947	-0.694696	-0.0203981	0.511832	1.46816	1.99146	-0.822458	-0.832397	-0.675964	-0.945374	-0.00994999	0.415963	0.952705	1.36876	AT4G11530	cysteine-rich RLK (RECEPTOR-like protein kinase) 34	LOC_Os06g47530.1	TKL_IRAK_DUF26-lh.6 - DUF26 kinases have homology to DUF26 containing loci, expressed
Traes_7DL_5F02ABE68	up	up	up	up	up	up	up	up	-0.835838	-0.834881	-0.829355	-0.829054	-0.124804	0.859509	0.884896	0.327641	-0.839059	-0.838173	-0.833201	-0.838938	0.13128	1.24238	2.21843	1.13917	AT2G38465	unknown protein; FUNCTIONS IN: molecular_function unknown; INVOLVED IN: biological_process unknown; LOCATED IN: plasma membrane; EXPRESSED IN: 21 plant structures; EXPRESSED DURING: 11 growth stages; Has 16 Blast hits to 16 proteins in 8 species: Archae - 0; Bacteria - 0; Metazoa - 0; Fungi - 0; Plants - 16; Viruses - 0; Other Eukaryotes - 0 (source: NCBI BLink).	LOC_Os06g44190.1	hypothetical protein
Traes_7DL_AAD0A273B1	up	up	up	up	up	up	up	up	-0.901331	-0.896974	-0.896287	-0.863482	1.14839	0.915902	0.94048	0.0571653	-0.926129	-0.921454	-0.928423	-0.920773	1.36337	1.51091	1.08421	0.234437			LOC_Os06g44190.1	hypothetical protein
Traes_7DL_BF34FFAFE	no	no	no	up	no	no	no	up	-0.335489	-1.29616	-0.483139	-1.45684	0.431799	0.0670407	0.14256	0.952523	-0.11473	-0.776266	-0.569644	-1.21302	1.67335	0.108814	0.991149	1.87805	AT2G19380	RNA recognition motif (RRM)-containing protein	LOC_Os06g44200.1	ZOS6-06 - C2H2 zinc finger protein, expressed
Traes_7DL_B86B36F67	up	up	up	up	up	up	up	up	-0.856263	-0.855664	-0.852987	-0.852579	-0.1667	1.15034	1.44361	1.10911	-0.856247	-0.855163	-0.85648	-0.852822	-0.164041	0.602372	1.42843	1.43509	AT4G31800	WRKY DNA-binding protein 18	LOC_Os06g44010.1	OsWRKY28 - Superfamily of TFs having WRKY and zinc finger domains, expressed
Traes_7DL_5968FA56C	up	up	up	up	up	up	up	up	-0.916331	-0.91121	-0.913584	-0.911929	0.182253	1.29854	1.25192	1.10763	-0.915078	-0.91518	-0.915235	-0.914624	0.201734	0.898813	0.92282	1.44947	AT1G80840	WRKY DNA-binding protein 40	LOC_Os06g44010.1	OsWRKY28 - Superfamily of TFs having WRKY and zinc finger domains, expressed
Traes_7DL_B979E9D9C	up	up	up	up	up	up	up	up	-0.872506	-0.871765	-0.872228	-0.869614	-0.17463	0.935637	1.34581	1.03458	-0.873426	-0.873196	-0.872581	-0.871791	0.0610172	0.760847	1.46648	1.54736			LOC_Os06g44010.1	OsWRKY28 - Superfamily of TFs having WRKY and zinc finger domains, expressed

[truncated: 2 more sheets: chr7S, chr3]
